# Supplementary material for: Alteration in Auxin Homeostasis and Signaling by Overexpression Of PINOID Kinase Causes Leaf Growth Defects in Arabidopsis thaliana
Source: Front Plant Sci. 2017 Jun 14;8:1009. doi: 10.3389/fpls.2017.01009 (PMC5470171; doi:10.3389/fpls.2017.01009)
Supplement: Supplementary file 1 [file Data_Sheet_1.XLSX]

## Sheet: S1
RNA sequencing data for all the genes for which expression was detected in all three replicates of at least one treatment
Feature ID	NAME	DESCRIPTION	Baggerley's test: P10 9DAS vs WT 9DAS normalized values - P-value	FDR P10 (9DAS)	log2 Fold change P10 (9DAS)	Baggerley's test: P21 9DAS vs WT 9DAS normalized values - P-value	FDR P21 (9DAS)	log2 Fold change P21 (9DAS)	Baggerley's test: P10 16DAS vs WT 16DAS normalized values - P-value	FDR P10 (16DAS)	log2 Fold change P10 (16DAS)	Baggerley's test: P21 16DAS vs WT 16DAS normalized values - P-value	FDR P21 (16DAS)	log2 Fold change P21 (16DAS)	Orig. p-values (GENOTYPE)	FDR (P-GENOTYPE)	Orig. p-values (TIME)	Orig. p-values (interaction)	FDR(P-INTERACTION)
AT5G04740	amino acid metabolism	ACT domain-containing protein | chr5:1368542-1371480 REVERSE	0.354573	0.935618	0.184185	0.968827	0.999824	0.0243249	0.554434	0.754887	0.103451	0.0525091	0	-0.442913	0.0241922	0.140259	1.43992e-05	0.113049	0.306996
AT5G65890	amino acid metabolism	Symbols: ACR1 | ACR1 (ACT Domain Repeat 1); amino acid binding | chr5:26354909-26357866 FORWARD	0.695999	0.987141	0.344678	0.924281	0.989535	0.222515	0.303058	0.546684	0.29319	0.0961996	0	-0.503036	0.330263	0.553038	0.0733729	0.430605	0.633171
AT5G65940	amino acid metabolism.degradation.aromatic aa.tryptophan	Symbols: CHY1 | CHY1 (BETA-HYDROXYISOBUTYRYL-COA HYDROLASE 1); 3-hydroxyisobutyryl-CoA hydrolase | chr5:26376610-26379235 REVERSE	0.957863	1.00523	0.0657074	0.776375	0.946738	0.153142	0.00732391	0.0415014	0.539543	0.521185	0	-0.165492	0.211209	0.435351	0.00807766	0.148035	0.357512
AT1G12050	amino acid metabolism.degradation.aromatic aa.tyrosine	fumarylacetoacetase, putative | chr1:4072752-4076207 FORWARD	0.783712	0.995392	0.0635499	0.173651	0.576317	0.339759	0.0035513	0.0236129	0.70478	0.563097	0	0.180464	0.0429418	0.188294	0.00774337	0.0294388	0.149788
AT2G20610	amino acid metabolism.degradation.aromatic aa.tyrosine	Symbols: SUR1, HLS3, RTY, ALF1, RTY1 | SUR1 (SUPERROOT 1); S-alkylthiohydroximate lyase/ carbon-sulfur lyase/ transaminase | chr2:8877960-8880388 REVERSE	0.496892	0.967159	0.208201	0.169478	0.570318	0.473073	1.30737e-05	0.000227803	-0.641292	4.17055e-06	0	-0.732758	0.563796	0.736493	4.93124e-05	0.0327854	0.15806
AT3G16700	amino acid metabolism.degradation.aromatic aa.tyrosine	fumarylacetoacetate hydrolase family protein | chr3:5687721-5689719 FORWARD	0.641313	0.984268	0.0300605	0.297735	0.71386	1.07076	0.0229187	0.0970108	2.42999	0.699287	0	0.337301	0.280831	0.507157	0.00434388	0.242632	0.466333
AT4G15940	amino acid metabolism.degradation.aromatic aa.tyrosine	fumarylacetoacetate hydrolase family protein | chr4:9038289-9040370 FORWARD	0.638467	0.983894	0.13625	0.938032	0.992741	-0.00987084	0.0426789	0.150803	-0.479346	0.3498	0	-0.231043	0.32593	0.549263	0.000322614	0.0547874	0.205963
AT5G53970	amino acid metabolism.degradation.aromatic aa.tyrosine	aminotransferase, putative | chr5:21910533-21912777 FORWARD	0.870763	0.99876	-0.119787	0.634725	0.901562	0.340047	0.240471	0.477206	0.257972	0.580613	0	-0.125609	0.956904	0.976083	1.10793e-05	0.534022	0.711575
AT5G54080	amino acid metabolism.degradation.aromatic aa.tyrosine	Symbols: HGO | HGO (HOMOGENTISATE 1,2-DIOXYGENASE); homogentisate 1,2-dioxygenase | chr5:21945869-21948285 FORWARD	0.0235915	0.3808	-0.883874	0.00344054	0.0529223	-1.13205	0.00137862	0.0111779	0.974178	0.1381	0	-0.585385	0.00528313	0.0648671	0.515266	0.00796167	0.0753177
AT3G16150	amino acid metabolism.degradation.aspartate family.asparagine.L-asparaginase	L-asparaginase, putative / L-asparagine amidohydrolase, putative | chr3:5471735-5473276 FORWARD	0.553513	0.974775	1.35131	0.504718	0.849966	1.64794	0.737578	0.875032	0.586234	0.966515	0	0.187547	0.923458	0.958541	0.00298222	0.482006	0.671973
AT4G00590	amino acid metabolism.degradation.aspartate family.asparagine.L-asparaginase	asparaginase 2 family protein | chr4:252811-255042 FORWARD	0.853861	0.998795	0.121285	0.878094	0.977129	-0.0274427	0.433379	0.663133	0.434424	0.75359	0	0.256058	0.615728	0.77137	0.00190882	0.825825	0.898541
AT5G08100	amino acid metabolism.degradation.aspartate family.asparagine.L-asparaginase	L-asparaginase / L-asparagine amidohydrolase | chr5:2593050-2594651 REVERSE	0.208525	0.863699	-0.381346	0.903244	0.983832	-0.0149279	0.0392098	0.141872	0.473987	0.318304	0	-0.308553	0.438088	0.643291	0.0102073	0.014259	0.102132
AT5G61540	amino acid metabolism.degradation.aspartate family.asparagine.L-asparaginase	L-asparaginase, putative / L-asparagine amidohydrolase, putative | chr5:24744947-24747524 FORWARD	0.612369	0.98204	-0.237807	0.583693	0.879736	0.248283	0.135026	0.33434	0.869342	0.801811	0	0.253833	0.428812	0.636258	0.0024316	0.0760378	0.246337
AT4G33150	amino acid metabolism.degradation.aspartate family.lysine	lysine-ketoglutarate reductase/saccharopine dehydrogenase bifunctional enzyme | chr4:15985189-15991536 REVERSE	0.639679	0.983796	-0.125203	0.335677	0.742957	-0.348243	0.0600972	0.192497	0.944036	0.934054	0	0.00992836	0.139677	0.350128	0.00461495	0.183517	0.401071
AT1G50575	amino acid metabolism.degradation.aspartate family.lysine.lysine decarboxylase	lysine decarboxylase family protein | chr1:18728719-18730409 REVERSE	0.665985	0.988548	0.121002	0.746153	0.937625	-0.0681557	0.934312	0.980572	0.0314843	0.951565	0	-0.00129575	0.85144	0.91577	0.0143679	0.92546	0.958762
AT5G06300	amino acid metabolism.degradation.aspartate family.lysine.lysine decarboxylase	carboxy-lyase | chr5:1921744-1925370 REVERSE	0.301789	0.92137	-1.53502	0.579845	0.877157	-0.47995	0.279324	0.522182	0.845879	0.92677	0	-0.281075	0.611687	0.769204	0.124112	0.189827	0.40852
AT1G66520	amino acid metabolism.degradation.aspartate family.methionine	Symbols: pde194 | pde194 (pigment defective 194); catalytic/ formyltetrahydrofolate deformylase/ hydroxymethyl-, formyl- and related transferase | chr1:24816128-24818744 REVERSE	0.927316	1.00067	-0.106266	0.380853	0.775169	-0.481679	0.359904	0.602568	-0.474148	0.572859	0	-0.247292	0.555723	0.730648	0.00104336	0.68871	0.816755
AT3G23810	amino acid metabolism.degradation.aspartate family.methionine	Symbols: SAHH2, ATSAHH2 | SAHH2 (S-ADENOSYL-L-HOMOCYSTEINE (SAH) HYDROLASE 2); adenosylhomocysteinase/ binding / catalytic | chr3:8587664-8589713 REVERSE	0.223547	0.876779	0.188697	0.100731	0.44718	0.250792	0.39049	0.62815	-0.104997	1.1357e-08	0	0.372243	0.015542	0.111529	9.52438e-06	0.1241	0.323964
AT4G13940	amino acid metabolism.degradation.aspartate family.methionine	Symbols: HOG1, EMB1395, SAHH1, MEE58, ATSAHH1 | MEE58 (MATERNAL EFFECT EMBRYO ARREST 58); adenosylhomocysteinase/ copper ion binding | chr4:8054862-8057139 FORWARD	0.142308	0.788786	-0.34008	0.0734144	0.381592	-0.491091	0.202021	0.43149	-0.142823	0.15152	0	0.231007	0.257639	0.482907	0.0745903	0.062154	0.220912
AT1G64660	amino acid metabolism.degradation.aspartate family.methionine.methionine gamma-lyase	Symbols: ATMGL | ATMGL (ARABIDOPSIS THALIANA METHIONINE GAMMA-LYASE); catalytic/ methionine gamma-lyase | chr1:24028918-24030780 FORWARD	0.108039	0.722347	1.0262	0.015641	0.15176	1.7662	3.98642e-07	1.13413e-05	3.01175	0.700909	0	-0.117169	0.000372491	0.0180074	0.00806322	0.000544063	0.0210732
AT1G08110	amino acid metabolism.degradation.aspartate family.threonine	lactoylglutathione lyase, putative / glyoxalase I, putative | chr1:2535370-2537931 FORWARD	0.425282	0.950331	-0.110982	0.637035	0.90265	-0.0727301	4.87892e-06	9.8133e-05	0.581011	0.84109	0	-0.0660863	0.0140734	0.10534	0.733415	0.00354966	0.0499776
AT5G47720	amino acid metabolism.degradation.branched chain group.isoleucine	acetyl-CoA C-acyltransferase, putative / 3-ketoacyl-CoA thiolase, putative | chr5:19331547-19334277 FORWARD	0.466726	0.961209	0.343164	0.185041	0.590644	0.621908	0.37468	0.61634	0.302558	0.00832471	0	-1.0301	0.205266	0.429294	0.0469981	0.0207116	0.124457
AT5G48880	amino acid metabolism.degradation.branched chain group.isoleucine	Symbols: PKT2, KAT5 | PKT2 (PEROXISOMAL 3-KETO-ACYL-COA THIOLASE 2); acetyl-CoA C-acyltransferase/ catalytic | chr5:19814395-19817204 REVERSE	0.386888	0.94321	0.601974	0.100357	0.446343	1.28002	0.0648269	0.203028	1.06985	0.302403	0	0.235048	0.124923	0.331039	0.116644	0.212535	0.434232
AT1G03090	amino acid metabolism.degradation.branched chain group.leucine	Symbols: MCCA | MCCA; methylcrotonoyl-CoA carboxylase | chr1:739679-744184 FORWARD	0.000969504	0.0563276	-1.23029	4.1621e-05	0.00165531	-1.6214	0.356393	0.599239	0.283186	0.214763	0	-0.369299	0.00309893	0.049117	0.000125435	0.011665	0.0924811
AT2G26800	amino acid metabolism.degradation.branched chain group.leucine	hydroxymethylglutaryl-CoA lyase, putative / 3-hydroxy-3-methylglutarate-CoA lyase, putative / HMG-CoA lyase, putative | chr2:11429022-11432732 REVERSE	0.882463	0.997938	0.0668117	0.202147	0.614824	0.506369	0.0942011	0.262997	0.199841	0.263479	0	-0.161629	0.642183	0.788885	0.000157625	0.122322	0.320623
AT3G45300	amino acid metabolism.degradation.branched chain group.leucine	Symbols: IVD, ATIVD | IVD (ISOVALERYL-COA-DEHYDROGENASE); ATP binding / isovaleryl-CoA dehydrogenase | chr3:16620203-16625048 REVERSE	0.722726	0.989261	0.14297	0.876809	0.976995	-0.0143235	0.259048	0.499079	0.381802	0.681595	0	0.184911	0.339845	0.562008	0.0366214	0.764822	0.862526
AT4G34030	amino acid metabolism.degradation.branched chain group.leucine	Symbols: MCCB | MCCB (3-METHYLCROTONYL-COA CARBOXYLASE); biotin carboxylase/ methylcrotonoyl-CoA carboxylase | chr4:16301179-16304099 FORWARD	0.2165	0.869472	-0.260061	0.427634	0.802864	-0.139487	0.00700905	0.0401537	0.544682	0.891252	0	0.0359033	0.263924	0.489268	1.40844e-05	0.0138652	0.100885
AT1G04710	amino acid metabolism.degradation.branched chain group.shared	Symbols: KAT1, PKT4 | PKT4 (PEROXISOMAL 3-KETOACYL-COA THIOLASE 4); acetyl-CoA C-acyltransferase/ catalytic | chr1:1321904-1324782 FORWARD	0.483961	0.964473	0.248992	0.151898	0.544503	0.4945	0.0110164	0.0557582	0.624299	0.836665	0	-0.0541391	0.357179	0.578134	0.673155	0.31623	0.536384
AT1G21400	amino acid metabolism.degradation.branched chain group.shared	2-oxoisovalerate dehydrogenase, putative / 3-methyl-2-oxobutanoate dehydrogenase, putative / branched-chain alpha-keto acid dehydrogenase E1 alpha subunit, putative | chr1:7493426-7496710 FORWARD	0.390963	0.944786	-0.31059	0.182287	0.586806	-0.401016	4.25148e-06	8.69638e-05	1.5313	0.160735	0	-0.489241	0.0036492	0.0539383	3.13471e-05	0.00301789	0.0464582
AT1G55510	amino acid metabolism.degradation.branched chain group.shared	Symbols: BCDH BETA1 | BCDH BETA1 (BRANCHED-CHAIN ALPHA-KETO ACID DECARBOXYLASE E1 BETA SUBUNIT); 3-methyl-2-oxobutanoate dehydrogenase (2-methylpropanoyl-transferring)/ catalytic | chr1:20723302-20725668 FORWARD	0.801161	0.996299	-0.0786841	0.206571	0.620357	-0.553886	0.0714302	0.217493	0.865943	0.914013	0	0.0265957	0.158253	0.374868	0.000187161	0.353404	0.567926
AT2G33150	amino acid metabolism.degradation.branched chain group.shared	Symbols: PKT3, PED1, KAT2 | PKT3 (PEROXISOMAL 3-KETOACYL-COA THIOLASE 3); acetyl-CoA C-acyltransferase | chr2:14047478-14051140 REVERSE	0.522187	0.971777	0.144291	0.757331	0.942036	-0.0414652	0.0860816	0.246501	0.23657	0.379729	0	-0.138492	0.146506	0.359126	0.00357056	0.779116	0.870958
AT3G06850	amino acid metabolism.degradation.branched chain group.shared	Symbols: BCE2, LTA1, DIN3 | BCE2; acetyltransferase/ alpha-ketoacid dehydrogenase/ dihydrolipoamide branched chain acyltransferase | chr3:2157974-2160623 REVERSE	0.00478765	0.155732	-0.580506	0.00147912	0.0284454	-0.666588	0.820155	0.921695	-0.0436557	0.675852	0	-0.148156	0.125005	0.331165	7.00865e-07	0.310235	0.530979
AT3G08860	amino acid metabolism.degradation.branched chain group.shared	alanine--glyoxylate aminotransferase, putative / beta-alanine-pyruvate aminotransferase, putative / AGT, putative | chr3:2696559-2699158 REVERSE	0.744557	0.99156	-0.278255	0.813693	0.960958	-0.0802269	0.217994	0.449817	3.31115	1	0	0	0.939746	0.967224	0.33635	0.40411	0.611363
AT3G13450	amino acid metabolism.degradation.branched chain group.shared	Symbols: DIN4 | DIN4 (DARK INDUCIBLE 4); 3-methyl-2-oxobutanoate dehydrogenase (2-methylpropanoyl-transferring)/ catalytic | chr3:4382198-4384436 REVERSE	0.0639726	0.603997	-0.560484	0.0105927	0.117833	-0.888396	0.537604	0.743251	0.32309	0.397275	0	-0.399893	0.0584939	0.221407	7.69467e-06	0.250926	0.474474
AT5G09300	amino acid metabolism.degradation.branched chain group.shared	2-oxoisovalerate dehydrogenase, putative / 3-methyl-2-oxobutanoate dehydrogenase, putative / branched-chain alpha-keto acid dehydrogenase E1 alpha subunit, putative | chr5:2884179-2886863 REVERSE	0.234962	0.882949	0.385011	0.414909	0.793888	-0.266738	0.0960647	0.266579	2.0174	0.3917	0	-1.04165	0.0493319	0.203152	1.0215e-06	0.276903	0.499269
AT2G14170	amino acid metabolism.degradation.branched chain group.valine	Symbols: ALDH6B2 | ALDH6B2; 3-chloroallyl aldehyde dehydrogenase/ methylmalonate-semialdehyde dehydrogenase (acylating)/ oxidoreductase | chr2:5977356-5981899 REVERSE	0.144853	0.790176	-0.623565	0.0108285	0.119219	-1.14075	0.000559783	0.00531642	1.11414	0.289379	0	0.535167	0.165207	0.38343	0.00130889	0.0126222	0.0964234
AT4G20930	amino acid metabolism.degradation.branched chain group.valine	3-hydroxyisobutyrate dehydrogenase, putative | chr4:11198389-11201087 REVERSE	0.769887	0.994465	-0.109049	0.951247	0.995475	-0.00149685	0.570941	0.766539	0.492196	0.33517	0	-0.718186	0.375726	0.593609	0.000999352	0.269003	0.492342
AT5G14760	amino acid metabolism.degradation.central amino acid metabolism.aspartate	Symbols: AO | AO (L-ASPARTATE OXIDASE); L-aspartate oxidase/ electron carrier/ oxidoreductase | chr5:4768468-4772153 FORWARD	0.694843	0.987534	0.559151	0.553765	0.86666	0.848341	0.189261	0.414754	-0.396155	0.594312	0	-0.231667	0.820988	0.898396	1.9043e-05	0.524957	0.705048
AT1G67550	amino acid metabolism.degradation.glutamate family.arginine	Symbols: URE | URE (UREASE); urease | chr1:25312740-25317395 FORWARD	0.233762	0.88274	0.373107	0.673802	0.915151	0.168901	0.0457909	0.158603	0.662967	0.350523	0	-0.350069	0.0242721	0.140301	0.00264121	0.167415	0.38189
AT2G34470	amino acid metabolism.degradation.glutamate family.arginine	Symbols: UREG, PSKF109 | UREG (UREASE ACCESSORY PROTEIN G); ATP binding / metal ion binding / nickel ion binding / nucleotide binding | chr2:14530735-14532505 REVERSE	0.681516	0.988924	0.0987531	0.580568	0.877494	0.148325	1.16941e-07	3.8691e-06	1.46407	0.890709	0	0.0245799	0.00054054	0.0225194	0.000366072	0.00071463	0.023973
AT2G35035	amino acid metabolism.degradation.glutamate family.arginine	Symbols: URED | URED (urease accessory protein D); nickel ion binding | chr2:14763382-14765045 REVERSE	0.335367	0.931177	-0.529297	0.135079	0.51697	-1.24309	0.957906	0.99179	0.155749	0.315408	0	-1.3094	0.0331929	0.164337	0.00396757	0.65332	0.79362
AT4G08870	amino acid metabolism.degradation.glutamate family.arginine	arginase, putative | chr4:5646439-5648727 REVERSE	0.969319	1.00344	0.0332219	0.00399625	0.0593865	1.2152	6.81813e-06	0.000129444	-0.700612	0.275433	0	-0.133944	0.0394209	0.180316	0.000240139	0.118237	0.314879
AT4G08900	amino acid metabolism.degradation.glutamate family.arginine	arginase | chr4:5703347-5705346 FORWARD	0.223029	0.875638	0.376543	0.250901	0.671612	0.398355	0.361166	0.603215	0.240196	0.948725	0	-0.00915142	0.0570962	0.218909	0.001472	0.229825	0.452773
AT5G14800	amino acid metabolism.degradation.glutamate family.arginine	Symbols: P5CR, AT-P5R, AT-P5C1, EMB2772 | P5CR (PYRROLINE-5- CARBOXYLATE (P5C) REDUCTASE); pyrroline-5-carboxylate reductase | chr5:4785960-4787839 REVERSE	1.26467e-05	0.00206731	-0.518211	1.45206e-05	0.000707292	-0.567084	0.345257	0.588361	-0.17896	0.234348	0	0.186586	0.0259128	0.145089	0.0156041	0.0170172	0.112182
AT5G46180	amino acid metabolism.degradation.glutamate family.arginine	Symbols: DELTA-OAT | delta-OAT; ornithine-oxo-acid transaminase | chr5:18718475-18721375 REVERSE	0.694229	0.987754	-0.0875624	0.648989	0.907851	-0.107255	0.383685	0.622081	0.265131	0.89965	0	-0.00478297	0.783286	0.874909	0.761916	0.689231	0.816871
AT5G13780	amino acid metabolism.degradation.glutamate family.glutamine	GCN5-related N-acetyltransferase, putative | chr5:4447259-4448646 REVERSE	0.000853428	0.0511235	-0.455286	2.62755e-07	2.14758e-05	-0.817919	0.00361739	0.0239533	-0.628726	0.802384	0	-0.0560327	0.00147287	0.035031	4.07012e-05	0.00404204	0.053329
AT3G30775	amino acid metabolism.degradation.glutamate family.proline	Symbols: ERD5, PRODH, AT-POX, ATPOX, ATPDH, PRO1 | ERD5 (EARLY RESPONSIVE TO DEHYDRATION 5); proline dehydrogenase | chr3:12448636-12451248 REVERSE	6.49013e-08	2.27615e-05	-2.11305	3.05605e-11	5.61412e-09	-3.39641	0.416055	0.650085	-0.438741	0.756353	0	0.295606	0.00218991	0.0424535	5.80613e-06	0.000976644	0.0272232
AT4G35810	amino acid metabolism.degradation.glutamate family.proline	oxidoreductase, 2OG-Fe(II) oxygenase family protein | chr4:16968921-16970358 FORWARD	0.179688	0.832775	-0.86263	0.0880206	0.418288	-1.29488	1	1.01005	0	0.609123	0	0.151247	0.00997768	0.0876808	2.74354e-05	0.369896	0.583348
AT5G38710	amino acid metabolism.degradation.glutamate family.proline	proline oxidase, putative / osmotic stress-responsive proline dehydrogenase, putative | chr5:15501245-15504109 FORWARD	0.546298	0.973536	-0.625497	0.333403	0.741925	-0.746227	0.0116196	0.0581253	-3.28803	0.409604	0	-1.0769	0.59767	0.75925	0.0561045	0.175369	0.392196
AT5G62530	amino acid metabolism.degradation.glutamate family.proline	Symbols: ALDH12A1, ATP5CDH, P5CDH | ALDH12A1; 1-pyrroline-5-carboxylate dehydrogenase/ 3-chloroallyl aldehyde dehydrogenase | chr5:25099003-25103298 REVERSE	0.0482348	0.536873	0.472946	0.0308921	0.234506	0.590921	0.000121419	0.00150132	0.850662	0.511594	0	0.194415	0.00274609	0.0461406	0.681685	0.058866	0.214441
AT1G43710	amino acid metabolism.degradation.histidine	Symbols: emb1075 | emb1075 (embryo defective 1075); carboxy-lyase/ catalytic/ pyridoxal phosphate binding | chr1:16486320-16488384 REVERSE	0.562873	0.97567	-0.0811608	0.691138	0.919531	-0.061104	0.000665702	0.00614095	-0.485926	0.622447	0	-0.153859	0.0582797	0.221247	0.258414	0.173199	0.389512
AT1G16460	amino acid metabolism.degradation.serine-glycine-cysteine group.cysteine	Symbols: ATRDH2, ATMST2, MST2 | ATRDH2 (ARABIDOPSIS THALIANA RHODANESE HOMOLOGUE 2); 3-mercaptopyruvate sulfurtransferase/ thiosulfate sulfurtransferase | chr1:5619641-5622624 REVERSE	0.826554	0.997959	-0.0483853	0.877785	0.977236	-0.0278643	0.013627	0.0656306	0.446608	0.945445	0	0.0132268	0.0541965	0.212955	0.0361441	0.0251796	0.137745
AT1G79230	amino acid metabolism.degradation.serine-glycine-cysteine group.cysteine	Symbols: ST1, ATMST1, MST1, ATRDH1, STR1 | MST1 (MERCAPTOPYRUVATE SULFURTRANSFERASE 1); 3-mercaptopyruvate sulfurtransferase/ sulfurtransferase/ thiosulfate sulfurtransferase | chr1:29800693-29803939 FORWARD	0.405336	0.947815	-0.227669	0.433027	0.808191	0.1173	0.106829	0.286835	0.208687	0.427649	0	-0.222941	0.928987	0.962003	0.711084	0.068572	0.232744
AT1G08630	amino acid metabolism.degradation.serine-glycine-cysteine group.glycine	Symbols: THA1 | THA1 (Threonine Aldolase 1); aldehyde-lyase/ threonine aldolase | chr1:2743761-2746939 REVERSE	0.087718	0.671425	-1.27498	0.448478	0.817027	-0.381464	0.00877388	0.0474858	3.09352	0.187797	0	2.00373	0.942618	0.968579	0.0548489	0.0351684	0.163856
AT1G72190	amino acid metabolism.degradation.serine-glycine-cysteine group.glycine	oxidoreductase family protein | chr1:27167363-27169717 REVERSE	0.339258	0.93139	0.345227	0.538862	0.863801	0.276904	4.03008e-07	1.14486e-05	2.20547	0.607812	0	0.345777	0.00141976	0.0344041	0.00717271	0.00689793	0.0702875
AT3G04520	amino acid metabolism.degradation.serine-glycine-cysteine group.glycine	Symbols: THA2 | THA2 (Threonine Aldolase 2); threonine aldolase | chr3:1217239-1219759 REVERSE	0.438044	0.951514	0.235734	0.523958	0.857147	0.224976	0.403239	0.638279	0.258436	0.214594	0	0.409971	0.178655	0.398069	0.700112	0.831292	0.901845
AT1G12420	amino acid metabolism.misc	Symbols: ACR8 | ACR8; amino acid binding | chr1:4226362-4229138 REVERSE	0.382706	0.941584	0.297807	0.965013	0.998719	0.00695818	0.0361698	0.134713	1.39295	0.46474	0	0.545731	0.0717779	0.246532	0.259059	0.291236	0.512981
AT1G49820	amino acid metabolism.misc	Symbols: ATMTK | ATMTK (ARABIDOPSIS THALIANA S-METHYL-5-THIORIBOSE KINASE); S-methyl-5-thioribose kinase | chr1:18442882-18445098 FORWARD	0.672052	0.988124	0.0950749	0.252618	0.672845	0.332009	0.0164972	0.0755497	0.614419	0.88787	0	-0.0407259	0.108246	0.305079	0.601938	0.0421512	0.180038
AT1G69040	amino acid metabolism.misc	Symbols: ACR4 | ACR4 (ACT REPEAT 4); amino acid binding | chr1:25957819-25960307 FORWARD	0.539162	0.972588	-0.243912	0.0456856	0.295318	-0.816393	0.0206224	0.0893499	-1.42357	0.400717	0	-0.335923	0.0386485	0.178433	7.83751e-07	0.0385484	0.17248
AT1G76990	amino acid metabolism.misc	Symbols: ACR3 | ACR3; amino acid binding | chr1:28932162-28935539 FORWARD	0.649915	0.985474	0.0621053	0.0498799	0.309169	0.234098	0.181173	0.40298	-0.13677	0.699544	0	-0.0430104	0.299581	0.525759	0.270732	0.273311	0.496226
AT2G03730	amino acid metabolism.misc	Symbols: ACR5 | ACR5; amino acid binding | chr2:1137635-1140186 REVERSE	0.634326	0.983958	-0.128518	0.473302	0.832075	-0.239764	1.41684e-11	1.06755e-09	-1.22605	0.922298	0	-0.0601617	0.031158	0.16014	4.70193e-05	0.0358875	0.165646
AT5G66120	amino acid metabolism.synthesis.aromatic aa.chorismate.3-dehydroquinate synthase	3-dehydroquinate synthase, putative | chr5:26431376-26433778 REVERSE	0.229018	0.881566	0.188405	0.555775	0.867623	0.170655	0.425523	0.657054	-0.127924	0.384999	0	0.126223	0.530394	0.713792	0.00826344	0.473817	0.665656
AT1G22410	amino acid metabolism.synthesis.aromatic aa.chorismate.3-deoxy-D-arabino-heptulosonate 7-phosphate synthase	2-dehydro-3-deoxyphosphoheptonate aldolase, putative / 3-deoxy-D-arabino-heptulosonate 7-phosphate synthase, putative / DAHP synthetase, putative | chr1:7912046-7915003 FORWARD	0.474047	0.961402	0.236443	0.972932	1.00005	0.000791	0.129702	0.325545	-0.168924	0.0895007	0	0.201413	0.866092	0.925031	0.0126793	0.312006	0.532544
AT4G33510	amino acid metabolism.synthesis.aromatic aa.chorismate.3-deoxy-D-arabino-heptulosonate 7-phosphate synthase	Symbols: DHS2 | DHS2 (3-deoxy-d-arabino-heptulosonate 7-phosphate synthase); 3-deoxy-7-phosphoheptulonate synthase | chr4:16116447-16118797 FORWARD	0.900578	0.997946	-0.0341193	0.623474	0.895806	-0.0696918	0.0577342	0.187449	0.331184	0.856226	0	0.0238205	0.441406	0.645754	0.462859	0.428653	0.631649
AT4G39980	amino acid metabolism.synthesis.aromatic aa.chorismate.3-deoxy-D-arabino-heptulosonate 7-phosphate synthase	Symbols: DHS1 | DHS1 (3-DEOXY-D-ARABINO-HEPTULOSONATE 7-PHOSPHATE SYNTHASE 1); 3-deoxy-7-phosphoheptulonate synthase | chr4:18539575-18542093 FORWARD	0.806384	0.996626	0.0471096	0.0648709	0.356596	-0.430095	0.00999357	0.0521553	-0.404502	0.00192108	0	0.470188	0.519611	0.706825	0.356874	0.0129932	0.0977483
AT1G48860	amino acid metabolism.synthesis.aromatic aa.chorismate.5-enolpyruvylshikimate-3-phosphate synthase	3-phosphoshikimate 1-carboxyvinyltransferase, putative / 5-enolpyruvylshikimate-3-phosphate, putative / EPSP synthase, putative | chr1:18068707-18071466 REVERSE	0.173085	0.826393	-0.296342	0.160484	0.556758	-0.32062	0.916864	0.972633	0.0091686	0.778473	0	0.0539383	0.406353	0.61898	0.0456324	0.263721	0.486879
AT2G45300	amino acid metabolism.synthesis.aromatic aa.chorismate.5-enolpyruvylshikimate-3-phosphate synthase	3-phosphoshikimate 1-carboxyvinyltransferase / 5-enolpyruvylshikimate-3-phosphate / EPSP synthase | chr2:18677311-18680072 FORWARD	0.911322	0.998437	-0.0242163	0.639936	0.903707	-0.217919	0.0519765	0.173426	-0.320586	0.00210783	0	0.452916	0.511976	0.701585	0.0242611	0.177114	0.394178
AT1G48850	amino acid metabolism.synthesis.aromatic aa.chorismate.chorismate synthase	Symbols: EMB1144 | EMB1144 (embryo defective 1144); chorismate synthase | chr1:18064905-18068090 REVERSE	0.999122	1.00622	-0.0261179	0.704169	0.92456	0.130938	0.988112	1.00632	-0.00456702	0.131413	0	0.218412	0.564825	0.737189	0.181318	0.97227	0.984313
AT3G06350	amino acid metabolism.synthesis.aromatic aa.chorismate.dehydroquinate/shikimate dehydrogenase	Symbols: EMB3004, MEE32 | MEE32 (MATERNAL EFFECT EMBRYO ARREST 32); 3-dehydroquinate dehydratase/ NADP or NADPH binding / binding / catalytic/ shikimate 5-dehydrogenase | chr3:1924310-1927759 REVERSE	0.781972	0.995673	-0.0639064	0.796807	0.955108	-0.040835	0.464655	0.688858	-0.107609	0.0318637	0	0.300795	0.358973	0.579822	0.802079	0.378449	0.590082
AT2G16790	amino acid metabolism.synthesis.aromatic aa.chorismate.shikimate kinase	shikimate kinase family protein | chr2:7283957-7285237 REVERSE	0.983728	1.00552	0.417676	0.697976	0.921131	-0.302095	0.819472	0.921303	0.243427	0.390044	0	-0.819211	0.0803096	0.261142	0.0381897	0.787839	0.8771
AT2G21940	amino acid metabolism.synthesis.aromatic aa.chorismate.shikimate kinase	shikimate kinase, putative | chr2:9350716-9353231 FORWARD	0.418916	0.951203	0.350507	0.322492	0.733123	0.471355	0.0572138	0.186482	0.627364	0.445753	0	-0.32674	0.00535032	0.065318	0.00169532	0.00369719	0.0508667
AT2G35500	amino acid metabolism.synthesis.aromatic aa.chorismate.shikimate kinase	shikimate kinase-related | chr2:14914003-14916135 FORWARD	0.417972	0.950403	0.109074	0.761978	0.942589	-0.0486312	0.272605	0.514307	0.367901	0.632508	0	0.205909	0.506284	0.69775	0.000166091	0.767942	0.864378
AT3G26900	amino acid metabolism.synthesis.aromatic aa.chorismate.shikimate kinase	shikimate kinase family protein | chr3:9912209-9914514 REVERSE	0.553305	0.974855	-0.100368	0.288409	0.709853	-0.196587	0.210014	0.440082	-0.179215	0.396139	0	-0.17974	0.311928	0.536638	0.377159	0.914984	0.953079
AT4G39540	amino acid metabolism.synthesis.aromatic aa.chorismate.shikimate kinase	shikimate kinase family protein | chr4:18378334-18380417 FORWARD	0.862948	0.998705	-0.0341257	0.969497	0.99982	0.0248713	0.898874	0.96469	0.0181658	0.746799	0	0.0584615	0.89767	0.943348	0.00018188	0.973482	0.984868
AT1G80360	amino acid metabolism.synthesis.aromatic aa.phenylalanine and tyrosine	aminotransferase class I and II family protein | chr1:30208499-30210803 REVERSE	0.56332	0.97548	-0.126574	0.42419	0.800528	-0.347359	4.04581e-06	8.31092e-05	-1.2453	0.124814	0	0.358489	0.000922008	0.0282744	0.0600304	0.000296478	0.0161547
AT1G69370	amino acid metabolism.synthesis.aromatic aa.phenylalanine and tyrosine.chorismate mutase	Symbols: CM3, cm-3 | CM3 (chorismate mutase 3); chorismate mutase | chr1:26079956-26081727 FORWARD	0.268546	0.90401	0.383025	0.9193	0.989088	0.0546504	0.860735	0.944893	0.0645604	0.881686	0	-0.0293698	0.739016	0.848605	0.00344572	0.875845	0.930449
AT3G29200	amino acid metabolism.synthesis.aromatic aa.phenylalanine and tyrosine.chorismate mutase	Symbols: CM1, ATCM1 | CM1 (CHORISMATE MUTASE 1); L-ascorbate peroxidase/ chorismate mutase | chr3:11164393-11166416 REVERSE	0.940334	1.00288	0.0824642	0.686622	0.919293	0.321117	0.954587	0.990001	-0.0177983	0.305769	0	0.273925	0.609912	0.768125	0.00121175	0.987822	0.993799
AT5G10870	amino acid metabolism.synthesis.aromatic aa.phenylalanine and tyrosine.chorismate mutase	Symbols: ATCM2 | ATCM2 (chorismate mutase 2); chorismate mutase | chr5:3430546-3432462 REVERSE	0.98402	1.0055	0.00983115	0.658015	0.910637	0.219771	0.00538376	0.0326358	1.75289	0.599302	0	0.488066	0.107754	0.304313	0.00743991	0.0873133	0.266443
AT1G08250	amino acid metabolism.synthesis.aromatic aa.phenylalanine.arogenate dehydratase / prephenate dehydratase	Symbols: ADT6 | ADT6 (arogenate dehydratase 6); arogenate dehydratase/ prephenate dehydratase | chr1:2588857-2590301 REVERSE	0.885979	0.997703	-0.0705049	0.98071	1.00222	-0.0446499	0.542777	0.746711	0.253343	0.778188	0	-0.312236	0.688128	0.820201	0.00013499	0.64887	0.791404
AT1G11790	amino acid metabolism.synthesis.aromatic aa.phenylalanine.arogenate dehydratase / prephenate dehydratase	Symbols: ADT1 | ADT1 (arogenate dehydratase 1); arogenate dehydratase/ prephenate dehydratase | chr1:3981248-3985215 FORWARD	0.667651	0.988511	0.0783337	0.826539	0.964379	0.0502128	0.389192	0.626953	-0.202971	0.238009	0	0.343175	0.176998	0.396208	0.115603	0.147284	0.356234
AT2G27820	amino acid metabolism.synthesis.aromatic aa.phenylalanine.arogenate dehydratase / prephenate dehydratase	Symbols: PD1, ADT3 | PD1 (PREPHENATE DEHYDRATASE 1); arogenate dehydratase/ prephenate dehydratase | chr2:11856768-11858288 FORWARD	0.274969	0.906027	0.235492	0.136231	0.518499	0.361705	0.756855	0.886506	-0.075164	0.609552	0	0.223183	0.363931	0.583773	0.000136918	0.749346	0.852651
AT3G07630	amino acid metabolism.synthesis.aromatic aa.phenylalanine.arogenate dehydratase / prephenate dehydratase	Symbols: ADT2 | ADT2 (arogenate dehydratase 2); arogenate dehydratase/ prephenate dehydratase | chr3:2435445-2437965 FORWARD	0.927703	1.0007	-0.00710457	0.495628	0.845359	-0.188619	0.921896	0.974647	-0.0041087	0.64385	0	0.18986	0.999447	0.999758	0.0570604	0.589861	0.752005
AT3G44720	amino acid metabolism.synthesis.aromatic aa.phenylalanine.arogenate dehydratase / prephenate dehydratase	Symbols: ADT4 | ADT4 (arogenate dehydratase 4); arogenate dehydratase/ prephenate dehydratase | chr3:16271652-16273344 FORWARD	0.519724	0.970283	0.215326	0.519999	0.855971	-0.199817	0.733087	0.872117	-0.0634311	0.186344	0	0.24178	0.9439	0.969174	1.04711e-05	0.32895	0.548411
AT5G22630	amino acid metabolism.synthesis.aromatic aa.phenylalanine.arogenate dehydratase / prephenate dehydratase	Symbols: ADT5 | ADT5 (arogenate dehydratase 5); arogenate dehydratase/ prephenate dehydratase | chr5:7524342-7526160 FORWARD	0.570782	0.976306	0.192796	0.934006	0.991363	-0.0641972	0.00671027	0.0388575	0.664482	0.924728	0	0.0435126	0.0617335	0.227813	1.82566e-05	0.4345	0.636327
AT5G48060	amino acid metabolism.synthesis.aromatic aa.tryptophan	C2 domain-containing protein | chr5:19475296-19479002 FORWARD	0.137191	0.780384	1.38811	0.24399	0.662957	1.52304	0.123428	0.315548	1.29409	0.79657	0	0.185647	0.0890995	0.276709	0.321687	0.422633	0.626704
AT1G70570	amino acid metabolism.synthesis.aromatic aa.tryptophan.anthranilate phosphoribosyltransferase	anthranilate phosphoribosyltransferase, putative | chr1:26608627-26612284 FORWARD	0.233232	0.881946	-0.261028	0.819597	0.96204	0.0619316	0.827799	0.925647	-0.0366941	0.737968	0	0.0616871	0.22613	0.451255	0.0913944	0.557492	0.728209
AT5G17990	amino acid metabolism.synthesis.aromatic aa.tryptophan.anthranilate phosphoribosyltransferase	Symbols: TRP1, pat1 | TRP1 (tryptophan biosynthesis 1); anthranilate phosphoribosyltransferase | chr5:5957213-5959905 FORWARD	0.0193048	0.340376	0.321659	0.27257	0.695726	0.334105	0.471063	0.693824	-0.110662	0.661268	0	-0.0751776	0.459738	0.660157	0.00125365	0.121568	0.319734
AT1G25220	amino acid metabolism.synthesis.aromatic aa.tryptophan.anthranilate synthase	Symbols: ASB1, TRP4, WEI7 | ASB1 (ANTHRANILATE SYNTHASE BETA SUBUNIT 1); anthranilate synthase | chr1:8837070-8839501 REVERSE	0.313967	0.927997	0.270578	0.593662	0.884259	0.153823	0.135091	0.334459	-0.543537	0.627204	0	-0.177917	0.589385	0.752941	2.55339e-05	0.0502926	0.197414
AT2G28880	amino acid metabolism.synthesis.aromatic aa.tryptophan.anthranilate synthase	Symbols: emb1997 | emb1997 (embryo defective 1997); anthranilate synthase/ catalytic/ oxo-acid-lyase | chr2:12398745-12403528 REVERSE	0.214951	0.869223	0.412907	0.0796284	0.398431	0.641369	0.806144	0.914689	0.059466	0.123408	0	0.400242	0.0850772	0.270043	0.000192637	0.692151	0.819024
AT2G29690	amino acid metabolism.synthesis.aromatic aa.tryptophan.anthranilate synthase	Symbols: ASA2, ATHANSYNAB | ASA2 (ANTHRANILATE SYNTHASE 2); anthranilate synthase | chr2:12693871-12696975 FORWARD	0.631167	0.98293	0.123341	0.859501	0.973912	-0.0375935	0.554006	0.754517	-0.189852	0.265196	0	0.327658	0.529258	0.713008	0.149237	0.164211	0.378159
AT5G05730	amino acid metabolism.synthesis.aromatic aa.tryptophan.anthranilate synthase	Symbols: ASA1, TRP5, AMT1, WEI2 | ASA1 (ANTHRANILATE SYNTHASE ALPHA SUBUNIT 1); anthranilate synthase | chr5:1719557-1722903 REVERSE	0.454621	0.959115	0.227797	0.937173	0.992213	0.05695	0.0996935	0.273891	-0.498146	0.729368	0	0.10666	0.512633	0.701886	0.0597375	0.107821	0.298945
AT5G57890	amino acid metabolism.synthesis.aromatic aa.tryptophan.anthranilate synthase	anthranilate synthase beta subunit, putative | chr5:23447407-23449679 REVERSE	0.61555	0.981512	0.326667	0.718652	0.928161	0.271095	0.653636	0.823083	-0.146894	0.892992	0	0.151506	0.75435	0.857687	0.047838	0.686292	0.815141
AT2G04400	amino acid metabolism.synthesis.aromatic aa.tryptophan.indole-3-glycerol phosphate synthase	indole-3-glycerol phosphate synthase (IGPS) | chr2:1531148-1533737 FORWARD	0.675199	0.988307	0.0862042	0.54492	0.864531	0.174768	0.322092	0.565627	-0.193555	0.946618	0	-0.0142222	0.728039	0.842875	0.0757289	0.701627	0.824772
AT5G48220	amino acid metabolism.synthesis.aromatic aa.tryptophan.indole-3-glycerol phosphate synthase	indole-3-glycerol phosphate synthase, putative | chr5:19549798-19552267 FORWARD	0.593245	0.981735	-0.0901388	0.275265	0.697438	-0.189462	0.354346	0.597464	0.151294	0.562958	0	0.109625	0.750162	0.855143	0.0750254	0.271344	0.494515
AT1G07780	amino acid metabolism.synthesis.aromatic aa.tryptophan.phosphoribosyanthranilate isomerase	Symbols: PAI1, TRP6 | PAI1 (PHOSPHORIBOSYLANTHRANILATE ISOMERASE 1); phosphoribosylanthranilate isomerase | chr1:2410120-2412675 REVERSE	0.326479	0.928828	-0.75197	0.34885	0.751671	0.455787	0.611645	0.793945	0.279923	0.245559	0	-0.662432	0.828408	0.902165	0.130238	0.0540617	0.20463
AT1G29410	amino acid metabolism.synthesis.aromatic aa.tryptophan.phosphoribosyanthranilate isomerase	Symbols: PAI3 | PAI3 (phosphoribosylanthranilate isomerase 3); phosphoribosylanthranilate isomerase | chr1:10297877-10300005 REVERSE	0.143241	0.790101	-0.559524	0.579317	0.877184	0.196832	0.206924	0.436404	0.536662	0.727649	0	0.174718	0.545614	0.724618	0.0254968	0.0260484	0.140388
AT5G05590	amino acid metabolism.synthesis.aromatic aa.tryptophan.phosphoribosyanthranilate isomerase	Symbols: PAI2 | PAI2 (PHOSPHORIBOSYLANTHRANILATE ISOMERASE 2); phosphoribosylanthranilate isomerase | chr5:1666471-1668352 REVERSE	0.951603	1.00473	0.13737	0.77884	0.947646	-0.0122369	0.787232	0.905373	-0.896918	0.732926	0	0.536741	0.647889	0.792714	0.00259621	0.764827	0.862482
AT3G54640	amino acid metabolism.synthesis.aromatic aa.tryptophan.tryptophan synthase	Symbols: TSA1, TRP3 | TSA1 (TRYPTOPHAN SYNTHASE ALPHA CHAIN); tryptophan synthase | chr3:20223148-20225523 REVERSE	0.98964	1.00586	0.0027222	0.720809	0.928212	-0.104496	0.0279198	0.112361	-0.466965	0.886358	0	0.032868	0.0412364	0.183952	6.02569e-06	0.0113949	0.0913915
AT4G02610	amino acid metabolism.synthesis.aromatic aa.tryptophan.tryptophan synthase	tryptophan synthase, alpha subunit, putative | chr4:1147634-1149336 FORWARD	0.760456	0.992855	-0.100261	0.991598	1.00451	-0.0402678	0.1354	0.334838	0.665981	0.944107	0	0.0384523	0.310173	0.534858	0.000250237	0.162668	0.376224
AT4G27070	amino acid metabolism.synthesis.aromatic aa.tryptophan.tryptophan synthase	Symbols: TSB2 | TSB2 (TRYPTOPHAN SYNTHASE BETA-SUBUNIT 2); tryptophan synthase | chr4:13586340-13588821 FORWARD	0.544893	0.97346	0.197953	0.679722	0.916736	0.185893	0.246743	0.485556	-0.375407	0.164716	0	-0.490568	0.778009	0.8724	0.360349	0.27773	0.500199
AT5G38530	amino acid metabolism.synthesis.aromatic aa.tryptophan.tryptophan synthase	tryptophan synthase-related | chr5:15424038-15426470 FORWARD	0.0823649	0.664743	0.32968	0.137684	0.520131	0.416374	0.80996	0.916915	-0.0620608	0.18383	0	0.278578	0.0772252	0.255988	0.873928	0.37766	0.589471
AT5G54810	amino acid metabolism.synthesis.aromatic aa.tryptophan.tryptophan synthase	Symbols: TSB1, TRPB, TRP2, ATTSB1 | TSB1 (TRYPTOPHAN SYNTHASE BETA-SUBUNIT 1); tryptophan synthase | chr5:22264594-22266785 REVERSE	0.88231	0.997999	0.0327929	0.477589	0.834289	-0.230543	0.000429942	0.00425946	0.453879	0.872033	0	-0.0264941	0.357936	0.578826	0.910617	0.709999	0.830111
AT5G34930	amino acid metabolism.synthesis.aromatic aa.tyrosine.arogenate dehydrogenase \& prephenate dehydrogenase	arogenate dehydrogenase | chr5:13233374-13235567 FORWARD	0.35895	0.937673	0.54363	0.754945	0.941071	0.259868	0.752596	0.883449	-0.0384031	0.843752	0	0.321811	0.705755	0.829675	0.0562008	0.646389	0.789827
AT1G15710	amino acid metabolism.synthesis.aromatic aa.tyrosine.prephenate dehydrogenase	prephenate dehydrogenase family protein | chr1:5404358-5405686 FORWARD	0.656772	0.987334	0.263584	0.234613	0.651708	0.587987	0.0036722	0.024233	-0.693426	0.268381	0	-0.265875	0.249363	0.475527	0.00449511	0.0894183	0.269793
AT2G03667	amino acid metabolism.synthesis.aspartate family.asparagine.asparagine synthetase	asparagine synthase (glutamine-hydrolyzing) | chr2:1114127-1117439 FORWARD	0.779366	0.995378	-0.0743197	0.827237	0.964435	0.112099	0.460839	0.68626	-0.291596	0.616913	0	-0.215419	0.427632	0.635191	0.00211027	0.509209	0.692821
AT3G47340	amino acid metabolism.synthesis.aspartate family.asparagine.asparagine synthetase	Symbols: ASN1, DIN6, AT-ASN1 | ASN1 (GLUTAMINE-DEPENDENT ASPARAGINE SYNTHASE 1); asparagine synthase (glutamine-hydrolyzing) | chr3:17437884-17441243 REVERSE	0.0406633	0.499271	-1.74571	0.00457231	0.0660639	-3.09696	0.614216	0.79621	0.313333	0.795899	0	1.50605	0.596984	0.758629	0.000630326	0.0605124	0.217522
AT5G10240	amino acid metabolism.synthesis.aspartate family.asparagine.asparagine synthetase	Symbols: ASN3 | ASN3 (ASPARAGINE SYNTHETASE 3); asparagine synthase (glutamine-hydrolyzing) | chr5:3212689-3216466 REVERSE	0.489059	0.964369	-0.189156	0.13403	0.514898	-0.445377	0.818172	0.920861	-0.0676293	0.670743	0	0.194649	0.784061	0.875369	4.30744e-06	0.304757	0.525519
AT5G65010	amino acid metabolism.synthesis.aspartate family.asparagine.asparagine synthetase	Symbols: ASN2 | ASN2 (ASPARAGINE SYNTHETASE 2); asparagine synthase (glutamine-hydrolyzing) | chr5:25969190-25972575 FORWARD	0.364312	0.938964	-0.146397	0.614807	0.893468	-0.0789631	0.133607	0.332236	-0.769181	0.120132	0	-0.384693	0.307243	0.532376	2.26076e-05	0.559452	0.729484
AT3G14390	amino acid metabolism.synthesis.aspartate family.lysine.diaminopimelate decarboxylase	diaminopimelate decarboxylase, putative / DAP carboxylase, putative | chr3:4806725-4809433 FORWARD	0.356622	0.935775	-0.265791	0.225133	0.642679	-0.381628	0.000457996	0.00447759	-0.714434	0.782199	0	-0.0796494	0.0822868	0.265024	0.777314	0.196703	0.416397
AT5G11880	amino acid metabolism.synthesis.aspartate family.lysine.diaminopimelate decarboxylase	diaminopimelate decarboxylase, putative / DAP carboxylase, putative | chr5:3827526-3829986 REVERSE	0.0412008	0.503627	0.369166	0.0899314	0.42227	0.333552	0.281429	0.524389	-0.269502	0.662089	0	-0.124705	0.796323	0.883079	0.00430129	0.149205	0.358855
AT3G53580	amino acid metabolism.synthesis.aspartate family.lysine.diaminopimelate epimerase	diaminopimelate epimerase family protein | chr3:19864757-19867134 FORWARD	0.100095	0.70336	-0.19661	0.00346897	0.0531477	-0.397138	0.0598343	0.192133	-0.28206	0.757944	0	0.0600624	0.0455932	0.194396	4.22615e-05	0.019269	0.119974
AT2G44040	amino acid metabolism.synthesis.aspartate family.lysine.dihydrodipicolinate reductase	dihydrodipicolinate reductase family protein | chr2:18221769-18224104 REVERSE	0.375745	0.941509	-0.113314	1.61268e-06	0.000106531	-0.767998	0.973832	0.999534	-0.0591343	0.372142	0	0.349226	0.58929	0.752869	1.68204e-05	0.0312888	0.154237
AT3G59890	amino acid metabolism.synthesis.aspartate family.lysine.dihydrodipicolinate reductase	dihydrodipicolinate reductase family protein | chr3:22124242-22126630 REVERSE	0.017564	0.326075	-0.868224	0.0875232	0.417054	-0.636521	0.112725	0.297085	-1.11945	0.38458	0	-0.539633	0.0517793	0.208686	0.000574241	0.87908	0.932602
AT5G52100	amino acid metabolism.synthesis.aspartate family.lysine.dihydrodipicolinate reductase	Symbols: crr1 | crr1 (chlororespiration reduction 1); dihydrodipicolinate reductase | chr5:21170145-21172346 FORWARD	0.932431	1.00148	0.061182	0.67178	0.914272	0.160251	0.993302	1.00841	-0.00903292	0.550858	0	-0.182049	0.976077	0.986666	0.00257159	0.593696	0.754451
AT2G45440	amino acid metabolism.synthesis.aspartate family.lysine.dihydrodipicolinate synthase	Symbols: DHDPS2 | DHDPS2 (DIHYDRODIPICOLINATE SYNTHASE); catalytic/ dihydrodipicolinate synthase/ lyase | chr2:18730840-18733015 FORWARD	0.702141	0.98743	-0.0835005	0.0259996	0.21054	-0.905345	0.424458	0.656354	-0.12752	0.214536	0	0.276344	0.261748	0.487483	0.0726338	0.01132	0.091056
AT3G60880	amino acid metabolism.synthesis.aspartate family.lysine.dihydrodipicolinate synthase	Symbols: DHDPS, DHDPS1 | dihydrodipicolinate synthase 1 (DHDPS1) (DHDPS) (DHPS1) | chr3:22494852-22496697 FORWARD	0.168234	0.818634	-0.29155	0.283361	0.705623	-0.41028	0.0768396	0.22827	-0.482058	0.35472	0	0.237155	0.0753353	0.253425	0.0217428	0.0540073	0.204585
AT4G33680	amino acid metabolism.synthesis.aspartate family.lysine.LL-diaminopimelic acid aminotransferase	Symbols: AGD2 | AGD2 (ABERRANT GROWTH AND DEATH 2); L,L-diaminopimelate aminotransferase/ transaminase | chr4:16171694-16174686 REVERSE	0.56393	0.975399	-0.054384	3.61002e-06	0.000214919	-0.450097	0.523764	0.735986	-0.0895235	0.267165	0	0.192222	0.377661	0.595398	1.66178e-07	0.00511046	0.059888
AT2G36880	amino acid metabolism.synthesis.aspartate family.methionine	Symbols: MAT3 | MAT3 (methionine adenosyltransferase 3); copper ion binding / methionine adenosyltransferase | chr2:15479366-15481412 REVERSE	0.780203	0.995985	0.109901	0.993499	1.00501	0.00508897	0.00182186	0.0139729	-0.306014	0.109739	0	0.284818	0.466223	0.665505	1.96604e-05	0.233282	0.456228
AT4G34840	amino acid metabolism.synthesis.aspartate family.methionine	Symbols: ATMTN2, ATMTAN2, MTN2, MTAN2 | ATMTN2; methylthioadenosine nucleosidase | chr4:16606274-16608024 FORWARD	0.719817	0.989351	-0.157251	0.306553	0.721286	-0.397399	0.259971	0.500058	-0.622829	0.768717	0	0.136105	0.196216	0.418303	0.000238571	0.0923446	0.274585
AT4G38800	amino acid metabolism.synthesis.aspartate family.methionine	Symbols: ATMTN1, ATMTAN1, MTN1, MTAN1 | ATMTN1; catalytic/ methylthioadenosine nucleosidase | chr4:18113161-18115133 REVERSE	0.287968	0.913888	-0.170504	0.179431	0.583059	-0.301289	0.946784	0.986576	-0.0101593	0.3908	0	-0.188025	0.209776	0.434207	0.85727	0.819256	0.895282
AT5G17920	amino acid metabolism.synthesis.aspartate family.methionine	Symbols: ATCIMS, ATMETS, ATMS1 | ATMS1; 5-methyltetrahydropteroyltriglutamate-homocysteine S-methyltransferase/ copper ion binding / methionine synthase | chr5:5935038-5939487 FORWARD	0.922801	1.00022	0.0180202	0.153047	0.545577	-0.215474	5.51029e-05	0.000764662	-0.363834	0.0568126	0	0.171324	0.200491	0.42344	0.000984997	0.00873778	0.0794265
AT3G57050	amino acid metabolism.synthesis.aspartate family.methionine.cystathionine beta-lyase	Symbols: CBL | CBL (cystathionine beta-lyase); cystathionine beta-lyase | chr3:21111700-21114662 REVERSE	0.154019	0.802505	-0.204971	0.169479	0.570223	-0.216788	0.0893857	0.253702	-0.253667	0.00238264	0	-0.522563	0.00566944	0.0668038	0.0012099	0.221796	0.444121
AT4G23600	amino acid metabolism.synthesis.aspartate family.methionine.cystathionine beta-lyase	Symbols: CORI3, JR2 | CORI3 (CORONATINE INDUCED 1); cystathionine beta-lyase/ transaminase | chr4:12310619-12313212 FORWARD	0.00371028	0.133273	1.24835	1.2077e-12	3.37614e-10	2.2552	0.720604	0.865487	0.170727	0.0413494	0	-1.06697	0.0962477	0.287922	0.000524949	0.00102938	0.027848
AT3G01120	amino acid metabolism.synthesis.aspartate family.methionine.cystathionine gamma-synthase	Symbols: MTO1, CGS, ATCYS1, CGS1 | MTO1 (METHIONINE OVERACCUMULATION 1); cystathionine gamma-synthase | chr3:38759-41932 REVERSE	0.851887	0.998362	-0.0310629	0.663322	0.911312	0.125256	2.7085e-09	1.30938e-07	-0.621863	2.66362e-09	0	-0.403329	0.0932613	0.282804	0.000613346	0.0965662	0.282051
AT1G69520	amino acid metabolism.synthesis.aspartate family.methionine.homocysteine S-methyltransferase	methyltransferase-related | chr1:26128288-26129602 FORWARD	0.645085	0.983718	0.494166	0.441899	0.81365	0.706393	0.605776	0.788769	-1.39927	0.203273	0	-1.37	0.781665	0.873958	0.041569	0.153272	0.363962
AT1G78140	amino acid metabolism.synthesis.aspartate family.methionine.homocysteine S-methyltransferase	methyltransferase-related | chr1:29401759-29403946 REVERSE	0.124716	0.755305	0.355707	0.914417	0.987581	0.0443907	0.000170407	0.00198489	-0.644981	0.947927	0	-0.0070301	0.348169	0.569862	1.35152e-06	0.00242778	0.0421887
AT2G41040	amino acid metabolism.synthesis.aspartate family.methionine.homocysteine S-methyltransferase	methyltransferase-related | chr2:17121376-17123204 FORWARD	0.837006	0.997899	-0.0185091	0.167145	0.566122	0.617178	4.9467e-05	0.000695966	-0.800578	0.495785	0	-0.116393	0.154895	0.370645	4.56831e-06	0.40944	0.615901
AT3G17365	amino acid metabolism.synthesis.aspartate family.methionine.homocysteine S-methyltransferase	catalytic/ methyltransferase | chr3:5946951-5948849 REVERSE	0.401673	0.947404	0.392941	0.0450606	0.292947	1.04544	0.718924	0.864493	0.196701	0.570771	0	-0.503212	0.631972	0.782118	0.0077704	0.085118	0.262149
AT3G22740	amino acid metabolism.synthesis.aspartate family.methionine.homocysteine S-methyltransferase	Symbols: HMT3 | HMT3; homocysteine S-methyltransferase | chr3:8032959-8035809 REVERSE	0.421579	0.951091	-0.525351	0.876084	0.976808	-0.472984	0.0083412	0.0456564	-1.43643	0.000123581	0	-3.66583	0.0457806	0.194893	0.653576	0.190971	0.409885
AT3G25900	amino acid metabolism.synthesis.aspartate family.methionine.homocysteine S-methyltransferase	Symbols: HMT-1, ATHMT-1 | HMT-1; homocysteine S-methyltransferase | chr3:9480833-9482926 FORWARD	0.786097	0.995015	0.108793	0.556381	0.867725	0.220844	0.189799	0.415319	1.0719	0.768116	0	0.212997	0.144225	0.355477	3.74708e-07	0.177306	0.394335
AT3G60910	amino acid metabolism.synthesis.aspartate family.methionine.homocysteine S-methyltransferase	catalytic/ methyltransferase | chr3:22501698-22503372 FORWARD	0.586879	0.979181	-0.143723	0.856794	0.973075	-0.0463916	0.00254448	0.0182591	0.734811	0.222917	0	0.361373	0.0840398	0.268607	0.0392883	0.0121391	0.0945298
AT3G63250	amino acid metabolism.synthesis.aspartate family.methionine.homocysteine S-methyltransferase	Symbols: HMT-2, ATHMT-2, HMT2 | HMT2 (HOMOCYSTEINE METHYLTRANSFERASE 2); homocysteine S-methyltransferase | chr3:23370308-23372682 REVERSE	0.557677	0.973927	-0.134051	0.322566	0.733204	-0.245845	0.27251	0.51428	0.332638	0.503251	0	-0.290246	0.142395	0.353177	1.57254e-05	0.309195	0.529904
AT2G43910	amino acid metabolism.synthesis.aspartate family.methionine.methionine S-methyltransferase	thiol methyltransferase, putative | chr2:18184491-18187028 REVERSE	0.107674	0.721401	0.220722	0.00930542	0.10716	0.361055	2.27963e-07	6.93561e-06	0.496985	0.330438	0	-0.119522	0.00256138	0.0450378	0.000459632	0.00182982	0.0368428
AT2G43920	amino acid metabolism.synthesis.aspartate family.methionine.methionine S-methyltransferase	thiol methyltransferase, putative | chr2:18189008-18191348 REVERSE	0.936473	1.0022	-0.0203512	0.257067	0.676846	0.399365	0.00151959	0.0120722	1.14432	0.505853	0	0.261343	0.0119969	0.0965008	0.00130702	0.00262493	0.0436109
AT2G43940	amino acid metabolism.synthesis.aspartate family.methionine.methionine S-methyltransferase	thiol methyltransferase, putative | chr2:18195953-18197687 REVERSE	0.582531	0.978357	-0.279001	0.277065	0.699609	-0.642204	0.54684	0.7492	0.527739	0.412321	0	-0.525633	0.0787791	0.258783	0.250711	0.369811	0.58326
AT5G49810	amino acid metabolism.synthesis.aspartate family.methionine.methionine S-methyltransferase	Symbols: MMT | MMT; S-adenosylmethionine-dependent methyltransferase | chr5:20239343-20246380 FORWARD	0.621075	0.982847	0.095786	0.437158	0.81127	0.212624	0.687579	0.845243	0.0812477	0.285782	0	-0.178922	0.800768	0.885767	9.71137e-07	0.32329	0.54339
AT3G03780	amino acid metabolism.synthesis.aspartate family.methionine.methionine synthase	Symbols: ATMS2 | AtMS2; 5-methyltetrahydropteroyltriglutamate-homocysteine S-methyltransferase/ methionine synthase | chr3:957235-960980 FORWARD	0.917518	0.999153	0.0929695	0.877496	0.97714	-0.0538735	9.98296e-07	2.5008e-05	-1.01434	0.98009	0	0.00569062	0.202051	0.425012	7.33257e-06	0.0938172	0.277212
AT5G20980	amino acid metabolism.synthesis.aspartate family.methionine.methionine synthase	Symbols: ATMS3 | ATMS3 (methionine synthase 3); 5-methyltetrahydropteroyltriglutamate-homocysteine S-methyltransferase/ methionine synthase | chr5:7124156-7128359 REVERSE	0.202658	0.859515	0.423655	0.606162	0.889957	0.226455	0.979424	1.00202	-0.0383551	0.943104	0	0.00372216	0.688262	0.820157	0.120724	0.59292	0.75406
AT1G02500	amino acid metabolism.synthesis.aspartate family.methionine.S-adenosylmethionine synthetase	Symbols: SAM1, SAM-1, MAT1 | SAM1 (S-ADENOSYLMETHIONINE SYNTHETASE 1); methionine adenosyltransferase | chr1:518251-520437 FORWARD	0.109219	0.725953	-0.217675	0.0372871	0.263262	-0.300462	0.245484	0.483967	-0.151747	0.302667	0	-0.0809886	0.099826	0.293439	0.462986	0.480446	0.67067
AT4G01850	amino acid metabolism.synthesis.aspartate family.methionine.S-adenosylmethionine synthetase	Symbols: SAM-2, MAT2 | SAM-2 (S-ADENOSYLMETHIONINE SYNTHETASE 2); copper ion binding / methionine adenosyltransferase | chr4:796097-798286 REVERSE	0.0352903	0.465606	-0.14833	0.000745141	0.0166162	-0.271871	0.865989	0.94748	0.0325068	0.820271	0	-0.0251129	0.166934	0.385027	1.07433e-05	0.255638	0.480323
AT1G31230	amino acid metabolism.synthesis.aspartate family.misc.homoserine.aspartate kinase	Symbols: AK-HSDH I, AK-HSDH | AK-HSDH I (ASPARTATE KINASE-HOMOSERINE DEHYDROGENASE I); aspartate kinase/ homoserine dehydrogenase | chr1:11158618-11163274 REVERSE	0.374868	0.941147	0.184516	0.733716	0.933121	0.0811015	0.92841	0.977783	0.0173171	0.00745653	0	-0.699558	0.129988	0.338234	0.0833092	0.147668	0.356804
AT3G02020	amino acid metabolism.synthesis.aspartate family.misc.homoserine.aspartate kinase	Symbols: AK3 | AK3 (ASPARTATE KINASE 3); aspartate kinase | chr3:340546-343835 REVERSE	0.618382	0.982211	0.117054	0.300925	0.717229	0.642173	0.784512	0.904078	-0.229834	1.71463e-17	0	-2.08042	0.0771291	0.256066	3.40003e-06	0.00256269	0.0431341
AT5G13280	amino acid metabolism.synthesis.aspartate family.misc.homoserine.aspartate kinase	Symbols: AK-LYS1, AK1, AK | AK-LYS1 (ASPARTATE KINASE 1); aspartate kinase | chr5:4249438-4252836 FORWARD	0.925482	1.00093	0.0120953	0.899191	0.982302	-0.0188691	4.88323e-05	0.000688543	-0.723138	0.887853	0	0.027561	0.0176031	0.118764	0.222138	0.0125269	0.0960758
AT5G14060	amino acid metabolism.synthesis.aspartate family.misc.homoserine.aspartate kinase	Symbols: CARAB-AK-LYS | CARAB-AK-LYS; amino acid binding / aspartate kinase | chr5:4535401-4539193 FORWARD	0.0269593	0.411406	0.326758	2.49922e-07	2.05139e-05	0.633575	0.00188054	0.0143431	-0.46571	0.701635	0	-0.055607	0.0095223	0.0858698	0.00696081	0.00430567	0.0552944
AT1G14810	amino acid metabolism.synthesis.aspartate family.misc.homoserine.aspartate semialdehyde dehydrogenase	semialdehyde dehydrogenase family protein | chr1:5102424-5104695 REVERSE	0.776966	0.994882	0.0735193	0.0527284	0.318434	-0.473094	7.86316e-07	2.03314e-05	-0.920767	0.80963	0	-0.039339	0.0444349	0.192176	0.000270631	0.00178998	0.0364208
AT4G19710	amino acid metabolism.synthesis.aspartate family.misc.homoserine.bifunctional aspartate kinase/homoserine dehydrogenase	Symbols: AK-HSDH II, AK-HSDH | bifunctional aspartate kinase/homoserine dehydrogenase, putative / AK-HSDH, putative | chr4:10724855-10729768 FORWARD	0.667386	0.988498	-0.0629061	0.814736	0.960895	-0.0839038	0.000685936	0.00629749	-0.374648	0.344676	0	0.108623	0.137214	0.346837	0.0157565	0.147173	0.356188
AT5G21060	amino acid metabolism.synthesis.aspartate family.misc.homoserine.homoserine dehydrogenase	homoserine dehydrogenase family protein | chr5:7148978-7152876 REVERSE	0.175632	0.828306	-0.306008	0.390453	0.781676	-0.203586	0.298917	0.542461	-0.221097	0.960008	0	0.00278245	0.132877	0.341878	0.455156	0.694627	0.820192
AT2G17265	amino acid metabolism.synthesis.aspartate family.misc.homoserine.homoserine kinase	Symbols: HSK | HSK (HOMOSERINE KINASE); homoserine kinase | chr2:7508588-7509755 FORWARD	0.222505	0.875719	0.220033	0.321116	0.731375	0.210397	0.312661	0.556871	-0.27238	0.457632	0	-0.194381	0.967331	0.981476	0.028068	0.215135	0.436953
AT1G72810	amino acid metabolism.synthesis.aspartate family.threonine.threonine synthase	threonine synthase, putative | chr1:27398591-27400417 REVERSE	0.415693	0.949361	0.214595	0.874398	0.976905	-0.0538659	0.135157	0.334493	0.490402	0.850072	0	-0.0489989	0.0814205	0.263377	0.00858819	0.668317	0.802788
AT4G29840	amino acid metabolism.synthesis.aspartate family.threonine.threonine synthase	Symbols: MTO2, TS | MTO2 (METHIONINE OVER-ACCUMULATOR 2); threonine synthase | chr4:14599216-14601055 REVERSE	0.476103	0.961426	-0.146402	0.0303918	0.232077	-0.392247	0.684461	0.842592	0.0719566	0.146313	0	0.355961	0.97529	0.986128	0.109148	0.116999	0.313225
AT2G31810	amino acid metabolism.synthesis.branched chain group.common.acetolactate synthase	acetolactate synthase small subunit, putative | chr2:13524221-13528557 FORWARD	0.0477565	0.535256	-0.663607	0.000976112	0.0205773	-1.35547	0.00335928	0.0226089	-0.533283	0.165388	0	0.250876	0.0120195	0.0966421	0.0775605	0.00177233	0.0363685
AT3G48560	amino acid metabolism.synthesis.branched chain group.common.acetolactate synthase	Symbols: CSR1, ALS, AHAS, TZP5, IMR1 | CSR1 (CHLORSULFURON/IMIDAZOLINONE RESISTANT 1); acetolactate synthase/ pyruvate decarboxylase | chr3:18001312-18003581 REVERSE	0.438099	0.951311	0.144448	0.845853	0.970592	0.0436601	0.00388278	0.0253024	-0.178336	0.351031	0	0.062076	0.785988	0.87681	0.00113535	0.229256	0.452159
AT5G16290	amino acid metabolism.synthesis.branched chain group.common.acetolactate synthase	acetolactate synthase small subunit, putative | chr5:5333764-5337744 FORWARD	0.443642	0.954962	0.192116	0.401101	0.78467	0.226012	0.690811	0.847596	0.0732456	0.0414752	0	0.410755	0.095504	0.286631	0.0942093	0.52586	0.705622
AT1G10060	amino acid metabolism.synthesis.branched chain group.common.branched-chain amino acid aminotransferase	Symbols: ATBCAT-1 | branched-chain amino acid aminotransferase 1 / branched-chain amino acid transaminase 1 (BCAT1) | chr1:3284239-3287107 FORWARD	0.831292	0.998058	-0.121963	0.29192	0.712766	-0.446679	0.215929	0.446846	0.485085	0.706898	0	-0.184982	0.310404	0.535113	0.0306674	0.631056	0.778837
AT1G10070	amino acid metabolism.synthesis.branched chain group.common.branched-chain amino acid aminotransferase	Symbols: ATBCAT-2 | ATBCAT-2 (ARABIDOPSIS THALIANA BRANCHED-CHAIN AMINO ACID TRANSAMINASE 2); branched-chain-amino-acid transaminase/ catalytic | chr1:3288087-3290471 FORWARD	0.0945408	0.686854	-2.00949	0.0393424	0.270544	-3.33539	0.102012	0.277926	-1.52623	0.630651	0	0.684902	0.692589	0.822113	0.296081	0.27363	0.496384
AT1G50110	amino acid metabolism.synthesis.branched chain group.common.branched-chain amino acid aminotransferase	branched-chain amino acid aminotransferase 6 / branched-chain amino acid transaminase 6 (BCAT6) | chr1:18558017-18560274 REVERSE	0.282844	0.911424	0.561494	0.535528	0.862181	-0.38338	0.814369	0.919263	-0.263507	0.405977	0	1.33001	0.273516	0.499843	1.73922e-06	0.242546	0.466261
AT3G19710	amino acid metabolism.synthesis.branched chain group.common.branched-chain amino acid aminotransferase	Symbols: BCAT4 | BCAT4 (BRANCHED-CHAIN AMINOTRANSFERASE4); catalytic/ methionine-oxo-acid transaminase | chr3:6846969-6849497 REVERSE	0.301809	0.921138	-0.622323	0.49751	0.846026	0.299591	0.0169027	0.0769861	-1.22848	0.000227163	0	-1.98553	0.105232	0.300937	0.00087538	0.0592582	0.215341
AT3G49680	amino acid metabolism.synthesis.branched chain group.common.branched-chain amino acid aminotransferase	Symbols: ATBCAT-3, BCAT3 | BCAT3 (BRANCHED-CHAIN AMINOTRANSFERASE 3); branched-chain-amino-acid transaminase/ catalytic | chr3:18422649-18425693 FORWARD	0.266148	0.902556	0.103292	0.759736	0.94193	-0.0718883	5.67621e-12	4.61977e-10	-0.769877	7.63708e-07	0	-0.587478	0.00112606	0.0308094	4.01585e-06	0.000393535	0.01816
AT5G65780	amino acid metabolism.synthesis.branched chain group.common.branched-chain amino acid aminotransferase	Symbols: ATBCAT-5 | ATBCAT-5; branched-chain-amino-acid transaminase/ catalytic | chr5:26315390-26318812 FORWARD	0.585644	0.979154	0.109534	0.949519	0.995611	-0.106145	0.0531826	0.176534	0.411118	0.402106	0	0.220728	0.400074	0.613583	0.720054	0.653374	0.793635
AT3G58610	amino acid metabolism.synthesis.branched chain group.common.ketol-acid reductoisomerase	ketol-acid reductoisomerase | chr3:21671433-21674841 FORWARD	0.286066	0.912506	-0.154328	0.00197202	0.035286	-0.422657	0.0401585	0.144249	-0.365797	0.543683	0	0.119774	0.196586	0.418538	0.0332927	0.0459005	0.188458
AT4G11640	amino acid metabolism.synthesis.branched chain group.isoleucine specific	Symbols: ATSR | ATSR (ARABIDOPSIS THALIANA SERINE RACEMASE); serine racemase | chr4:7021770-7023318 FORWARD	0.381465	0.941532	0.322151	0.34393	0.747921	0.399102	0.901828	0.96614	0.0610162	0.536465	0	-0.351764	0.474138	0.671537	1.59489e-05	0.11698	0.313218
AT3G10050	amino acid metabolism.synthesis.branched chain group.isoleucine specific.threonine ammonia-lyase	Symbols: OMR1 | OMR1 (L-O-METHYLTHREONINE RESISTANT 1); L-threonine ammonia-lyase | chr3:3098725-3101761 REVERSE	0.993337	1.00686	-0.0122324	0.493439	0.843416	-0.370329	7.45381e-05	0.000992932	-0.86416	0.959769	0	-0.000872232	0.188666	0.408941	0.0114035	0.0525227	0.201614
AT1G18500	amino acid metabolism.synthesis.branched chain group.leucine specific.2-isopropylmalate synthase	Symbols: MAML-4, IPMS1 | MAML-4 (METHYLTHIOALKYLMALATE SYNTHASE-LIKE 4); 2-isopropylmalate synthase | chr1:6369347-6373025 FORWARD	0.670115	0.988668	0.134686	0.702168	0.92363	-0.0735044	0.0115936	0.0580403	-0.54892	0.699158	0	0.13045	0.385527	0.601751	0.0243361	0.0733578	0.24122
AT1G74040	amino acid metabolism.synthesis.branched chain group.leucine specific.2-isopropylmalate synthase	Symbols: IMS1, MAML-3, IPMS2 | IMS1 (2-ISOPROPYLMALATE SYNTHASE 1); 2-isopropylmalate synthase | chr1:27842171-27845776 FORWARD	0.8808	0.99834	0.0209415	0.825325	0.96407	-0.0466072	0.251117	0.490264	-0.195193	0.826448	0	0.0480566	0.547997	0.726582	0.00232746	0.251559	0.475252
AT1G31180	amino acid metabolism.synthesis.branched chain group.leucine specific.3-isopropylmalate dehydrogenase	3-isopropylmalate dehydrogenase, chloroplast, putative | chr1:11142714-11144633 REVERSE	0.770494	0.994717	-0.0380733	0.0387293	0.268144	-0.373191	0.000651846	0.00602466	-0.61918	0.525426	0	0.167865	0.073611	0.250112	0.000267271	0.0048067	0.0580566
AT1G80560	amino acid metabolism.synthesis.branched chain group.leucine specific.3-isopropylmalate dehydrogenase	3-isopropylmalate dehydrogenase, chloroplast, putative | chr1:30287763-30290298 FORWARD	0.00971894	0.228342	-0.515883	0.000492413	0.0122557	-0.668839	0.332466	0.575719	-0.384542	0.179388	0	0.494329	0.0912022	0.279994	0.000227023	0.0248773	0.136711
AT5G14200	amino acid metabolism.synthesis.branched chain group.leucine specific.3-isopropylmalate dehydrogenase	3-isopropylmalate dehydrogenase, chloroplast, putative | chr5:4576202-4578402 FORWARD	0.56196	0.975139	0.127904	0.771587	0.944841	0.0775896	6.83314e-08	2.38776e-06	-1.84666	7.69667e-05	0	-1.30828	0.0299366	0.156915	0.00542552	0.014481	0.103033
AT1G17290	amino acid metabolism.synthesis.central amino acid metabolism.alanine.alanine aminotransferase	Symbols: AlaAT1 | AlaAT1 (ALANINE AMINOTRANSFERAS); ATP binding / L-alanine:2-oxoglutarate aminotransferase | chr1:5922630-5926400 FORWARD	0.345936	0.931688	0.148003	0.148636	0.540849	0.287106	0.768596	0.8945	-0.0826379	0.717527	0	0.0560076	0.38858	0.604169	0.696862	0.589729	0.751986
AT1G23310	amino acid metabolism.synthesis.central amino acid metabolism.alanine.alanine aminotransferase	Symbols: GGT1, AOAT1 | GGT1 (GLUTAMATE:GLYOXYLATE AMINOTRANSFERASE); L-alanine:2-oxoglutarate aminotransferase/ glycine:2-oxoglutarate aminotransferase | chr1:8268416-8271933 REVERSE	0.685048	0.988841	0.115419	0.057535	0.334275	0.438516	5.31911e-09	2.38605e-07	-0.478719	0.0217061	0	-0.255649	0.275505	0.502099	6.26489e-07	0.117015	0.313181
AT1G72330	amino acid metabolism.synthesis.central amino acid metabolism.alanine.alanine aminotransferase	Symbols: ALAAT2 | ALAAT2 (ALANINE AMINOTRANSFERASE 2); ATP binding / L-alanine:2-oxoglutarate aminotransferase | chr1:27233485-27236788 FORWARD	0.963189	1.00454	0.190501	0.207247	0.621807	-0.888564	0.57522	0.769126	0.427607	0.954308	0	0.0209509	0.105867	0.301635	0.00092438	0.360226	0.574201
AT2G38400	amino acid metabolism.synthesis.central amino acid metabolism.alanine.alanine-glyoxylate aminotransferase	Symbols: AGT3 | AGT3 (ALANINE:GLYOXYLATE AMINOTRANSFERASE 3); alanine-glyoxylate transaminase/ catalytic/ pyridoxal phosphate binding / transaminase | chr2:16083689-16086349 FORWARD	0.19729	0.854405	-0.642833	0.0497511	0.308867	-1.12622	0.559917	0.758977	0.297832	0.545709	0	0.325863	0.453146	0.654344	0.0289941	0.102399	0.291495
AT4G39660	amino acid metabolism.synthesis.central amino acid metabolism.alanine.alanine-glyoxylate aminotransferase	Symbols: AGT2 | AGT2 (ALANINE:GLYOXYLATE AMINOTRANSFERASE 2); alanine-glyoxylate transaminase/ catalytic/ pyridoxal phosphate binding / transaminase | chr4:18406765-18409564 FORWARD	0.982108	1.00546	0.00938612	0.573316	0.875035	-0.113536	0.996493	1.00995	-0.000815972	0.502058	0	-0.176584	0.476769	0.67368	4.63688e-05	0.968962	0.982459
AT1G62800	amino acid metabolism.synthesis.central amino acid metabolism.aspartate.aspartate aminotransferase	Symbols: ASP4 | ASP4 (ASPARTATE AMINOTRANSFERASE 4); catalytic/ pyridoxal phosphate binding / transaminase/ transferase, transferring nitrogenous groups | chr1:23253703-23257463 REVERSE	0.496431	0.96675	-0.550418	0.398814	0.784332	-0.825814	0.682305	0.840797	0.119437	0.0174733	0	-1.50521	0.00917431	0.084148	0.00025073	0.150617	0.360723
AT2G22250	amino acid metabolism.synthesis.central amino acid metabolism.aspartate.aspartate aminotransferase	Symbols: ATAAT, AAT, MEE17 | aminotransferase class I and II family protein | chr2:9457810-9460412 REVERSE	0.652812	0.9863	0.172881	0.268094	0.691437	0.379275	0.244632	0.482929	0.297998	0.00639491	0	0.768224	0.0399961	0.181015	0.020409	0.601321	0.759288
AT2G30970	amino acid metabolism.synthesis.central amino acid metabolism.aspartate.aspartate aminotransferase	Symbols: ASP1 | ASP1 (ASPARTATE AMINOTRANSFERASE 1); L-aspartate:2-oxoglutarate aminotransferase | chr2:13178849-13181931 FORWARD	0.480318	0.963985	0.107236	0.771633	0.944718	0.0551366	1.46273e-06	3.47898e-05	-0.741088	0.624219	0	-0.13605	0.0238927	0.139953	0.854243	0.00534341	0.060736
AT4G31990	amino acid metabolism.synthesis.central amino acid metabolism.aspartate.aspartate aminotransferase	Symbols: ASP5, AAT3, ATAAT1 | ASP5 (ASPARTATE AMINOTRANSFERASE 5); L-aspartate:2-oxoglutarate aminotransferase | chr4:15470761-15473853 REVERSE	0.173106	0.826085	0.118996	0.447786	0.816462	0.0759006	0.0398954	0.143732	-0.192195	0.961993	0	-0.0161261	0.617432	0.772501	0.00163089	0.100493	0.287982
AT5G11520	amino acid metabolism.synthesis.central amino acid metabolism.aspartate.aspartate aminotransferase	Symbols: ASP3, YLS4 | ASP3 (ASPARTATE AMINOTRANSFERASE 3); L-aspartate:2-oxoglutarate aminotransferase | chr5:3685089-3687764 REVERSE	0.230214	0.880025	0.251512	0.431551	0.807389	-0.165038	0.315695	0.559949	-0.335227	0.558172	0	0.121398	0.971613	0.983751	0.797528	0.0810815	0.255136
AT5G19550	amino acid metabolism.synthesis.central amino acid metabolism.aspartate.aspartate aminotransferase	Symbols: ASP2, AAT2 | ASP2 (ASPARTATE AMINOTRANSFERASE 2); L-aspartate:2-oxoglutarate aminotransferase | chr5:6598017-6601819 FORWARD	0.0350322	0.463467	0.538867	0.15401	0.547091	0.435723	0.366126	0.608129	-0.285518	0.754823	0	0.0628408	0.369303	0.588377	0.00039245	0.0940257	0.277318
AT3G22200	amino acid metabolism.synthesis.central amino acid metabolism.GABA.GABA transaminase	Symbols: POP2, GABA-T, HER1 | POP2 (POLLEN-PISTIL INCOMPATIBILITY 2); 4-aminobutyrate transaminase/ 4-aminobutyrate:pyruvate transaminase | chr3:7835148-7839061 FORWARD	0.0524028	0.554773	0.52368	0.339872	0.745824	0.230485	7.95626e-07	2.05171e-05	1.78282	0.201339	0	0.619927	0.00249278	0.0446455	0.00158401	0.0688904	0.233414
AT1G17650	amino acid metabolism.synthesis.central amino acid metabolism.GABA.gamma-hydroxybutyrate DH	Symbols: GLYR2, GR2 | GLYR2 (GLYOXYLATE REDUCTASE 2); glyoxylate reductase (NADP)/ phosphogluconate dehydrogenase (decarboxylating) | chr1:6069477-6072012 REVERSE	0.232991	0.881381	-0.172211	0.0791837	0.397443	-0.302637	0.904659	0.967991	-0.0716831	0.115899	0	0.539931	0.475979	0.673352	0.00138725	0.0997879	0.287242
AT1G65960	amino acid metabolism.synthesis.central amino acid metabolism.GABA.Glutamate decarboxylase	Symbols: GAD2 | GAD2 (GLUTAMATE DECARBOXYLASE 2); calmodulin binding / glutamate decarboxylase | chr1:24552003-24557730 FORWARD	0.141176	0.786806	0.299935	0.00998061	0.112846	0.310399	0.216438	0.447564	-0.075388	0.000517842	0	-0.243489	0.558964	0.73306	2.00402e-07	0.062363	0.221369
AT2G02010	amino acid metabolism.synthesis.central amino acid metabolism.GABA.Glutamate decarboxylase	Symbols: GAD4 | GAD4 (glutamate decarboxylase 4); calmodulin binding | chr2:474165-476594 REVERSE	0.115957	0.740136	-0.990169	0.0273182	0.217206	-1.64375	0.323446	0.566869	-1.20267	0.172334	0	1.4071	0.249892	0.475831	0.723707	0.0123318	0.0953
AT3G17760	amino acid metabolism.synthesis.central amino acid metabolism.GABA.Glutamate decarboxylase	Symbols: GAD5 | GAD5 (glutamate decarboxylase 5); calmodulin binding | chr3:6078812-6080877 REVERSE	1	1.00047	0	0.177658	0.581511	2.07845	1	1.00905	0	1	0	0	0.440124	0.644809	0.367223	0.440124	0.640721
AT5G17330	amino acid metabolism.synthesis.central amino acid metabolism.GABA.Glutamate decarboxylase	Symbols: GAD, GAD1 | GAD; calmodulin binding / glutamate decarboxylase | chr5:5711012-5715075 FORWARD	0.863719	0.999057	0.0872775	0.19127	0.599416	2.03504	0.609803	0.7923	0.418942	0.597058	0	0.523103	0.195798	0.417783	0.000146942	0.519879	0.701746
AT2G37500	amino acid metabolism.synthesis.glutamate family.arginine.acetylglutamate kinase	arginine biosynthesis protein ArgJ family | chr2:15739783-15742838 REVERSE	0.893831	0.997576	0.0279062	0.44592	0.815448	-0.17777	0.392521	0.629738	-0.260844	0.353006	0	-0.251685	0.283518	0.51029	0.00174614	0.520339	0.701875
AT1G80600	amino acid metabolism.synthesis.glutamate family.arginine.acetylornithine aminotransferase	Symbols: WIN1 | WIN1 (HOPW1-1-INTERACTING 1); N2-acetyl-L-ornithine:2-oxoglutarate 5-aminotransferase/ catalytic/ pyridoxal phosphate binding / transaminase | chr1:30298499-30300553 REVERSE	0.853929	0.998813	0.0163318	0.216563	0.632538	-0.215996	0.000596959	0.0056142	-0.429713	0.40282	0	0.142477	0.10924	0.306491	0.0022682	0.00521677	0.0603999
AT5G10920	amino acid metabolism.synthesis.glutamate family.arginine.argininosuccinate lyase	argininosuccinate lyase, putative / arginosuccinase, putative | chr5:3441752-3444142 FORWARD	0.283161	0.911226	-0.211964	0.00388907	0.0584239	-0.668223	0.5835	0.774613	0.0893854	0.530733	0	-0.109026	0.0270822	0.148406	0.903873	0.143407	0.351349
AT4G24830	amino acid metabolism.synthesis.glutamate family.arginine.arginosuccinate synthase	arginosuccinate synthase family | chr4:12792873-12795974 REVERSE	0.733892	0.99028	0.0640671	0.720323	0.928702	-0.137735	2.56181e-06	5.63452e-05	-0.837122	0.0841067	0	0.27104	0.0276921	0.150254	0.15344	0.00434506	0.0552848
AT1G15410	amino acid metabolism.synthesis.glutamate family.arginine.aspartate racemase	aspartate-glutamate racemase family | chr1:5298324-5300927 FORWARD	0.116833	0.740583	0.444572	0.000407987	0.0105492	0.930332	0.00472559	0.0295085	1.15847	0.670319	0	-0.181866	0.0201451	0.128033	0.286229	0.00913176	0.081472
AT2G19940	amino acid metabolism.synthesis.glutamate family.arginine.N-Acetylglutamate-5-P reductase	N-acetyl-gamma-glutamyl-phosphate reductase/ NAD or NADH binding / binding / catalytic/ oxidoreductase, acting on the aldehyde or oxo group of donors, NAD or NADP as acceptor / protein dimerization | chr2:8612926-8616018 FORWARD	0.829537	0.998374	0.0365121	0.593029	0.883793	0.103927	0.704977	0.856046	-0.151953	0.561478	0	-0.121375	0.923496	0.958529	0.00393441	0.74542	0.85039
AT1G75330	amino acid metabolism.synthesis.glutamate family.arginine.ornithine carbamoyltransferase	Symbols: OTC | OTC (ORNITHINE CARBAMOYLTRANSFERASE); amino acid binding / carboxyl- or carbamoyltransferase/ ornithine carbamoyltransferase | chr1:28266259-28268412 REVERSE	0.954257	1.00446	-0.00988743	0.232973	0.650146	-0.18908	0.620715	0.800975	-0.0864832	0.840502	0	-0.0507926	0.588408	0.75224	5.23587e-05	0.646688	0.789941
AT2G39800	amino acid metabolism.synthesis.glutamate family.proline.delta 1-pyrroline-5-carboxylate synthetase	Symbols: P5CS1, ATP5CS | P5CS1 (DELTA1-PYRROLINE-5-CARBOXYLATE SYNTHASE 1); delta1-pyrroline-5-carboxylate synthetase | chr2:16598164-16603319 REVERSE	0.365583	0.940231	0.5808	0.166071	0.564564	1.28484	6.04738e-12	4.84017e-10	2.81651	0.526933	0	-0.375293	0.00470821	0.0610737	2.56726e-06	0.00229071	0.0407993
AT3G55610	amino acid metabolism.synthesis.glutamate family.proline.delta 1-pyrroline-5-carboxylate synthetase	Symbols: P5CS2 | P5CS2 (DELTA 1-PYRROLINE-5-CARBOXYLATE SYNTHASE 2); catalytic/ glutamate 5-kinase/ glutamate-5-semialdehyde dehydrogenase/ oxidoreductase | chr3:20624020-20629093 REVERSE	0.684844	0.988843	-0.141434	0.860804	0.974416	0.0769378	0.774004	0.897869	-0.0698943	0.00503357	0	-0.192424	0.863586	0.923274	1.1344e-07	0.662275	0.798613
AT1G09795	amino acid metabolism.synthesis.histidine.ATP phosphoribosyl transferase	Symbols: ATATP-PRT2, HISN1B | ATATP-PRT2 (ATP PHOSPHORIBOSYL TRANSFERASE 2); ATP phosphoribosyltransferase | chr1:3173534-3176910 FORWARD	0.701518	0.987635	0.0889817	0.717246	0.928023	-0.0813978	0.539877	0.744633	0.146235	0.892709	0	-0.0252856	0.507276	0.698319	0.00265681	0.974935	0.985666
AT1G58080	amino acid metabolism.synthesis.histidine.ATP phosphoribosyl transferase	Symbols: ATATP-PRT1, HISN1A | ATATP-PRT1 (ATP PHOSPHORIBOSYL TRANSFERASE 1); ATP phosphoribosyltransferase | chr1:21504314-21507540 REVERSE	0.677644	0.98896	-0.0680006	0.605116	0.890047	0.10645	0.0008832	0.00778612	-0.473405	0.0217641	0	-0.217478	0.0993001	0.292695	0.000224081	0.240152	0.463739
AT1G31860	amino acid metabolism.synthesis.histidine.bifunctional phosphoribosyl-ATP diphosphatase and phosphoribosyl-AMP cyclohydrolase	Symbols: AT-IE, HISN2 | AT-IE; phosphoribosyl-AMP cyclohydrolase/ phosphoribosyl-ATP diphosphatase | chr1:11434108-11436607 REVERSE	0.154539	0.802613	-0.361246	0.0766884	0.390301	-0.481826	6.27831e-05	0.000854036	-0.92341	0.0186455	0	0.551897	0.00324831	0.0503267	0.0902415	0.00214877	0.0397388
AT5G63890	amino acid metabolism.synthesis.histidine.histidinol dehydrogenase	Symbols: ATHDH | ATHDH (HISTIDINOL DEHYDROGENASE); histidinol dehydrogenase | chr5:25565431-25568206 REVERSE	0.225319	0.877663	-0.171964	0.00685693	0.086901	-0.442007	0.146066	0.351569	-0.308768	0.797911	0	0.0446897	0.126709	0.333481	0.00781361	0.0483779	0.193723
AT5G10330	amino acid metabolism.synthesis.histidine.histidinol-phosphate aminotransferase	Symbols: EMB2196, HPA1, HISN6A, ATHPA1 | HPA1 (HISTIDINOL PHOSPHATE AMINOTRANSFERASE 1); histidinol-phosphate transaminase | chr5:3247860-3250138 REVERSE	0.882266	0.998067	-0.00282919	0.706905	0.925067	-0.10879	0.930155	0.978766	0.0124486	0.738469	0	0.237667	0.965728	0.980469	0.491186	0.775945	0.869074
AT3G22425	amino acid metabolism.synthesis.histidine.imidazoleglycerol-phosphate dehydratase	Symbols: IGPD | IGPD; imidazoleglycerol-phosphate dehydratase | chr3:7951055-7953223 FORWARD	0.303742	0.922657	0.345188	0.479508	0.834768	0.274809	0.169678	0.387145	0.482909	0.848383	0	0.0646157	0.164159	0.381915	0.0118242	0.689744	0.817228
AT4G14910	amino acid metabolism.synthesis.histidine.imidazoleglycerol-phosphate dehydratase	imidazoleglycerol-phosphate dehydratase, putative | chr4:8528167-8530114 REVERSE	0.462286	0.961302	-0.140642	0.688506	0.919836	0.0921261	0.384597	0.622983	-0.177262	0.338139	0	-0.211747	0.249563	0.475721	0.0927903	0.230155	0.453145
AT4G26900	amino acid metabolism.synthesis.histidine.N'-5'-phosphoribosyl-formimino-5-aminoimidazole-4-carboxamide ribonucleotide isomerase	Symbols: AT-HF, HISN4 | AT-HF (HIS HF); imidazoleglycerol-phosphate synthase | chr4:13515478-13519855 FORWARD	0.0887465	0.674481	-0.305385	0.18517	0.590566	-0.266405	0.526781	0.738344	-0.2575	0.346165	0	0.207111	0.166836	0.384893	0.0153952	0.263295	0.486605
AT2G36230	amino acid metabolism.synthesis.histidine.phosphoribosyl-AMP cyclohydrolase	Symbols: APG10, HISN3 | APG10 (ALBINO AND PALE GREEN 10); 1-(5-phosphoribosyl)-5-[(5-phosphoribosylamino)methylideneamino]imidazole-4-carboxamide isomerase | chr2:15193694-15195538 REVERSE	0.405649	0.948202	-0.209002	0.768074	0.944016	-0.0721631	0.373695	0.61514	0.300579	0.605892	0	-0.243694	0.616761	0.772062	0.000469874	0.292485	0.514194
AT1G18490	amino acid metabolism.synthesis.serine-glycine-cysteine group.cysteine	unknown protein | chr1:6366520-6368849 FORWARD	0.150283	0.796812	-0.386018	0.364342	0.76414	-0.250394	0.0118964	0.0592026	0.884748	0.540361	0	0.308027	0.341741	0.563694	0.0410052	0.0153519	0.106175
AT5G65720	amino acid metabolism.synthesis.serine-glycine-cysteine group.cysteine	Symbols: ATNIFS1, NIFS1, NFS1, ATNFS1 | NFS1; ATP binding / cysteine desulfurase/ transaminase | chr5:26296253-26298072 FORWARD	0.145635	0.79109	0.318989	0.0104708	0.116949	0.534475	0.0716945	0.217919	-0.241287	0.302827	0	-0.126935	0.242788	0.469017	0.0101788	0.0417719	0.179332
AT1G55880	amino acid metabolism.synthesis.serine-glycine-cysteine group.cysteine.OASTL	pyridoxal-5'-phosphate-dependent enzyme, beta family protein | chr1:20898898-20901183 REVERSE	0.277485	0.907649	-0.335035	0.117967	0.483831	-0.544739	0.149433	0.357531	0.545087	0.983226	0	-0.0139016	0.197033	0.419026	0.000225541	0.14197	0.349605
AT2G43750	amino acid metabolism.synthesis.serine-glycine-cysteine group.cysteine.OASTL	Symbols: OASB, ACS1, CPACS1, ATCS-B | OASB (O-ACETYLSERINE (THIOL) LYASE B); cysteine synthase | chr2:18129411-18132552 REVERSE	0.00626098	0.18188	0.384671	0.365027	0.764661	0.228743	1.53561e-10	9.84067e-09	-0.629856	0.136821	0	-0.149294	0.234604	0.460494	0.718234	0.000875747	0.0255171
AT3G03630	amino acid metabolism.synthesis.serine-glycine-cysteine group.cysteine.OASTL	Symbols: CS26 | CS26; cysteine synthase | chr3:877928-880446 REVERSE	0.00213309	0.0930887	-0.533615	3.77508e-05	0.00154931	-1.08671	0.00911085	0.0488979	-0.889246	0.0178304	0	-1.12203	0.00532852	0.0652582	0.00029405	0.759276	0.858782
AT3G04940	amino acid metabolism.synthesis.serine-glycine-cysteine group.cysteine.OASTL	Symbols: ATCYSD1, CYSD1 | CYSD1 (CYSTEINE SYNTHASE D1); cysteine synthase | chr3:1365165-1367759 FORWARD	0.333727	0.930373	-0.149774	0.873409	0.976932	0.0267788	1.88393e-06	4.3158e-05	0.824329	0.861194	0	0.0537062	0.0117764	0.0958861	0.00717652	0.000725438	0.0241258
AT3G22460	amino acid metabolism.synthesis.serine-glycine-cysteine group.cysteine.OASTL	Symbols: OASA2 | OASA2 (O-ACETYLSERINE (THIOL) LYASE (OAS-TL) ISOFORM A1); catalytic/ cysteine synthase/ pyridoxal phosphate binding | chr3:7963537-7965907 FORWARD	0.756764	0.993751	-0.140278	0.292869	0.711032	-1.17823	0.378852	0.618195	1.12455	0.637911	0	0.559198	0.369787	0.588808	0.449299	0.853978	0.917069
AT3G59760	amino acid metabolism.synthesis.serine-glycine-cysteine group.cysteine.OASTL	Symbols: OASC, ATCS-C | OASC (O-ACETYLSERINE (THIOL) LYASE ISOFORM C); ATP binding / cysteine synthase | chr3:22071948-22075416 REVERSE	0.471596	0.961587	-0.154381	0.450007	0.818036	-0.14748	0.52746	0.73849	-0.18522	0.245441	0	-0.308873	0.263197	0.488389	4.18755e-06	0.822062	0.896418
AT3G61440	amino acid metabolism.synthesis.serine-glycine-cysteine group.cysteine.OASTL	Symbols: ATCYSC1, ARATH;BSAS3;1, CYSC1 | CYSC1 (CYSTEINE SYNTHASE C1); L-3-cyanoalanine synthase/ cysteine synthase | chr3:22735747-22737980 FORWARD	0.0153545	0.303145	0.220863	0.001459	0.0281708	0.493611	0.459399	0.685174	0.0494567	0.986919	0	-0.0168094	0.0539932	0.212633	0.00543538	0.0368055	0.168432
AT4G14880	amino acid metabolism.synthesis.serine-glycine-cysteine group.cysteine.OASTL	Symbols: OASA1, CYTACS1 | OASA1 (O-ACETYLSERINE (THIOL) LYASE (OAS-TL) ISOFORM A1); cysteine synthase | chr4:8517960-8520469 REVERSE	0.695834	0.987052	-0.0307626	0.0973515	0.437617	-0.156526	0.167403	0.383814	-0.244074	0.447897	0	-0.0868031	0.311948	0.536623	0.0756091	0.324833	0.544606
AT5G28020	amino acid metabolism.synthesis.serine-glycine-cysteine group.cysteine.OASTL	Symbols: CYSD2, ATCYSD2 | CYSD2 (CYSTEINE SYNTHASE D2); catalytic/ cysteine synthase/ pyridoxal phosphate binding | chr5:10026183-10028531 REVERSE	0.00010923	0.0110891	0.894068	0.00252853	0.0423008	1.56089	0.397307	0.633779	-0.317605	0.00368752	0	-0.459855	0.0483957	0.200883	0.000182453	0.00119909	0.0300379
AT5G28030	amino acid metabolism.synthesis.serine-glycine-cysteine group.cysteine.OASTL	cysteine synthase, putative / O-acetylserine (thiol)-lyase, putative / O-acetylserine sulfhydrylase, putative | chr5:10030406-10032451 REVERSE	0.0772092	0.650912	2.50809	2.46279e-05	0.00107721	3.88643	8.10029e-11	5.54065e-09	-2.00751	0.816344	0	-0.0400895	0.00605433	0.0688167	0.000244377	0.00348598	0.0496978
AT2G17640	amino acid metabolism.synthesis.serine-glycine-cysteine group.cysteine.SAT	Symbols: ATSERAT3;1, SAT-106 | ATSERAT3;1; acetyltransferase/ serine O-acetyltransferase | chr2:7668078-7670495 REVERSE	0.876479	0.999019	0.0243693	0.196371	0.606241	0.768141	0.93699	0.982154	0.0762546	0.793304	0	0.149899	0.250817	0.476698	0.0388408	0.447044	0.645389
AT3G13110	amino acid metabolism.synthesis.serine-glycine-cysteine group.cysteine.SAT	Symbols: ATSERAT2;2, SAT-1, SAT-A, SAT3, SAT-M | ATSERAT2;2 (SERINE ACETYLTRANSFERASE 2;2); serine O-acetyltransferase | chr3:4214617-4216302 REVERSE	0.607421	0.981285	0.116133	0.797162	0.955297	0.0738746	0.111132	0.294412	0.259041	0.191636	0	-0.389093	0.181989	0.401601	2.88161e-07	0.230664	0.453592
AT4G35640	amino acid metabolism.synthesis.serine-glycine-cysteine group.cysteine.SAT	Symbols: ATSERAT3;2 | ATSERAT3;2 (Serine acetyltransferase 3;2); acetyltransferase/ serine O-acetyltransferase | chr4:16905579-16908357 REVERSE	0.91558	0.998678	0.234964	0.850863	0.970969	-0.00267554	0.66776	0.832338	1.50453	0.95394	0	0.676112	0.767224	0.865792	0.902913	0.923486	0.958004
AT5G56760	amino acid metabolism.synthesis.serine-glycine-cysteine group.cysteine.SAT	Symbols: ATSERAT1;1, SAT5, SAT-52 | ATSERAT1;1 (ARABIDOPSIS THALIANA SERINE ACETYLTRANSFERASE 1;1); serine O-acetyltransferase | chr5:22961309-22962660 REVERSE	0.887572	0.997574	0.0307206	0.52178	0.856635	0.133786	0.0967711	0.267846	0.299953	0.449198	0	-0.17036	0.137407	0.347099	0.00155538	0.0328728	0.158244
AT2G24580	amino acid metabolism.synthesis.serine-glycine-cysteine group.glycine.sarcosine oxidase	sarcosine oxidase family protein | chr2:10444790-10446242 REVERSE	0.795562	0.996079	-0.182305	0.243619	0.66232	0.662534	0.656391	0.824937	0.11685	0.427526	0	-0.265595	0.746264	0.853321	0.0063834	0.189762	0.408426
AT1G17745	amino acid metabolism.synthesis.serine-glycine-cysteine group.serine.phosphoglycerate dehydrogenase	Symbols: PGDH | PGDH (3-PHOSPHOGLYCERATE DEHYDROGENASE); phosphoglycerate dehydrogenase | chr1:6100964-6105265 FORWARD	0.0241665	0.386203	1.09783	0.132844	0.512485	1.99159	0.00300103	0.0207183	2.89171	0.754194	0	-0.594806	0.00637026	0.0703756	0.46099	0.00367096	0.0507593
AT3G19480	amino acid metabolism.synthesis.serine-glycine-cysteine group.serine.phosphoglycerate dehydrogenase	D-3-phosphoglycerate dehydrogenase, putative / 3-PGDH, putative | chr3:6752531-6754785 FORWARD	0.259405	0.90075	0.333127	0.39305	0.779834	0.339965	0.0383336	0.139803	-0.305159	0.183451	0	0.205964	0.273337	0.499611	0.000164325	0.218969	0.440979
AT4G34200	amino acid metabolism.synthesis.serine-glycine-cysteine group.serine.phosphoglycerate dehydrogenase	Symbols: EDA9 | EDA9 (embryo sac development arrest 9); ATP binding | chr4:16373819-16376622 REVERSE	0.0535429	0.558566	-0.178527	0.000967762	0.020446	-0.710151	0.431347	0.661545	-0.152774	0.868869	0	0.023603	0.0286796	0.153326	2.09669e-07	0.00980585	0.0845908
AT2G17630	amino acid metabolism.synthesis.serine-glycine-cysteine group.serine.phosphoserine aminotransferase	phosphoserine aminotransferase, putative | chr2:7666585-7668065 FORWARD	0.72247	0.989473	0.105068	0.646833	0.906808	0.155999	0.619347	0.80012	0.165272	0.371353	0	0.653998	0.448031	0.650661	1.43914e-05	0.694383	0.820005
AT4G35630	amino acid metabolism.synthesis.serine-glycine-cysteine group.serine.phosphoserine aminotransferase	Symbols: PSAT | PSAT; O-phospho-L-serine:2-oxoglutarate aminotransferase | chr4:16904059-16905722 FORWARD	0.759406	0.993434	0.0543987	0.596944	0.886477	-0.119861	0.832992	0.928279	-0.0716947	0.404775	0	-0.293346	0.144523	0.355802	4.50223e-08	0.714587	0.83295
AT1G18640	amino acid metabolism.synthesis.serine-glycine-cysteine group.serine.phosphoserine phosphatase	Symbols: PSP | PSP (3-PHOSPHOSERINE PHOSPHATASE); phosphoserine phosphatase | chr1:6416357-6418690 REVERSE	0.600305	0.981711	-0.108734	0.636649	0.902301	-0.114559	0.111424	0.294904	-0.518675	0.539526	0	0.213612	0.0106125	0.0906973	2.19762e-07	0.0153328	0.106272
AT1G14430	Biodegradation of Xenobiotics	glyoxal oxidase-related | chr1:4934120-4937021 FORWARD	0.363131	0.938302	0.331154	0.59328	0.884031	0.226443	0.579254	0.771473	-0.512537	0.952363	0	-0.261698	0.551622	0.728184	1.09326e-05	0.72221	0.836981
AT1G49660	Biodegradation of Xenobiotics	Symbols: AtCXE5 | AtCXE5 (Arabidopsis thaliana carboxyesterase 5); carboxylesterase | chr1:18378697-18379799 REVERSE	0.0968444	0.69547	0.523994	0.0303638	0.232415	0.706488	2.4685e-05	0.000387428	0.81862	0.436346	0	-0.201079	0.00231836	0.0435857	0.00248726	0.00398587	0.05295
AT1G75620	Biodegradation of Xenobiotics	glyoxal oxidase-related | chr1:28394779-28396596 REVERSE	0.977918	1.0049	-0.065191	0.65961	0.910753	-0.798133	0.304437	0.548044	1.13978	0.509489	0	-0.924866	0.511847	0.701607	0.630759	0.248292	0.471899
AT3G48690	Biodegradation of Xenobiotics	Symbols: ATCXE12, CXE12 | CXE12; carboxylesterase | chr3:18037047-18038234 REVERSE	0.488022	0.964	0.251347	0.270164	0.693162	0.670379	0.0224053	0.0952769	0.354944	0.0360603	0	-0.259393	0.45075	0.652643	1.83899e-05	0.100221	0.287801
AT3G53950	Biodegradation of Xenobiotics	glyoxal oxidase-related | chr3:19975619-19977439 FORWARD	0.266518	0.902698	-0.383495	0.684626	0.918725	-0.111922	2.72759e-05	0.000419222	1.94487	0.133334	0	1.00417	0.0764926	0.255315	0.0297336	0.0105433	0.0878112
AT5G16080	Biodegradation of Xenobiotics	Symbols: AtCXE17 | AtCXE17 (Arabidopsis thaliana carboxyesterase 17); hydrolase | chr5:5252315-5253618 REVERSE	0.503483	0.968263	0.760019	0.401451	0.784956	1.32762	0.50371	0.720135	-0.701931	0.637005	0	0.927615	0.649244	0.793567	0.621069	0.521975	0.702755
AT5G19580	Biodegradation of Xenobiotics	glyoxal oxidase-related | chr5:6607371-6609626 REVERSE	0.543692	0.973207	0.342273	0.22548	0.643004	1.00249	0.0165213	0.0755523	1.74708	0.770695	0	0.0840802	0.154717	0.370404	0.103629	0.105761	0.295999
AT5G23530	Biodegradation of Xenobiotics	Symbols: AtCXE18 | AtCXE18 (Arabidopsis thaliana carboxyesterase 18); carboxylesterase | chr5:7932966-7934436 REVERSE	0.0223889	0.367853	-0.871142	0.0955779	0.433585	-0.658636	0.562535	0.761135	-0.902512	0.841389	0	0.275567	0.143231	0.354429	5.14766e-09	0.173105	0.389437
AT3G15290	Biodegradation of Xenobiotics.3-hydroxybutyryl-CoA dehydrogenase	3-hydroxybutyryl-CoA dehydrogenase, putative | chr3:5144997-5146856 FORWARD	0.294729	0.916348	-0.362328	0.375644	0.772062	-0.289403	0.0724301	0.219154	0.667628	0.311441	0	0.456276	0.828694	0.902069	0.00552016	0.148864	0.358527
AT1G06130	Biodegradation of Xenobiotics.hydroxyacylglutathione hydrolase	Symbols: GLX2-4 | GLX2-4 (glyoxalase 2-4); hydrolase/ hydroxyacylglutathione hydrolase/ zinc ion binding | chr1:1857767-1860730 REVERSE	0.378081	0.941614	-0.199318	0.972607	1.00009	0.00323357	0.257854	0.497424	0.252353	0.889092	0	-0.03893	0.939022	0.967047	0.680353	0.142711	0.350623
AT1G53580	Biodegradation of Xenobiotics.hydroxyacylglutathione hydrolase	Symbols: GLX2-3, ETHE1, GLY3 | GLY3 (GLYOXALASE II 3); hydrolase/ hydroxyacylglutathione hydrolase | chr1:19991275-19993334 REVERSE	0.30132	0.920811	0.242462	0.0128199	0.133739	0.653827	0.0416466	0.14805	0.943496	0.337449	0	-0.307226	0.0532822	0.211343	0.0488946	0.0103772	0.0869908
AT2G31350	Biodegradation of Xenobiotics.hydroxyacylglutathione hydrolase	Symbols: GLX2-5 | GLX2-5 (GLYOXALASE 2-5); hydroxyacylglutathione hydrolase/ iron ion binding / zinc ion binding | chr2:13368292-13371057 FORWARD	0.689704	0.988314	-0.0852198	0.583398	0.879497	0.197946	0.101523	0.277022	0.422475	0.442663	0	-0.182567	0.552961	0.728856	0.00265152	0.0727819	0.240104
AT2G43430	Biodegradation of Xenobiotics.hydroxyacylglutathione hydrolase	Symbols: GLX2-1, GLY1 | GLX2-1 (GLYOXALASE 2-1); hydroxyacylglutathione hydrolase | chr2:18035369-18038255 REVERSE	0.653175	0.985844	-0.0932205	0.359384	0.760272	-0.245698	0.0302254	0.118693	0.55497	0.792776	0	-0.0950688	0.0313522	0.16071	0.228017	0.0687204	0.233043
AT3G10850	Biodegradation of Xenobiotics.hydroxyacylglutathione hydrolase	Symbols: GLX2-2, GLY2 | GLY2; hydroxyacylglutathione hydrolase | chr3:3397549-3399574 REVERSE	0.287254	0.913425	-0.209994	0.149779	0.54245	-0.289152	5.6019e-06	0.000109036	0.726316	0.793226	0	-0.0583696	0.0245146	0.140691	3.41315e-05	0.0129648	0.0977248
AT1G11840	Biodegradation of Xenobiotics.lactoylglutathione lyase	Symbols: ATGLX1 | ATGLX1 (GLYOXALASE I HOMOLOG); lactoylglutathione lyase/ metal ion binding | chr1:3995169-3997864 FORWARD	0.00184709	0.0864768	0.415104	1.38178e-12	3.75398e-10	0.796876	1.5552e-12	1.42172e-10	0.988171	0.702412	0	-0.0402588	2.52771e-05	0.00587433	0.176371	2.3205e-05	0.00514484
AT1G15380	Biodegradation of Xenobiotics.lactoylglutathione lyase	lactoylglutathione lyase family protein / glyoxalase I family protein | chr1:5290745-5292535 FORWARD	0.343906	0.932209	-0.710077	0.77937	0.947514	-0.339786	0.416811	0.649424	-0.545616	0.510283	0	1.00455	0.108827	0.306267	0.418346	0.604819	0.760965
AT1G64185	Biodegradation of Xenobiotics.lactoylglutathione lyase	lactoylglutathione lyase family protein / glyoxalase I family protein | chr1:23824514-23825383 FORWARD	0.922379	1.00038	0.111647	0.870939	0.977514	-0.0294462	0.832452	0.92816	0.155749	0.0829733	0	-2.10188	0.0114437	0.0942113	0.00433163	0.0184098	0.11685
AT1G67280	Biodegradation of Xenobiotics.lactoylglutathione lyase	lactoylglutathione lyase, putative / glyoxalase I, putative | chr1:25188274-25190694 REVERSE	0.506711	0.968868	0.122779	0.445583	0.81545	0.133927	0.0851091	0.244296	0.147455	0.184968	0	-0.18291	0.248874	0.4753	0.0348045	0.190254	0.409074
AT2G28420	Biodegradation of Xenobiotics.lactoylglutathione lyase	lactoylglutathione lyase family protein / glyoxalase I family protein | chr2:12157923-12158791 FORWARD	0.972528	1.00364	0.0412895	0.714591	0.927387	-0.234234	0.0882042	0.251273	2.42467	0.525227	0	1.09787	0.135532	0.344846	0.865079	0.324973	0.544747
AT2G32090	Biodegradation of Xenobiotics.lactoylglutathione lyase	lactoylglutathione lyase family protein / glyoxalase I family protein | chr2:13644395-13645799 FORWARD	0.697685	0.987282	0.0955713	0.379689	0.774926	0.409564	0.499892	0.717228	0.188139	0.0702706	0	-0.654272	0.558579	0.732854	9.42852e-05	0.064648	0.2257
AT5G41650	Biodegradation of Xenobiotics.lactoylglutathione lyase	lactoylglutathione lyase family protein / glyoxalase I family protein | chr5:16654913-16655810 FORWARD	0.631439	0.982958	-0.421987	0.668527	0.913001	-0.387414	0.918739	0.972856	-0.512537	0.643123	0	-0.476062	0.770027	0.867432	0.630996	0.810178	0.889443
AT5G57040	Biodegradation of Xenobiotics.lactoylglutathione lyase	lactoylglutathione lyase family protein / glyoxalase I family protein | chr5:23083898-23085246 REVERSE	0.280853	0.909872	0.185771	0.0151182	0.148329	0.358009	0.818307	0.920798	-0.0263977	0.00372706	0	-0.320339	0.702975	0.828275	8.25789e-08	0.016685	0.11094
AT2G16370	C1-metabolism	Symbols: THY-1 | THY-1 (THYMIDYLATE SYNTHASE 1); dihydrofolate reductase/ thymidylate synthase | chr2:7081783-7084557 REVERSE	0.092023	0.68061	-0.282122	0.0674626	0.365222	-0.339307	0.00302555	0.0208353	0.620278	0.87585	0	-0.126955	0.112299	0.311496	0.00518956	0.0611939	0.218911
AT2G21550	C1-metabolism	bifunctional dihydrofolate reductase-thymidylate synthase, putative / DHFR-TS, putative | chr2:9227209-9230189 FORWARD	0.432266	0.950414	-1.26018	0.640805	0.904271	0.410025	0.656575	0.82506	0.430821	0.702265	0	0.649753	0.347164	0.569184	0.81085	0.0278479	0.145453
AT2G41530	C1-metabolism	Symbols: ATSFGH, SFGH | SFGH (S-FORMYLGLUTATHIONE HYDROLASE); S-formylglutathione hydrolase/ hydrolase, acting on ester bonds | chr2:17323495-17325618 REVERSE	0.215942	0.869585	0.267572	0.430037	0.805337	0.186516	0.48446	0.705743	0.14142	0.167059	0	-0.288347	0.220121	0.444087	0.0457784	0.277115	0.499465
AT3G02770	C1-metabolism	dimethylmenaquinone methyltransferase family protein | chr3:600893-602259 REVERSE	0.827184	0.997908	0.0478435	0.280996	0.703364	0.354889	0.938664	0.982681	-0.0357713	0.362464	0	-0.256239	0.952744	0.973538	0.126983	0.208038	0.429872
AT4G10760	C1-metabolism	Symbols: EMB1706, MTA | MTA (MRNA ADENOSINE METHYLASE); S-adenosylmethionine-dependent methyltransferase/ methyltransferase | chr4:6619817-6623351 REVERSE	0.698859	0.98764	0.121327	0.665039	0.911787	-0.118879	0.02499	0.103263	-0.688948	0.215238	0	0.415364	0.0451665	0.19369	0.338504	0.0038553	0.0521859
AT4G31120	C1-metabolism	Symbols: SKB1, ATPRMT5 | SKB1 (SHK1 BINDING PROTEIN 1); protein methyltransferase | chr4:15132011-15136639 REVERSE	0.24587	0.891967	-0.516953	0.0100867	0.113712	-0.873734	0.143113	0.346884	-0.451383	0.0425805	0	-0.737003	0.0244454	0.140503	0.505971	0.961758	0.978705
AT5G16450	C1-metabolism	dimethylmenaquinone methyltransferase family protein | chr5:5373883-5375459 FORWARD	0.46724	0.961036	0.363173	0.511563	0.851531	0.403833	0.269725	0.511878	0.351236	0.870446	0	-0.0417778	0.325013	0.548485	0.000131191	0.549215	0.723374
AT5G56260	C1-metabolism	dimethylmenaquinone methyltransferase family protein | chr5:22775325-22777304 REVERSE	0.969804	1.00346	0.0424261	0.496248	0.84552	0.280903	0.773693	0.89767	-0.0511319	0.638046	0	-0.0983912	0.789234	0.878653	0.0210388	0.471325	0.663266
AT1G76730	C1-metabolism.5-formyltetrahydrofolate cyclo-ligase	5-formyltetrahydrofolate cyclo-ligase family protein | chr1:28802925-28804784 REVERSE	0.366432	0.940282	0.124986	0.988997	1.00399	-0.00543445	7.8128e-05	0.00103432	0.535279	0.420964	0	-0.130011	0.00197902	0.040056	0.0928715	0.0263923	0.141059
AT5G13050	C1-metabolism.5-formyltetrahydrofolate cyclo-ligase	Symbols: 5-FCL | 5-FCL (5-FORMYLTETRAHYDROFOLATE CYCLOLIGASE); 5-formyltetrahydrofolate cyclo-ligase | chr5:4136556-4138792 REVERSE	0.756583	0.993717	0.121432	0.210099	0.624437	0.452947	0.000749422	0.00676443	1.17732	0.506863	0	0.348678	0.0190837	0.1239	0.690709	0.0213551	0.126744
AT3G11750	C1-metabolism.dihydroneopterin aldolase	dihydroneopterin aldolase, putative | chr3:3715071-3715904 REVERSE	0.766281	0.993867	0.178169	0.934227	0.991271	-0.000425802	0.209403	0.439327	0.88663	0.932358	0	-0.00834925	0.296026	0.522802	0.259571	0.561403	0.730596
AT5G62980	C1-metabolism.dihydroneopterin aldolase	dihydroneopterin aldolase, putative | chr5:25276034-25277266 FORWARD	0.164515	0.817869	-0.456346	0.0230605	0.195265	-0.530312	0.288717	0.532364	0.360218	0.931579	0	-0.0299551	0.290516	0.516953	1.49479e-06	0.119402	0.316627
AT4G30000	C1-metabolism.dihydropteridine diphosphokinase	dihydropterin pyrophosphokinase, putative / dihydropteroate synthase, putative / DHPS, putative | chr4:14670156-14672669 REVERSE	0.864453	0.998768	-0.0671741	0.709979	0.926513	-0.121248	0.790919	0.907665	0.0460157	0.520573	0	0.286869	0.92374	0.958679	0.0247668	0.720146	0.835894
AT5G14780	C1-metabolism.formate dehydrogenase	Symbols: FDH | FDH (FORMATE DEHYDROGENASE); NAD or NADH binding / binding / catalytic/ cofactor binding / oxidoreductase, acting on the CH-OH group of donors, NAD or NADP as acceptor | chr5:4776943-4779494 FORWARD	0.572205	0.976663	0.258787	0.0327382	0.243723	0.73481	0.0496943	0.168079	0.443092	0.0270709	0	-0.483379	0.298095	0.524439	9.60884e-07	0.0170392	0.112212
AT1G50480	C1-metabolism.formate-tetrahydrofolate ligase	Symbols: THFS | THFS (10-FORMYLTETRAHYDROFOLATE SYNTHETASE); ATP binding / copper ion binding / formate-tetrahydrofolate ligase | chr1:18701951-18704938 FORWARD	0.334935	0.931184	0.267539	0.49292	0.843351	0.183471	0.00904142	0.04862	0.499375	0.500035	0	0.166032	0.118783	0.321755	0.000508832	0.713705	0.832275
AT1G22020	C1-metabolism.glycine hydroxymethyltransferase	Symbols: SHM6 | SHM6 (serine hydroxymethyltransferase 6); catalytic/ glycine hydroxymethyltransferase/ pyridoxal phosphate binding | chr1:7754321-7757383 FORWARD	0.724057	0.989327	0.0866882	0.410711	0.790718	0.223855	0.53243	0.740184	-0.142311	0.631644	0	-0.229216	0.978675	0.987739	0.893619	0.347352	0.563079
AT1G36370	C1-metabolism.glycine hydroxymethyltransferase	Symbols: SHM7 | SHM7 (serine hydroxymethyltransferase 7); catalytic/ glycine hydroxymethyltransferase/ pyridoxal phosphate binding | chr1:13696042-13698639 REVERSE	0.771837	0.994919	0.0537926	0.232247	0.64953	0.432382	0.585953	0.776533	0.770547	0.78615	0	0.533489	0.521643	0.708041	0.208711	0.690474	0.817791
AT4G13930	C1-metabolism.glycine hydroxymethyltransferase	Symbols: SHM4 | SHM4 (serine hydroxymethyltransferase 4); catalytic/ glycine hydroxymethyltransferase/ pyridoxal phosphate binding | chr4:8047692-8050106 REVERSE	0.9239	1.00051	0.0749361	0.838278	0.967599	-0.0505174	0.015715	0.0729019	-0.592838	0.115902	0	0.293715	0.236342	0.462587	0.00410308	0.0996667	0.287107
AT4G37930	C1-metabolism.glycine hydroxymethyltransferase	Symbols: SHM1, STM, SHMT1 | SHM1 (SERINE TRANSHYDROXYMETHYLTRANSFERASE 1); glycine hydroxymethyltransferase/ poly(U) binding | chr4:17831731-17834927 REVERSE	0.284973	0.911734	0.193648	0.00261829	0.0433141	0.46792	2.61253e-07	7.75279e-06	-0.316667	1.05951e-08	0	-0.167957	0.136054	0.345536	2.28208e-06	0.0205624	0.123869
AT5G26780	C1-metabolism.glycine hydroxymethyltransferase	Symbols: SHM2 | SHM2 (SERINE HYDROXYMETHYLTRANSFERASE 2); catalytic/ glycine hydroxymethyltransferase/ pyridoxal phosphate binding | chr5:9418195-9422091 FORWARD	0.306633	0.923875	-0.201598	0.365855	0.764735	-0.160221	0.226419	0.46055	0.274584	0.555068	0	0.132629	0.931105	0.962852	0.0156536	0.262057	0.485667
AT3G07270	C1-metabolism.GTP cyclohydrolase I	GTP cyclohydrolase I | chr3:2315077-2317188 FORWARD	0.64503	0.983868	-0.108106	0.768574	0.944329	0.0580185	0.25738	0.496808	0.183672	0.663208	0	0.12328	0.813669	0.893531	0.000590455	0.569831	0.735954
AT2G38660	C1-metabolism.Methylenetetrahydrofolate dehydrogenase & Methenyltetrahydrofolate cyclohydrolase	tetrahydrofolate dehydrogenase/cyclohydrolase, putative | chr2:16165958-16168385 FORWARD	0.733362	0.990257	0.134355	0.701996	0.923531	-0.0949699	0.0937829	0.262057	0.647582	0.734442	0	0.179068	0.16712	0.385089	0.000143716	0.488642	0.676481
AT3G12290	C1-metabolism.Methylenetetrahydrofolate dehydrogenase & Methenyltetrahydrofolate cyclohydrolase	tetrahydrofolate dehydrogenase/cyclohydrolase, putative | chr3:3919502-3921519 FORWARD	0.367864	0.940082	0.292194	0.683812	0.918144	0.151279	0.00939818	0.0498986	0.415191	0.48898	0	-0.123137	0.173904	0.393159	0.00363091	0.598617	0.757311
AT4G00620	C1-metabolism.Methylenetetrahydrofolate dehydrogenase & Methenyltetrahydrofolate cyclohydrolase	tetrahydrofolate dehydrogenase/cyclohydrolase, putative | chr4:259028-261019 REVERSE	0.987718	1.00587	-0.085878	0.044541	0.290942	-0.705159	0.00161857	0.0126656	-0.945305	0.198266	0	-0.385117	0.0838196	0.268393	0.264808	0.0855362	0.263101
AT2G44160	C1-metabolism.methylenetetrahydrofolate reductase	Symbols: MTHFR2 | MTHFR2 (METHYLENETETRAHYDROFOLATE REDUCTASE 2); methylenetetrahydrofolate reductase (NADPH) | chr2:18262210-18265346 FORWARD	0.795106	0.996155	0.060783	0.48975	0.840911	0.165647	0.408393	0.643009	0.0699398	0.120042	0	0.146521	0.549886	0.727635	0.0233477	0.994634	0.997064
AT3G59970	C1-metabolism.methylenetetrahydrofolate reductase	Symbols: MTHFR1 | MTHFR1 (METHYLENETETRAHYDROFOLATE REDUCTASE 1); methylenetetrahydrofolate reductase (NADPH) | chr3:22151195-22154483 FORWARD	0.135694	0.778064	0.306117	0.621935	0.894994	0.162844	2.73858e-05	0.000420242	-0.565017	0.876262	0	0.0252676	0.313084	0.537571	0.0694978	0.0223692	0.129807
AT3G10160	C1-metabolism.tetrahydrofolate synthase	Symbols: ATDFC, DFC | DFC (DHFS-FPGS HOMOLOG C); tetrahydrofolylpolyglutamate synthase | chr3:3139383-3144523 REVERSE	0.868008	0.999523	0.0190277	0.523487	0.857394	0.102959	0.589789	0.779261	0.129982	0.163211	0	0.282177	0.370635	0.589186	0.304796	0.792412	0.879652
AT3G55630	C1-metabolism.tetrahydrofolate synthase	Symbols: ATDFD | ATDFD (A. THALIANA DHFS-FPGS HOMOLOG D); tetrahydrofolylpolyglutamate synthase | chr3:20636669-20639492 FORWARD	0.949565	1.00467	-0.0222495	0.326677	0.736475	0.298409	6.26707e-05	0.000853711	0.814215	0.680304	0	0.117158	0.19186	0.412897	0.00212496	0.0636534	0.223808
AT5G05980	C1-metabolism.tetrahydrofolate synthase	Symbols: ATDFB, DFB | ATDFB (A. THALIANA DHFS-FPGS HOMOLOG B); tetrahydrofolylpolyglutamate synthase | chr5:1799490-1804492 REVERSE	0.644378	0.983417	-0.0891358	0.671424	0.914044	0.0907306	0.000497442	0.00481201	0.777579	0.168792	0	0.372372	0.0112653	0.0937431	0.000374688	0.00253614	0.0427994
AT5G41480	C1-metabolism.tetrahydrofolate synthase	Symbols: GLA1, ATDFA, DFA | GLA1 (GLOBULAR ARREST1); dihydrofolate synthase | chr5:16595927-16598636 FORWARD	0.65945	0.988048	-0.113594	0.889983	0.981694	-0.0645274	0.604949	0.788224	0.170609	0.472919	0	-0.267084	0.427369	0.635144	0.00278275	0.325592	0.54498
AT5G62100	cell	Symbols: ATBAG2 | ATBAG2 (ARABIDOPSIS THALIANA BCL-2-ASSOCIATED ATHANOGENE 2) | chr5:24940396-24941955 FORWARD	0.200744	0.85705	0.802008	0.043005	0.285845	1.31054	0.117374	0.305371	0.389777	0.457625	0	-0.314604	0.216481	0.440104	0.0123514	0.0880757	0.267542
AT1G64670	cell wall	Symbols: BDG1 | BDG1 (BODYGUARD1); hydrolase | chr1:24030820-24033556 REVERSE	0.882803	0.997913	0.0663334	0.438199	0.811641	0.26814	0.0177303	0.0798319	0.61636	0.6012	0	0.22132	0.370063	0.589053	0.489016	0.409204	0.615641
AT2G20870	cell wall.cell wall proteins	cell wall protein precursor, putative | chr2:8981988-8982712 REVERSE	0.541753	0.972986	0.570439	0.56912	0.873121	0.47424	0.644456	0.816964	-0.00217535	0.841309	0	0.149071	0.476247	0.673386	0.00267721	0.713318	0.832175
AT3G48530	cell wall.cell wall proteins	Symbols: KING1 | KING1 (SNF1-RELATED PROTEIN KINASE REGULATORY SUBUNIT GAMMA 1) | chr3:17987378-17989763 FORWARD	0.729092	0.989827	-0.088925	0.543887	0.864313	-0.139898	0.00764144	0.0427978	0.751143	0.593166	0	-0.233119	0.154807	0.37048	0.00306583	0.164501	0.378377
AT3G58800	cell wall.cell wall proteins	unknown protein | chr3:21748228-21749928 FORWARD	0.884232	0.997365	-0.0198372	0.979874	1.00222	0.0352777	0.239016	0.475492	0.60631	0.596583	0	-0.324914	0.108833	0.306242	0.103622	0.0708354	0.236966
AT1G03870	cell wall.cell wall proteins.AGPs.AGP	Symbols: FLA9 | FLA9 (FASCICLIN-LIKE ARABINOOGALACTAN 9) | chr1:982506-983540 REVERSE	0.904272	0.998312	-0.0425222	0.734338	0.933543	-0.0519374	0.476638	0.699419	-0.251093	0.257391	0	0.228367	0.692853	0.822124	0.0421579	0.676572	0.808675
AT1G35230	cell wall.cell wall proteins.AGPs.AGP	Symbols: AGP5 | AGP5 (ARABINOGALACTAN-PROTEIN 5) | chr1:12917149-12917763 FORWARD	1	1.00474	0	1	1.00192	0	0.20749	0.436835	-0.995732	0.894408	0	0.0544341	0.27547	0.50213	0.0763168	0.27547	0.497942
AT1G55330	cell wall.cell wall proteins.AGPs.AGP	Symbols: AGP21, ATAGP21 | AGP21 | chr1:20648465-20648891 REVERSE	0.544503	0.973393	-0.187854	0.257024	0.676825	0.291666	0.250635	0.48952	-0.440422	0.378033	0	0.392937	0.0808069	0.262052	2.44187e-07	0.782177	0.873317
AT1G68725	cell wall.cell wall proteins.AGPs.AGP	Symbols: AGP19, ATAGP19 | AGP19 (ARABINOGALACTAN-PROTEIN 19) | chr1:25809298-25810130 FORWARD	0.572141	0.976639	-0.260179	0.874826	0.976874	0.0620736	0.329447	0.57296	-1.00982	0.491498	0	-0.457557	0.868437	0.926304	0.0111616	0.844898	0.910867
AT2G04780	cell wall.cell wall proteins.AGPs.AGP	Symbols: FLA7 | FLA7 (FASCICLIN-LIKE ARABINOOGALACTAN 7) | chr2:1676742-1678455 FORWARD	0.00478691	0.155971	0.510553	0.238336	0.655347	0.255652	0.200382	0.429129	-0.547153	0.0800548	0	0.461225	0.204193	0.427977	1.40553e-05	0.0352758	0.164
AT2G14890	cell wall.cell wall proteins.AGPs.AGP	Symbols: AGP9 | AGP9 (ARABINOGALACTAN PROTEIN 9) | chr2:6399621-6401059 FORWARD	0.339171	0.931285	-0.165414	0.588758	0.881788	-0.166473	0.00245724	0.0177586	0.721892	0.14717	0	0.312301	0.237705	0.464125	1.41668e-07	0.0546339	0.205786
AT2G22470	cell wall.cell wall proteins.AGPs.AGP	Symbols: AGP2, ATAGP2 | AGP2 (ARABINOGALACTAN PROTEIN 2) | chr2:9538197-9538879 REVERSE	0.307358	0.923893	0.601476	0.785192	0.950399	0.201714	0.488538	0.708421	0.586956	0.975133	0	0.0941269	0.320576	0.544713	0.56855	0.988704	0.994167
AT2G23130	cell wall.cell wall proteins.AGPs.AGP	Symbols: AGP17, ATAGP17 | AGP17 (ARABINOGALACTAN PROTEIN 17) | chr2:9844350-9845385 FORWARD	0.0978689	0.697375	0.326266	0.00461465	0.0665262	0.595121	0.00930258	0.0495957	-1.46481	0.625217	0	-0.585105	0.260502	0.486383	0.137892	0.0993259	0.286468
AT2G45470	cell wall.cell wall proteins.AGPs.AGP	Symbols: FLA8, AGP8 | FLA8 (FASCICLIN-LIKE ARABINOGALACTAN PROTEIN 8) | chr2:18742540-18744111 REVERSE	0.00298149	0.11525	0.395428	0.156742	0.550408	0.330701	0.363997	0.605897	-0.166411	0.0398548	0	0.512188	0.0298108	0.156553	7.35202e-06	0.0521033	0.200643
AT2G46330	cell wall.cell wall proteins.AGPs.AGP	Symbols: AGP16, ATAGP16 | AGP16 (ARABINOGALACTAN PROTEIN 16) | chr2:19018509-19019255 REVERSE	0.993791	1.00652	-0.0213197	0.240433	0.658392	-0.245067	0.189793	0.415351	-0.676269	0.775184	0	-0.0736678	0.621988	0.775685	3.99172e-06	0.485742	0.674209
AT2G47930	cell wall.cell wall proteins.AGPs.AGP	Symbols: AGP26, ATAGP26 | AGP26 (ARABINOGALACTAN PROTEIN 26) | chr2:19616975-19617681 REVERSE	0.915506	0.998766	-0.0875706	0.244972	0.664408	0.325036	0.00748497	0.0421171	-1.56147	0.433059	0	-0.35013	0.0199415	0.1272	2.36091e-06	0.0656022	0.227222
AT3G01700	cell wall.cell wall proteins.AGPs.AGP	Symbols: AGP11, ATAGP11 | AGP11 | chr3:258879-259631 FORWARD	0.25674	0.900575	0.908246	1	1.00553	0	0.541975	0.746139	0.658898	0.644456	0	-0.00217535	0.266902	0.492751	0.626132	0.0925443	0.275009
AT3G06360	cell wall.cell wall proteins.AGPs.AGP	Symbols: AGP27, ATAGP27 | AGP27 | chr3:1928902-1929446 FORWARD	0.748186	0.991601	-0.292164	0.424523	0.800843	1.33222	0.825765	0.925035	0.282109	0.407039	0	1.14907	0.41396	0.624794	0.984566	0.934847	0.963726
AT3G11700	cell wall.cell wall proteins.AGPs.AGP	Symbols: FLA18 | FLA18 (FASCICLIN-LIKE ARABINOGALACTAN PROTEIN 18 PRECURSOR) | chr3:3698839-3701493 FORWARD	0.0431806	0.51193	0.391395	0.000343166	0.00916804	0.678146	0.362719	0.604762	-0.134532	0.572845	0	0.159963	0.0330814	0.164291	0.00120121	0.140047	0.347041
AT3G13520	cell wall.cell wall proteins.AGPs.AGP	Symbols: AGP12, ATAGP12 | AGP12 (ARABINOGALACTAN PROTEIN 12) | chr3:4408925-4409440 FORWARD	0.425291	0.950242	-0.429789	0.62969	0.900178	0.254207	0.349036	0.592185	-0.276497	0.554159	0	0.151142	0.183114	0.40293	0.175959	0.900172	0.94464
AT3G20865	cell wall.cell wall proteins.AGPs.AGP	Symbols: AGP40 | AGP40 (arabinogalactan-protein 40) | chr3:7308504-7308962 REVERSE	0.883563	0.997778	-0.0341546	0.807239	0.959385	0.469383	0.846809	0.936159	0.112654	0.436941	0	0.984535	0.324205	0.54808	0.355477	0.876918	0.931127
AT3G46550	cell wall.cell wall proteins.AGPs.AGP	Symbols: SOS5 | SOS5 (salt overly sensitive 5); polysaccharide binding / protein binding | chr3:17136456-17137874 REVERSE	0.470893	0.960966	0.180639	0.666903	0.912915	0.116332	0.125019	0.318014	-0.372216	0.790951	0	0.06951	0.382514	0.599278	0.128961	0.108505	0.29985
AT3G52370	cell wall.cell wall proteins.AGPs.AGP	Symbols: FLA15 | FLA15 (FASCICLIN-LIKE ARABINOGALACTAN PROTEIN 15 PRECURSOR) | chr3:19417490-19419782 FORWARD	0.115322	0.73902	0.523769	0.182198	0.586811	0.665696	0.139101	0.340801	-0.368542	0.461712	0	0.237141	0.116236	0.318206	9.06246e-05	0.150876	0.361029
AT3G60900	cell wall.cell wall proteins.AGPs.AGP	Symbols: FLA10 | FLA10 | chr3:22499360-22501239 REVERSE	0.523533	0.971469	0.379861	0.658275	0.910409	0.300801	0.749959	0.882232	0.244753	0.174304	0	2.21466	0.280735	0.507032	1.24073e-07	0.246469	0.470242
AT3G61640	cell wall.cell wall proteins.AGPs.AGP	Symbols: AGP20, AtAGP20 | AGP20 | chr3:22810041-22810747 REVERSE	0.20658	0.86212	-0.454689	0.515597	0.853311	-0.230907	0.475144	0.698076	0.317902	0.375657	0	0.424574	0.860239	0.921176	0.00059148	0.415151	0.620426
AT4G09030	cell wall.cell wall proteins.AGPs.AGP	Symbols: AGP10, ATAGP10 | AGP10 (ARABINOGALACTAN PROTEIN 10) | chr4:5792207-5792790 FORWARD	0.824944	0.997702	0.00198625	0.00584831	0.0783389	0.876949	0.527652	0.738598	0.405236	0.749045	0	0.32349	0.220811	0.444782	3.09714e-05	0.372552	0.585382
AT4G12730	cell wall.cell wall proteins.AGPs.AGP	Symbols: FLA2 | FLA2 (FASCICLIN-LIKE ARABINOGALACTAN 2) | chr4:7491383-7492876 REVERSE	0.817759	0.997203	-0.0325298	0.388428	0.779888	0.229093	0.00263296	0.0187545	-0.851498	0.838906	0	0.0714674	0.0172373	0.117779	5.95621e-06	0.0885759	0.26847
AT4G16980	cell wall.cell wall proteins.AGPs.AGP	arabinogalactan-protein family | chr4:9556978-9557812 FORWARD	0.780223	0.995945	0.133391	0.30558	0.72049	0.355347	0.000174611	0.00201801	-1.18798	0.378455	0	0.150336	0.0258092	0.144803	0.879162	0.0448884	0.186445
AT4G37450	cell wall.cell wall proteins.AGPs.AGP	Symbols: AGP18, ATAGP18 | AGP18 (ARABINOGALACTAN PROTEIN 18) | chr4:17605758-17606755 REVERSE	0.640692	0.984255	0.10777	0.160751	0.556983	-0.333053	0.815823	0.920419	-0.0991079	0.113208	0	0.766991	0.499201	0.691248	2.22385e-07	0.0196092	0.121037
AT5G03170	cell wall.cell wall proteins.AGPs.AGP	Symbols: FLA11 | FLA11 | chr5:752750-753657 REVERSE	0.0331283	0.448745	0.682313	0.00241517	0.040901	1.06627	0.117471	0.30546	0.824522	0.139935	0	0.717187	0.00235509	0.0438064	0.000485884	0.469378	0.662217
AT5G06390	cell wall.cell wall proteins.AGPs.AGP	Symbols: FLA17 | FLA17 (FASCICLIN-LIKE ARABINOGALACTAN PROTEIN 17 PRECURSOR) | chr5:1952851-1955788 FORWARD	0.234092	0.883293	0.296925	0.00577765	0.0776621	0.692686	0.0422982	0.149815	0.426947	0.213087	0	0.301811	0.00285919	0.0473804	0.910537	0.0898809	0.270428
AT5G10430	cell wall.cell wall proteins.AGPs.AGP	Symbols: AGP4, ATAGP4 | AGP4 (ARABINOGALACTAN PROTEIN 4) | chr5:3277532-3278313 REVERSE	0.00360412	0.13117	-1.3815	0.110231	0.468957	-0.520742	0.189648	0.415224	1.57676	0.849733	0	-0.516914	0.586989	0.751571	3.14573e-05	0.0616501	0.219891
AT5G18690	cell wall.cell wall proteins.AGPs.AGP	Symbols: AGP25, ATAGP25 | AGP25 (ARABINOGALACTAN PROTEINS 25) | chr5:6233519-6234206 REVERSE	0.0769273	0.649672	1.50393	0.0164458	0.157197	2.14704	0.702554	0.85461	-0.314048	0.64154	0	-0.515877	0.389586	0.605051	0.532467	0.115571	0.310782
AT5G40730	cell wall.cell wall proteins.AGPs.AGP	Symbols: AGP24, ATAGP24 | AGP24 | chr5:16301075-16301520 FORWARD	0.406952	0.94803	-0.562475	0.0250055	0.205597	-3.25357	0.0942044	0.262968	-1.85956	0.736811	0	0.275567	0.495716	0.688498	0.364484	0.382527	0.593609
AT5G44130	cell wall.cell wall proteins.AGPs.AGP	Symbols: FLA13 | FLA13 (FASCICLIN-LIKE ARABINOGALACTAN PROTEIN 13 PRECURSOR) | chr5:17761090-17762003 FORWARD	0.976084	1.00452	-0.0181142	0.967836	0.99971	-0.000730903	1.93857e-05	0.000317969	-0.795036	0.809565	0	0.0449092	0.00394107	0.0563523	0.00627181	0.005243	0.0604497
AT5G53250	cell wall.cell wall proteins.AGPs.AGP	Symbols: AGP22, ATAGP22 | AGP22 (ARABINOGALACTAN PROTEIN 22) | chr5:21603620-21604231 FORWARD	0.437301	0.951506	-0.686864	0.400555	0.784078	-0.868106	0.416811	0.649949	-0.545616	0.842833	0	0.00455008	0.0295757	0.155956	0.478683	0.315746	0.536128
AT5G55730	cell wall.cell wall proteins.AGPs.AGP	Symbols: FLA1 | FLA1 (FASCICLIN-LIKE ARAB INOGALACTAN 1) | chr5:22558148-22560461 REVERSE	0.203873	0.860317	0.253169	0.194485	0.602927	0.278891	0.00121892	0.0101388	0.83138	0.100789	0	0.64591	0.0260226	0.145451	1.83894e-05	0.30469	0.525497
AT5G56540	cell wall.cell wall proteins.AGPs.AGP	Symbols: AGP14, ATAGP14 | AGP14 (ARABINOGALACTAN PROTEIN 14) | chr5:22893151-22893642 FORWARD	0.559989	0.974085	0.652143	0.707558	0.925419	0.583521	0.256092	0.495412	-1.38029	0.968851	0	0.310717	0.645434	0.791215	0.309267	0.868293	0.925639
AT5G60490	cell wall.cell wall proteins.AGPs.AGP	Symbols: FLA12 | FLA12 | chr5:24325727-24326702 REVERSE	0.758501	0.993598	0.270996	0.744128	0.93734	0.32446	0.74906	0.881712	-0.230242	0.124583	0	1.9183	0.0603618	0.225032	0.00180906	0.139962	0.346919
AT5G64310	cell wall.cell wall proteins.AGPs.AGP	Symbols: AGP1, ATAGP1 | AGP1 (ARABINOGALACTAN PROTEIN 1) | chr5:25721933-25722646 FORWARD	0.616934	0.982176	-0.176912	0.00041461	0.0106632	-0.691457	0.122533	0.314008	0.73571	0.391478	0	0.524041	0.296255	0.523111	3.52959e-08	0.0587835	0.214465
AT5G65390	cell wall.cell wall proteins.AGPs.AGP	Symbols: AGP7 | AGP7 | chr5:26128584-26129338 REVERSE	0.0685028	0.61832	-0.622133	0.139326	0.523362	0.472445	0.815757	0.920398	0.33328	0.838858	0	0.572939	0.204373	0.428215	1.43466e-07	0.494097	0.681392
AT2G15390	cell wall.cell wall proteins.AGPs.AGP Fucosyltransferase	Symbols: FUT4, atfut4 | FUT4; fucosyltransferase/ transferase, transferring glycosyl groups | chr2:6709260-6711156 REVERSE	0.687545	0.988304	-0.38523	0.379747	0.774471	-0.621213	0.962178	0.993865	0.518499	0.502535	0	-0.388384	0.734966	0.846374	0.63993	0.360256	0.5742
AT1G21310	cell wall.cell wall proteins.HRGP	Symbols: ATEXT3, RSH | ATEXT3 (EXTENSIN 3); structural constituent of cell wall | chr1:7453236-7455009 REVERSE	0.745947	0.991494	-0.967718	0.530519	0.861742	0.608825	0.330332	0.573776	-1.28489	0.90656	0	0.663455	0.219055	0.443188	0.211837	0.977857	0.987585
AT1G76930	cell wall.cell wall proteins.HRGP	Symbols: ATEXT4, ORG5, ATEXT1 | ATEXT4 (EXTENSIN 4); structural constituent of cell wall | chr1:28895301-28896883 REVERSE	0.00761284	0.201432	-1.96581	0.204469	0.617214	-1.92519	0.142217	0.345495	-1.75857	0.0601336	0	2.74154	0.116879	0.318971	0.00770684	0.0193645	0.120258
AT2G28240	cell wall.cell wall proteins.HRGP	hydroxyproline-rich glycoprotein family protein | chr2:12039212-12042143 FORWARD	0.81182	0.997084	0.196069	0.966396	0.999186	0.0510273	0.0311061	0.121091	1.36688	0.945914	0	0.0818285	0.0720576	0.246921	0.423974	0.17916	0.396492
AT2G43150	cell wall.cell wall proteins.HRGP	proline-rich extensin-like family protein | chr2:17945893-17947022 FORWARD	0.968738	1.00354	-0.0506358	0.906403	0.985158	0.0294247	0.181018	0.402868	0.504741	0.313979	0	-0.605775	0.23776	0.464045	0.0191076	0.1599	0.372592
AT3G22440	cell wall.cell wall proteins.HRGP	hydroxyproline-rich glycoprotein family protein | chr3:7959754-7962200 FORWARD	0.00750742	0.199464	0.268555	3.21045e-06	0.000194127	0.546105	0	0	1.27712	0.684862	0	0.0454465	5.08189e-07	0.000408436	0.000531579	5.82339e-07	0.00048838
AT4G14900	cell wall.cell wall proteins.HRGP	hydroxyproline-rich glycoprotein family protein | chr4:8521522-8523705 REVERSE	0.0340379	0.45531	0.458467	0.0168768	0.159812	0.682009	0.100848	0.275805	0.409472	0.391298	0	0.255719	0.0309983	0.159874	0.011297	0.40185	0.609329
AT4G16790	cell wall.cell wall proteins.HRGP	hydroxyproline-rich glycoprotein family protein | chr4:9451585-9453254 REVERSE	0.306472	0.923968	0.804036	0.0499711	0.309436	1.67723	0.00202412	0.0152572	-0.659351	0.0663877	0	-0.413747	0.230323	0.455709	6.44894e-07	0.0498344	0.196616
AT4G28160	cell wall.cell wall proteins.HRGP	hydroxyproline-rich glycoprotein family protein | chr4:13980316-13981001 FORWARD	0.217769	0.869497	-1.57602	0.839542	0.968304	0.381704	0.786582	0.905327	-0.261331	0.416811	0	-0.545616	0.575834	0.744405	0.546269	0.972009	0.984256
AT4G28300	cell wall.cell wall proteins.HRGP	hydroxyproline-rich glycoprotein family protein | chr4:14014653-14017068 FORWARD	0.566176	0.976394	-0.191763	0.881507	0.977543	0.0411969	0.769139	0.894916	-0.0394716	0.684797	0	0.0994012	0.523466	0.709318	1.08719e-06	0.891853	0.939847
AT5G51680	cell wall.cell wall proteins.HRGP	hydroxyproline-rich glycoprotein family protein | chr5:20997320-20998907 FORWARD	0.928904	1.00104	-0.0971761	0.758726	0.94201	-0.375935	0.522188	0.734681	-0.699755	0.874849	0	-0.445566	0.0942644	0.28446	0.29945	0.350227	0.565696
AT1G49490	cell wall.cell wall proteins.LRR	leucine-rich repeat family protein / extensin family protein | chr1:18317563-18320106 REVERSE	0.998919	1.00638	0.0448585	0.8462	0.970702	0.0977728	0.418574	0.650908	0.486286	0.631579	0	0.406059	0.809235	0.891148	0.498417	0.884781	0.935717
AT2G15880	cell wall.cell wall proteins.LRR	leucine-rich repeat family protein / extensin family protein | chr2:6918039-6920319 REVERSE	0.460517	0.961145	-0.512203	0.211098	0.625959	-1.49912	0.970536	0.998435	-0.156315	0.30037	0	1.36204	0.824951	0.900486	0.0393985	0.488125	0.675911
AT2G19780	cell wall.cell wall proteins.LRR	leucine-rich repeat family protein / extensin family protein | chr2:8522678-8525093 REVERSE	0.584083	0.978154	-0.20552	0.994776	1.00541	0.0170633	0.252425	0.491821	-0.821753	0.485613	0	-0.269673	0.233227	0.458958	0.523613	0.587723	0.750419
AT2G42800	cell wall.cell wall proteins.LRR	Symbols: AtRLP29 | AtRLP29 (Receptor Like Protein 29); protein binding | chr2:17807942-17809590 REVERSE	0.626175	0.983173	-0.214344	0.0431041	0.286011	-1.59296	0.375732	0.617071	0.62931	0.609123	0	0.151247	0.00771056	0.0777465	5.98068e-05	0.632303	0.779926
AT2G46630	cell wall.cell wall proteins.LRR	unknown protein | chr2:19145529-19146713 FORWARD	0.857802	0.99862	-0.126551	0.658746	0.910408	0.217602	0.299938	0.543546	0.374916	0.294281	0	-0.501554	0.614204	0.770662	0.0129006	0.114223	0.30888
AT3G19020	cell wall.cell wall proteins.LRR	leucine-rich repeat family protein / extensin family protein | chr3:6558973-6562119 REVERSE	0.417721	0.950504	0.400819	0.481596	0.835237	0.381704	0.612856	0.794981	-0.19141	0.994927	0	0.0350251	0.581843	0.748361	0.8656	0.350507	0.565958
AT3G24480	cell wall.cell wall proteins.LRR	leucine-rich repeat family protein / extensin family protein | chr3:8901154-8902638 REVERSE	0.00304125	0.116858	1.32351	0.00902567	0.10494	1.38525	0.000213608	0.00239274	-0.831542	0.747958	0	0.0752842	0.0887841	0.276397	0.000634773	0.0145525	0.1032
AT4G06744	cell wall.cell wall proteins.LRR	leucine-rich repeat family protein / extensin family protein | chr4:4070813-4072305 REVERSE	0.664874	0.988115	0.324124	0.524054	0.857159	0.479534	0.223891	0.456951	0.651782	0.713349	0	0.317009	0.453421	0.654496	0.405796	0.823526	0.897103
AT4G13340	cell wall.cell wall proteins.LRR	leucine-rich repeat family protein / extensin family protein | chr4:7758610-7761057 FORWARD	0.544439	0.97337	0.382249	0.0964227	0.435675	0.813468	0.0173665	0.0786342	-2.24103	0.854942	0	0.188818	0.0529543	0.210866	0.206943	0.0678844	0.231265
AT4G18670	cell wall.cell wall proteins.LRR	protein binding / structural constituent of cell wall | chr4:10275462-10278491 REVERSE	0.510131	0.969164	0.321309	0.268019	0.69143	0.47123	8.96437e-05	0.00116597	0.976763	0.116693	0	0.47089	0.0723537	0.247321	0.00831039	0.369955	0.583345
AT4G29240	cell wall.cell wall proteins.LRR	leucine-rich repeat family protein / extensin family protein | chr4:14418605-14420250 FORWARD	0.221782	0.875375	0.501508	0.601204	0.888562	0.231079	0.183694	0.406804	0.802784	0.593682	0	0.445654	0.0788758	0.258836	3.14869e-05	0.832197	0.902369
AT2G21140	cell wall.cell wall proteins.proline rich proteins	Symbols: ATPRP2 | ATPRP2 (PROLINE-RICH PROTEIN 2) | chr2:9060625-9062091 REVERSE	1.09862e-05	0.00189207	0.618848	0.12147	0.489765	0.346316	0.905073	0.968273	-0.210688	0.0772122	0	0.601717	0.358382	0.57911	1.74448e-06	0.245677	0.469567
AT4G38770	cell wall.cell wall proteins.proline rich proteins	Symbols: PRP4, ATPRP4 | PRP4 (PROLINE-RICH PROTEIN 4) | chr4:18096809-18098565 REVERSE	0.029463	0.425701	0.666667	0.0157739	0.152589	0.690374	8.30291e-05	0.00109097	0.361866	0.017416	0	0.144802	0.0185208	0.122052	1.67293e-05	0.263835	0.486951
AT3G02230	cell wall.cell wall proteins.RGP	Symbols: RGP1, ATRGP1 | RGP1 (REVERSIBLY GLYCOSYLATED POLYPEPTIDE 1); cellulose synthase (UDP-forming) | chr3:415393-417547 FORWARD	0.376687	0.941913	-0.173668	0.0755228	0.387849	-0.41301	0.0831428	0.240261	-0.477586	0.204263	0	0.395427	0.185786	0.405249	0.000674802	0.0344849	0.16216
AT5G15650	cell wall.cell wall proteins.RGP	Symbols: RGP2, ATRGP2 | RGP2 (REVERSIBLY GLYCOSYLATED POLYPEPTIDE 2); transferase, transferring hexosyl groups | chr5:5092157-5094494 FORWARD	0.897334	0.997848	0.00998525	0.108993	0.465742	-0.215373	0.0346842	0.130694	0.293036	0.845059	0	0.0379133	0.0709524	0.245049	6.32219e-05	0.284465	0.506792
AT5G16510	cell wall.cell wall proteins.RGP	reversibly glycosylated polypeptide, putative | chr5:5392793-5394568 FORWARD	0.0578954	0.575642	0.403722	0.107189	0.461925	0.38796	0.322668	0.566173	0.332648	0.877968	0	-0.0900324	0.162519	0.379749	4.86593e-06	0.381676	0.592861
AT5G50750	cell wall.cell wall proteins.RGP	Symbols: RGP4 | RGP4 (REVERSIBLY GLYCOSYLATED POLYPEPTIDE 4); transferase, transferring hexosyl groups | chr5:20640992-20642660 FORWARD	0.41962	0.950676	1.02367	0.956885	0.996779	0.083213	0.381528	0.620304	0.617618	1	0	0	0.822793	0.899352	0.686941	0.798524	0.88278
AT1G24070	cell wall.cellulose synthesis	Symbols: ATCSLA10, CSLA10 | ATCSLA10; cellulose synthase/ transferase, transferring glycosyl groups | chr1:8516238-8519734 REVERSE	0.0241641	0.386485	1.17768	5.32907e-15	2.05585e-12	2.29795	0.0098631	0.0516841	5.27895	0.623705	0	0.566486	5.95106e-05	0.00797152	3.02645e-05	0.000114232	0.0102964
AT2G24630	cell wall.cellulose synthesis	Symbols: ATCSLC08, CSLC08, ATCSLC8 | ATCSLC08; cellulose synthase/ transferase, transferring glycosyl groups | chr2:10471303-10474503 REVERSE	0.542815	0.973444	-0.239206	0.959007	0.997266	0.0366145	0.501539	0.718149	0.208648	0.380458	0	0.346281	0.693947	0.822763	0.00375473	0.696195	0.821491
AT3G07330	cell wall.cellulose synthesis	Symbols: ATCSLC06, CSLC06, ATCSLC6 | ATCSLC6 (CELLULOSE-SYNTHASE LIKE C6); cellulose synthase/ transferase, transferring glycosyl groups | chr3:2335612-2339100 REVERSE	0.27017	0.9038	-0.214565	0.995389	1.00561	-1.48704e-05	0.230049	0.464895	0.265027	0.118191	0	0.398197	0.122603	0.327727	0.000698882	0.0643497	0.224985
AT3G28180	cell wall.cellulose synthesis	Symbols: ATCSLC04, CSLC04, ATCSLC4, CSLC4 | ATCSLC04 (CELLULOSE-SYNTHASE LIKE C4); cellulose synthase/ transferase, transferring glycosyl groups | chr3:10505829-10509239 FORWARD	0.21632	0.869653	0.376839	0.000750823	0.0167236	0.889862	0.0247577	0.102655	-0.496669	0.469318	0	-0.356853	0.279982	0.506477	0.0076953	0.032617	0.15776
AT3G56000	cell wall.cellulose synthesis	Symbols: ATCSLA14, CSLA14 | ATCSLA14; cellulose synthase/ transferase, transferring glycosyl groups | chr3:20783318-20785796 REVERSE	0.121521	0.748651	-0.868321	0.326837	0.736576	-0.528735	0.153396	0.363006	-1.30453	0.888573	0	-0.356176	0.124908	0.331045	0.0193924	0.811953	0.890582
AT4G07960	cell wall.cellulose synthesis	Symbols: ATCSLC12, CSLC12 | ATCSLC12 (CELLULOSE-SYNTHASE LIKE C12); cellulose synthase/ transferase, transferring glycosyl groups | chr4:4802341-4805647 REVERSE	0.135705	0.777892	-0.700821	0.937213	0.992201	0.028992	0.831156	0.927466	-0.228252	0.781592	0	0.84474	0.45589	0.657127	0.000511482	0.841522	0.908904
AT4G13410	cell wall.cellulose synthesis	Symbols: ATCSLA15, CSLA15 | ATCSLA15; cellulose synthase/ transferase, transferring glycosyl groups | chr4:7792219-7795824 REVERSE	0.988565	1.00598	-0.145865	0.29723	0.715138	0.515614	0.220883	0.452968	1.38927	0.00871075	0	3.10584	0.045338	0.194166	0.000119657	0.184739	0.402465
AT4G31590	cell wall.cellulose synthesis	Symbols: ATCSLC05, CSLC05, ATCSLC5 | ATCSLC5 (CELLULOSE-SYNTHASE LIKE C5); cellulose synthase/ transferase, transferring glycosyl groups | chr4:15309506-15312591 REVERSE	0.573165	0.976486	0.150709	0.33657	0.74391	0.254029	8.64579e-05	0.00113064	0.796893	0.15633	0	0.299592	0.0230466	0.137333	0.155104	0.0827598	0.258226
AT5G03760	cell wall.cellulose synthesis	Symbols: ATCSLA09, CSLA09, ATCSLA9, CSLA9, RAT4 | ATCSLA09; mannan synthase/ transferase, transferring glycosyl groups | chr5:985675-990549 REVERSE	0.210369	0.864467	0.371993	0.000270568	0.00752015	0.934527	0.000426875	0.00423996	0.783684	0.00815852	0	0.311829	0.00810247	0.0795766	4.90436e-06	0.0393626	0.174063
AT5G16190	cell wall.cellulose synthesis	Symbols: ATCSLA11, CSLA11 | ATCSLA11; cellulose synthase/ transferase, transferring glycosyl groups | chr5:5283550-5286293 REVERSE	0.253686	0.897864	0.523994	0.162453	0.559364	0.709369	0.358066	0.600952	-0.883514	0.0627764	0	-1.72765	0.477399	0.674174	0.000179904	0.040983	0.177805
AT5G22130	cell wall.cellulose synthesis	Symbols: PNT1 | PNT1 (PEANUT 1); alpha-1,4-mannosyltransferase/ mannosyltransferase/ transferase, transferring glycosyl groups | chr5:7337158-7340052 REVERSE	0.952196	1.00481	-0.0680116	0.667456	0.913024	-0.218806	0.0933824	0.261468	1.09871	0.237455	0	0.894806	0.236742	0.463183	0.0270576	0.119797	0.317195
AT5G22740	cell wall.cellulose synthesis	Symbols: ATCSLA02, CSLA02, ATCSLA2 | ATCSLA02; mannan synthase/ transferase, transferring glycosyl groups | chr5:7554928-7560073 REVERSE	0.57966	0.977793	-0.179049	0.873666	0.976993	0.038497	0.00372643	0.0245405	0.839453	0.321906	0	0.365733	0.256202	0.482088	0.000146719	0.0586266	0.214176
AT5G49720	cell wall.cellulose synthesis	Symbols: ATGH9A1, DEC, KOR, RSW2, IRX2, KOR1 | ATGH9A1 (ARABIDOPSIS THALIANA GLYCOSYL HYDROLASE 9A1); cellulase/ hydrolase, hydrolyzing O-glycosyl compounds | chr5:20197391-20200288 REVERSE	0.224721	0.877457	0.0991831	4.34879e-05	0.00170843	0.361825	0.000402757	0.00403154	0.262735	0.270647	0	-0.164659	0.0216844	0.132658	0.0102483	0.00018816	0.0128703
AT1G02730	cell wall.cellulose synthesis.cellulose synthase	Symbols: ATCSLD5, CSLD5 | ATCSLD5; 1,4-beta-D-xylan synthase/ cellulose synthase | chr1:594573-598657 REVERSE	0.464993	0.961643	-0.117912	3.63784e-05	0.0015058	-0.818769	0.706021	0.85656	-0.14633	0.815602	0	-0.13293	0.0211222	0.130879	1.09673e-10	0.054707	0.205901
AT1G23480	cell wall.cellulose synthesis.cellulose synthase	Symbols: ATCSLA03, CSLA03, ATCSLA3 | ATCSLA03 (CELLULOSE SYNTHASE-LIKE A3); cellulose synthase/ transferase, transferring glycosyl groups | chr1:8333020-8336385 FORWARD	0.013262	0.28173	-0.403979	0.0204764	0.181679	-0.410584	0.0138711	0.0665404	-1.4066	0.82577	0	0.115984	0.0292996	0.155264	2.10981e-05	0.0803034	0.25393
AT1G55850	cell wall.cellulose synthesis.cellulose synthase	Symbols: ATCSLE1, CSLE1 | ATCSLE1; cellulose synthase/ transferase, transferring glycosyl groups | chr1:20876699-20879482 FORWARD	0.118143	0.74351	0.471954	0.00062277	0.0145784	1.02345	3.6775e-06	7.66039e-05	1.61926	0.498736	0	-0.351431	0.00500776	0.0632993	8.66477e-05	0.00157242	0.0338509
AT2G21770	cell wall.cellulose synthesis.cellulose synthase	Symbols: CESA9, CESA09 | CESA9 (CELLULOSE SYNTHASE A9); cellulose synthase/ transferase, transferring glycosyl groups | chr2:9284837-9289536 FORWARD	0.399254	0.946327	-1.16283	0.163689	0.561515	-1.82645	0.822498	0.923359	-0.171991	0.543725	0	-0.874982	0.786121	0.876857	0.19351	0.499259	0.685034
AT2G32530	cell wall.cellulose synthesis.cellulose synthase	Symbols: ATCSLB03, CSLB03, ATCSLB3 | ATCSLB03; cellulose synthase/ transferase/ transferase, transferring glycosyl groups | chr2:13809216-13813570 FORWARD	0.673456	0.988532	-0.375543	0.94883	0.995268	0.358643	3.94617e-13	3.90347e-11	-1.9625	0.18886	0	-0.495562	0.132864	0.341891	0.000191092	0.43301	0.635109
AT2G32540	cell wall.cellulose synthesis.cellulose synthase	Symbols: ATCSLB04, CSLB04, ATCSLB4 | ATCSLB04; cellulose synthase/ transferase/ transferase, transferring glycosyl groups | chr2:13814686-13818289 FORWARD	0.958153	1.00538	0.0473285	0.49276	0.843226	0.657623	5.8601e-11	4.06602e-09	-0.744626	0.036517	0	-0.372044	0.515105	0.703723	6.92597e-05	0.473425	0.665202
AT2G33100	cell wall.cellulose synthesis.cellulose synthase	Symbols: ATCSLD1, CSLD1 | ATCSLD1; cellulose synthase/ transferase, transferring glycosyl groups | chr2:14036319-14040044 REVERSE	0.162188	0.813853	1.24158	0.551734	0.867704	0.370292	0.378614	0.618434	0.580261	1	0	0	0.162524	0.379715	0.475866	0.681518	0.812322
AT2G35650	cell wall.cellulose synthesis.cellulose synthase	Symbols: ATCSLA07, CSLA07, ATCSLA7, CSLA7 | ATCSLA07 (CELLULOSE SYNTHASE LIKE); mannan synthase/ transferase, transferring glycosyl groups | chr2:14985488-14988357 FORWARD	0.962729	1.00487	-0.124293	0.428928	0.804746	-0.349732	0.909803	0.969623	0.0233327	0.372262	0	-0.269206	0.588636	0.752283	0.11427	0.972755	0.984442
AT3G03050	cell wall.cellulose synthesis.cellulose synthase	Symbols: CSLD3, KJK, ATCSLD3 | CSLD3 (CELLULOSE SYNTHASE-LIKE D3); cellulose synthase/ transferase, transferring glycosyl groups | chr3:687052-691898 FORWARD	0.781112	0.995828	-0.130778	0.788873	0.951749	-0.0899345	0.10019	0.274668	0.51511	0.38331	0	0.312279	0.463161	0.662803	0.00989273	0.142975	0.350826
AT4G15320	cell wall.cellulose synthesis.cellulose synthase	Symbols: ATCSLB06, CSLB06, ATCSLB6 | ATCSLB06 (CELLULOSE SYNTHASE LIKE B6); cellulose synthase/ transferase/ transferase, transferring glycosyl groups | chr4:8742639-8747981 REVERSE	0.171958	0.824892	-1.81171	0.0903313	0.4224	-1.6183	1	1.01	0	1	0	0	0.0931588	0.282849	0.0652334	0.0931588	0.276197
AT4G18780	cell wall.cellulose synthesis.cellulose synthase	Symbols: CESA8, IRX1, ATCESA8, LEW2 | IRX1 (IRREGULAR XYLEM 1); cellulose synthase/ transferase, transferring glycosyl groups | chr4:10312624-10316790 REVERSE	0.0581431	0.576322	0.948635	0.161512	0.558117	0.890675	0.0632188	0.19971	0.931811	0.643786	0	0.300591	0.0490706	0.202422	0.509412	0.612042	0.766006
AT4G23990	cell wall.cellulose synthesis.cellulose synthase	Symbols: ATCSLG3, CSLG3 | ATCSLG3; cellulose synthase/ transferase/ transferase, transferring glycosyl groups | chr4:12456489-12460753 FORWARD	0.0860888	0.670936	0.596056	0.357625	0.759131	0.606879	0.00161142	0.0126301	1.82519	0.21805	0	-0.608419	0.0172051	0.117642	0.403628	0.0347786	0.162866
AT4G24010	cell wall.cellulose synthesis.cellulose synthase	Symbols: ATCSLG1, CSLG1 | ATCSLG1; cellulose synthase/ transferase/ transferase, transferring glycosyl groups | chr4:12466345-12469844 FORWARD	0.992465	1.0065	-0.265903	0.662326	0.911371	-0.439098	0.00556064	0.0334454	1.81484	0.200735	0	-1.2176	0.00180179	0.0382341	0.000384595	0.0633346	0.223094
AT4G32410	cell wall.cellulose synthesis.cellulose synthase	Symbols: CESA1, RSW1 | CESA1 (CELLULOSE SYNTHASE 1); cellulose synthase/ transferase, transferring glycosyl groups | chr4:15640620-15646665 REVERSE	0.030287	0.431148	0.217212	3.44111e-07	2.70921e-05	0.441008	9.7266e-06	0.000176663	0.452166	0.847769	0	0.0345129	0.00711988	0.0745983	0.938608	0.0102604	0.0864626
AT4G39350	cell wall.cellulose synthesis.cellulose synthase	Symbols: CESA2, ATH-A, ATCESA2 | CESA2 (CELLULOSE SYNTHASE A2); cellulose synthase/ transferase, transferring glycosyl groups | chr4:18296797-18302192 FORWARD	0.268805	0.903307	0.115696	0.000919948	0.019651	0.380538	0.467708	0.69147	0.0764872	0.603796	0	0.0765993	0.0238585	0.139838	0.0940388	0.102741	0.291909
AT5G05170	cell wall.cellulose synthesis.cellulose synthase	Symbols: CESA3, IXR1, ATCESA3, ATH-B, CEV1 | CEV1 (CONSTITUTIVE EXPRESSION OF VSP 1); cellulose synthase/ transferase, transferring glycosyl groups | chr5:1530174-1535414 REVERSE	4.81272e-06	0.000928325	0.366846	2.38994e-07	1.97007e-05	0.444116	0.000878581	0.00775959	0.430075	0.301154	0	0.14544	0.00112877	0.0308398	0.00219351	0.0867082	0.265352
AT5G09870	cell wall.cellulose synthesis.cellulose synthase	Symbols: CESA5 | CESA5 (CELLULOSE SYNTHASE 5); cellulose synthase/ transferase, transferring glycosyl groups | chr5:3073356-3078262 FORWARD	0.375931	0.941364	0.235359	0.0268148	0.214618	0.627175	0.751546	0.88286	-0.0496601	0.133178	0	0.194573	0.0544613	0.213691	4.64938e-05	0.392572	0.602844
AT5G16910	cell wall.cellulose synthesis.cellulose synthase	Symbols: ATCSLD2, CSLD2 | CSLD2 (CELLULOSE-SYNTHASE LIKE D2); cellulose synthase/ transferase, transferring glycosyl groups | chr5:5561679-5565580 FORWARD	0.285357	0.912054	-0.270933	0.272622	0.695767	-0.306485	0.412391	0.646664	0.417411	0.757167	0	0.173238	0.887573	0.937129	4.32912e-05	0.489423	0.677271
AT5G17420	cell wall.cellulose synthesis.cellulose synthase	Symbols: IRX3, CESA7, ATCESA7, MUR10 | IRX3 (IRREGULAR XYLEM 3); cellulose synthase | chr5:5736630-5741465 REVERSE	0.290256	0.91423	0.359148	0.261772	0.683171	0.439419	0.109734	0.291913	0.659001	0.16791	0	0.617421	0.0357232	0.170603	0.0918453	0.747361	0.851246
AT5G44030	cell wall.cellulose synthesis.cellulose synthase	Symbols: CESA4, IRX5, NWS2 | CESA4 (CELLULOSE SYNTHASE A4); cellulose synthase/ transferase, transferring glycosyl groups | chr5:17714645-17719723 FORWARD	0.263443	0.903067	0.292212	0.00679341	0.0863229	0.74456	7.47271e-05	0.000994762	1.30031	0.397308	0	0.327308	0.00198079	0.0400497	0.0104484	0.00402305	0.0531511
AT5G64740	cell wall.cellulose synthesis.cellulose synthase	Symbols: CESA6, IXR2, E112, PRC1 | CESA6 (CELLULOSE SYNTHASE 6); cellulose synthase/ transferase, transferring glycosyl groups | chr5:25881066-25886694 FORWARD	0.000711339	0.0460437	0.400816	9.98265e-05	0.0033841	0.506238	0.13416	0.333094	0.129189	0.553786	0	0.0579705	0.00589288	0.0682279	0.104061	0.0390176	0.173573
AT3G02210	cell wall.cellulose synthesis.COBRA	Symbols: COBL1 | COBL1 (COBRA-LIKE PROTEIN 1 PRECURSOR) | chr3:409201-411652 REVERSE	0.441615	0.953793	-0.291912	0.0239822	0.20043	-1.02681	0.481336	0.702784	-0.499513	0.757231	0	-0.33515	0.145659	0.357639	5.07412e-06	0.365842	0.579465
AT3G16860	cell wall.cellulose synthesis.COBRA	Symbols: COBL8 | COBL8 (COBRA-LIKE PROTEIN 8 PRECURSOR) | chr3:5759375-5762235 REVERSE	0.966479	1.00417	-0.398524	0.694465	0.920149	-0.306454	0.931235	0.979048	-0.0883868	0.71692	0	0.94003	0.886523	0.936635	0.294764	0.888425	0.937463
AT3G29810	cell wall.cellulose synthesis.COBRA	Symbols: COBL2 | COBL2 (COBRA-LIKE PROTEIN 2 PRECURSOR) | chr3:11728113-11730239 FORWARD	0.460646	0.960999	-0.529297	0.425314	0.801787	-0.859093	0.143438	0.347235	-1.87757	0.320703	0	-1.15254	0.298208	0.524447	0.987929	0.935634	0.964331
AT4G16120	cell wall.cellulose synthesis.COBRA	Symbols: ATSEB1, COBL7, SEB1 | COBL7 (COBRA-LIKE 7) | chr4:9116302-9119317 REVERSE	0.660202	0.98833	-0.0986199	0.3504	0.752908	-0.243915	0.470512	0.693491	0.35411	0.175703	0	0.703734	0.243167	0.469374	1.96208e-08	0.0130014	0.0976957
AT5G15630	cell wall.cellulose synthesis.COBRA	Symbols: COBL4, IRX6 | IRX6 | chr5:5084704-5086792 FORWARD	0.3157	0.92673	0.511655	0.152182	0.54481	0.936104	0.0792203	0.232514	0.992939	0.708087	0	0.316419	0.0797017	0.260218	0.615761	0.260295	0.484123
AT5G60920	cell wall.cellulose synthesis.COBRA	Symbols: COB | COB (COBRA) | chr5:24511196-24514129 REVERSE	0.459649	0.962251	0.115287	0.708329	0.925863	0.0682489	0.018691	0.0832057	0.327378	0.211204	0	0.207648	0.151974	0.367071	0.0259839	0.603274	0.76041
AT5G60950	cell wall.cellulose synthesis.COBRA	Symbols: COBL5 | COBL5 (COBRA-LIKE PROTEIN 5 PRECURSOR) | chr5:24526847-24528084 REVERSE	0.742084	0.991484	0.815354	0.968962	0.999803	0.331423	0.457711	0.683819	-0.858289	0.547398	0	-0.72742	0.17877	0.397956	0.415291	0.822484	0.896727
AT5G34940	cell wall.degradation	Symbols: AtGUS3 | AtGUS3 (Arabidopsis thaliana glucuronidase 3); beta-glucuronidase | chr5:13235829-13238839 REVERSE	0.351569	0.934722	-0.267231	0.666315	0.912628	-0.260902	0.329161	0.572514	0.388255	0.5927	0	-0.203192	0.501731	0.693556	0.0191737	0.394888	0.604332
AT5G62150	cell wall.degradation	peptidoglycan-binding LysM domain-containing protein | chr5:24958241-24958769 FORWARD	0.419772	0.950684	0.764471	0.306756	0.721324	1.70641	0.432002	0.662129	0.845861	0.439072	0	0.933384	0.794206	0.881745	0.404747	0.217337	0.439436
AT1G19940	cell wall.degradation.cellulases and beta -1,4-glucanases	Symbols: AtGH9B5 | AtGH9B5 (Arabidopsis thaliana Glycosyl Hydrolase 9B5); catalytic/ hydrolase, hydrolyzing O-glycosyl compounds | chr1:6918191-6920377 REVERSE	0.115658	0.739942	1.35582	0.794587	0.954226	0.40021	0.353947	0.596999	-0.902375	0.527259	0	-0.662716	0.706815	0.830263	0.131876	0.0706043	0.236562
AT1G22880	cell wall.degradation.cellulases and beta -1,4-glucanases	Symbols: ATGH9B4, ATCEL5, CEL5 | CEL5 (CELLULASE 5); catalytic/ hydrolase, hydrolyzing O-glycosyl compounds | chr1:8095502-8097709 FORWARD	0.570222	0.976388	-0.168947	0.530564	0.861742	-0.211403	0.910083	0.9696	-0.0275446	0.0416447	0	-0.791875	0.0098566	0.0872528	0.148456	0.0549594	0.206127
AT2G32990	cell wall.degradation.cellulases and beta -1,4-glucanases	Symbols: AtGH9B8 | AtGH9B8 (Arabidopsis thaliana glycosyl hydrolase 9B8); catalytic/ hydrolase, hydrolyzing O-glycosyl compounds | chr2:14003250-14006017 FORWARD	0.17509	0.827773	1.31953	0.139282	0.523299	1.78459	0.000176582	0.00203592	1.58644	0.401366	0	0.528688	0.0309484	0.159701	0.44068	0.289301	0.511112
AT3G47000	cell wall.degradation.cellulases and beta -1,4-glucanases	glycosyl hydrolase family 3 protein | chr3:17313646-17316566 REVERSE	0.630681	0.983365	0.120494	0.715201	0.927803	0.11302	0.723	0.866423	0.0767158	0.979706	0	0.00209671	0.833781	0.905104	0.000475954	0.943141	0.968755
AT3G47010	cell wall.degradation.cellulases and beta -1,4-glucanases	hydrolase, hydrolyzing O-glycosyl compounds | chr3:17316649-17319531 REVERSE	0.540474	0.972863	-0.27188	0.766657	0.943837	0.21397	0.281817	0.52486	0.544785	0.3937	0	-0.563662	0.523931	0.709499	0.00173313	0.0403259	0.176582
AT3G47050	cell wall.degradation.cellulases and beta -1,4-glucanases	glycosyl hydrolase family 3 protein | chr3:17328035-17330889 REVERSE	0.859538	0.998352	-0.186216	0.689256	0.919309	0.363771	1	1.00307	0	1	0	0	0.16794	0.38601	0.00957488	0.16794	0.382681
AT3G62740	cell wall.degradation.cellulases and beta -1,4-glucanases	Symbols: BGLU7 | BGLU7 (BETA GLUCOSIDASE 7); catalytic/ cation binding / hydrolase, hydrolyzing O-glycosyl compounds | chr3:23211416-23213888 FORWARD	0.597166	0.980987	-0.811712	0.213057	0.628387	-1.57744	0.996879	1.0097	0.148032	0.28512	0	-0.664574	0.255988	0.481826	0.852634	0.0363064	0.16694
AT5G20950	cell wall.degradation.cellulases and beta -1,4-glucanases	glycosyl hydrolase family 3 protein | chr5:7107376-7111349 REVERSE	0.544379	0.973443	-0.171145	0.179274	0.583237	-0.419864	0.00842296	0.0459995	0.692574	0.536493	0	0.16055	0.205083	0.42919	2.21235e-06	0.152248	0.362915
AT1G02640	cell wall.degradation.mannan-xylose-arabinose-fucose	Symbols: BXL2, ATBXL2 | BXL2 (BETA-XYLOSIDASE 2); hydrolase, hydrolyzing O-glycosyl compounds | chr1:564205-567769 FORWARD	1.02833e-13	1.23972e-10	-1.36988	1.71452e-21	1.10238e-18	-2.14026	0.794424	0.909253	-0.0655725	0.879757	0	-0.0296627	0.00599783	0.0684569	2.98889e-06	0.00751314	0.0732664
AT1G58370	cell wall.degradation.mannan-xylose-arabinose-fucose	Symbols: RXF12, ATXYN1 | RXF12; endo-1,4-beta-xylanase/ hydrolase, hydrolyzing O-glycosyl compounds | chr1:21684584-21688321 FORWARD	0.0333579	0.450588	1.44266	0.291594	0.712601	0.775466	0.0670799	0.208325	-2.03365	0.803363	0	-0.167791	0.652592	0.795944	0.0747055	0.00673269	0.0696337
AT1G67830	cell wall.degradation.mannan-xylose-arabinose-fucose	Symbols: ATFXG1 | ATFXG1 (alpha-fucosidase 1); alpha-L-fucosidase/ carboxylesterase | chr1:25431586-25432990 REVERSE	0.5137	0.968977	-0.111439	0.262061	0.683462	0.322577	0.0170969	0.0776688	0.871455	0.266183	0	0.497078	0.135689	0.345018	1.77841e-06	0.0826066	0.257957
AT1G78060	cell wall.degradation.mannan-xylose-arabinose-fucose	glycosyl hydrolase family 3 protein | chr1:29349679-29352924 REVERSE	0.152726	0.799004	0.317984	0.0358949	0.257868	0.513429	0.00455986	0.0287341	0.684794	0.496155	0	0.19511	0.00445677	0.0599488	0.00264236	0.04446	0.185545
AT2G28100	cell wall.degradation.mannan-xylose-arabinose-fucose	Symbols: ATFUC1 | ATFUC1 (alpha-L-fucosidase 1); alpha-L-fucosidase | chr2:11974663-11976600 FORWARD	0.275511	0.906265	0.273335	0.0323277	0.241975	0.556748	0.0116819	0.0583306	0.805284	0.80078	0	-0.389306	0.13947	0.349972	0.000145998	0.0524668	0.20148
AT3G10740	cell wall.degradation.mannan-xylose-arabinose-fucose	Symbols: ASD1, ARAF1, ARAF, ATASD1 | ASD1 (ALPHA-L-ARABINOFURANOSIDASE 1); alpha-N-arabinofuranosidase/ hydrolase, acting on glycosyl bonds / xylan 1,4-beta-xylosidase | chr3:3360888-3365414 REVERSE	0.475147	0.960803	0.113907	0.216007	0.632832	0.214023	0.728388	0.869639	0.106714	0.578228	0	-0.180519	0.773945	0.869916	0.0444303	0.419779	0.624248
AT3G19620	cell wall.degradation.mannan-xylose-arabinose-fucose	glycosyl hydrolase family 3 protein | chr3:6815613-6818308 REVERSE	2.15249e-07	6.3876e-05	1.9337	1.68754e-14	5.81267e-12	2.93774	3.49198e-10	2.05356e-08	1.88333	0.456579	0	-0.356404	3.9757e-05	0.00649893	0.114223	5.21424e-05	0.00718411
AT3G52840	cell wall.degradation.mannan-xylose-arabinose-fucose	Symbols: BGAL2 | BGAL2 (beta-galactosidase 2); beta-galactosidase/ catalytic/ cation binding | chr3:19581113-19586299 FORWARD	0.373874	0.941102	-0.102276	0.992276	1.00462	-0.0125947	8.50209e-13	7.99984e-11	0.873863	0.0414655	0	-0.335548	0.000431731	0.0198751	0.0090656	0.000112084	0.0103444
AT4G30270	cell wall.degradation.mannan-xylose-arabinose-fucose	Symbols: MERI5B, MERI-5, SEN4 | MERI5B (meristem-5); hydrolase, acting on glycosyl bonds / xyloglucan:xyloglucosyl transferase | chr4:14819192-14820592 REVERSE	0.699557	0.987902	-0.150367	0.940998	0.993156	-0.0665208	0.0127267	0.0622902	-3.65274	0.383068	0	-0.404786	0.00436185	0.0595862	0.0270746	0.00780645	0.0745808
AT4G33810	cell wall.degradation.mannan-xylose-arabinose-fucose	glycosyl hydrolase family 10 protein | chr4:16213324-16215594 REVERSE	0.313177	0.927083	0.731156	0.217778	0.634263	1.01056	0.591791	0.780357	0.0991071	0.384877	0	0.70342	0.321976	0.545843	0.175717	0.843634	0.91037
AT5G09730	cell wall.degradation.mannan-xylose-arabinose-fucose	Symbols: BXL3, ATBXL3, XYL3, ATBX3, BX3 | BXL3 (beta-xylosidase 3); hydrolase, hydrolyzing O-glycosyl compounds | chr5:3015247-3018262 REVERSE	0.654622	0.986793	0.402166	0.345612	0.748794	1.49809	0.0177882	0.0800554	-2.74341	0.332447	0	-0.784906	0.050288	0.205205	0.0108396	0.190062	0.408889
AT5G10560	cell wall.degradation.mannan-xylose-arabinose-fucose	glycosyl hydrolase family 3 protein | chr5:3336255-3339366 REVERSE	0.471913	0.96142	0.164738	0.911369	0.986609	0.0250061	0.0149777	0.0703103	0.624332	0.759229	0	0.104739	0.102114	0.296773	4.93202e-05	0.410674	0.616746
AT5G49360	cell wall.degradation.mannan-xylose-arabinose-fucose	Symbols: BXL1, ATBXL1 | BXL1 (BETA-XYLOSIDASE 1); hydrolase, hydrolyzing O-glycosyl compounds | chr5:20011879-20016742 REVERSE	1.16e-24	3.19645e-21	-1.67456	1.23649e-45	1.19253e-42	-2.37205	0.0264583	0.107829	-3.77398	0.739476	0	-0.612469	0.00162502	0.0363631	0.154539	0.015203	0.105867
AT5G64570	cell wall.degradation.mannan-xylose-arabinose-fucose	Symbols: XYL4, ATBXL4 | XYL4; hydrolase, hydrolyzing O-glycosyl compounds / xylan 1,4-beta-xylosidase | chr5:25810115-25813335 REVERSE	1.22981e-06	0.000285806	-0.704457	3.35783e-12	7.80352e-10	-1.1909	0.796864	0.90994	0.0309503	0.341894	0	0.554401	0.440775	0.645224	1.88692e-07	0.0351472	0.163797
AT5G66460	cell wall.degradation.mannan-xylose-arabinose-fucose	(1-4)-beta-mannan endohydrolase, putative | chr5:26538395-26541036 REVERSE	0.604276	0.980391	0.158691	0.0907677	0.423414	0.666251	0.000153258	0.0018192	2.42059	0.579373	0	-0.242138	0.000191798	0.0128906	0.0169419	4.74368e-05	0.00672801
AT1G02460	cell wall.degradation.pectate lyases and polygalacturonases	glycoside hydrolase family 28 protein / polygalacturonase (pectinase) family protein | chr1:504673-507204 REVERSE	0.376647	0.942058	1.08307	0.912332	0.986931	0.0483712	0.250227	0.489367	-1.68497	0.910106	0	-0.79841	0.704833	0.829147	0.480058	0.330823	0.54987
AT1G04680	cell wall.degradation.pectate lyases and polygalacturonases	pectate lyase family protein | chr1:1303529-1307884 REVERSE	0.00110733	0.0617318	0.455688	0.188767	0.595539	0.213497	0.623008	0.802324	-0.14341	0.831327	0	0.0891583	0.599091	0.760455	2.67066e-06	0.229709	0.452729
AT1G09880	cell wall.degradation.pectate lyases and polygalacturonases	lyase | chr1:3208828-3211653 REVERSE	0.627567	0.982799	-0.548353	0.520291	0.856013	1.04757	0.423785	0.656209	0.911419	0.558965	0	0.714657	0.809974	0.891452	0.395395	0.111197	0.304281
AT1G09890	cell wall.degradation.pectate lyases and polygalacturonases	lyase | chr1:3214237-3217538 REVERSE	0.206652	0.861862	0.95444	0.388718	0.780147	0.840852	0.00567808	0.0339716	2.56088	0.576157	0	1.05404	0.0115817	0.0948213	0.469149	0.209155	0.430703
AT1G09910	cell wall.degradation.pectate lyases and polygalacturonases	lyase | chr1:3220035-3224541 REVERSE	0.149712	0.795977	0.691691	0.602603	0.888859	0.340218	0.124012	0.31641	0.527296	0.634285	0	-0.193874	0.0926694	0.282118	0.479341	0.612792	0.766546
AT1G10640	cell wall.degradation.pectate lyases and polygalacturonases	polygalacturonase | chr1:3515365-3517888 REVERSE	0.601039	0.981746	0.321068	0.359943	0.76062	0.665942	0.0282544	0.113329	1.87734	0.0986436	0	1.3689	0.0458389	0.194969	1.40208e-06	0.227044	0.449266
AT1G19170	cell wall.degradation.pectate lyases and polygalacturonases	glycoside hydrolase family 28 protein / polygalacturonase (pectinase) family protein | chr1:6616643-6618986 FORWARD	0.514888	0.968756	-0.223407	0.952056	0.995188	-0.0189853	0.0154567	0.0720155	1.02633	0.798107	0	0.145188	0.19847	0.420876	0.103884	0.0359558	0.165723
AT1G23460	cell wall.degradation.pectate lyases and polygalacturonases	polygalacturonase | chr1:8327312-8329622 FORWARD	0.652881	0.986172	-0.326853	0.0189312	0.172736	1.00245	0.0679459	0.210202	0.768202	0.484109	0	-0.393242	0.583822	0.749158	0.110057	0.00593013	0.0644067
AT1G23760	cell wall.degradation.pectate lyases and polygalacturonases	Symbols: JP630 | JP630; polygalacturonase | chr1:8402046-8404301 FORWARD	0.710663	0.987962	0.329169	0.523499	0.85705	0.827621	0.291932	0.535528	-1.04696	0.940362	0	0.0676789	0.84529	0.912106	0.502764	0.231628	0.454653
AT1G48100	cell wall.degradation.pectate lyases and polygalacturonases	glycoside hydrolase family 28 protein / polygalacturonase (pectinase) family protein | chr1:17766874-17769951 FORWARD	0.537102	0.972785	0.444119	0.273606	0.696251	0.732125	0.128396	0.323574	0.952819	0.558863	0	0.58873	0.317945	0.542586	0.00540729	0.78719	0.87663
AT1G56710	cell wall.degradation.pectate lyases and polygalacturonases	glycoside hydrolase family 28 protein / polygalacturonase (pectinase) family protein | chr1:21258008-21259933 REVERSE	0.111881	0.732793	1.35078	0.0079018	0.0956797	2.36006	0.0150101	0.0704283	2.00769	0.31786	0	1.14064	0.00664758	0.0720771	0.231282	0.18695	0.404814
AT1G60390	cell wall.degradation.pectate lyases and polygalacturonases	BURP domain-containing protein / polygalacturonase, putative | chr1:22247474-22249636 REVERSE	0.959143	1.00554	0.136166	0.619838	0.894379	-0.194676	0.752368	0.883341	0.104701	0.552448	0	0.885592	0.7433	0.851548	0.00597586	0.706515	0.827995
AT1G60590	cell wall.degradation.pectate lyases and polygalacturonases	polygalacturonase, putative / pectinase, putative | chr1:22314170-22316970 REVERSE	0.399628	0.946748	0.275461	0.513924	0.852372	0.348228	0.631148	0.80822	0.123841	0.711533	0	0.135083	0.662883	0.803012	0.00374801	0.926125	0.959245
AT1G67750	cell wall.degradation.pectate lyases and polygalacturonases	pectate lyase family protein | chr1:25401588-25403503 FORWARD	0.0574223	0.574193	0.442008	0.00540695	0.0743369	0.896901	0.00212763	0.0157846	2.82066	0.00259447	0	1.099	0.000347543	0.0174123	0.260838	0.00185335	0.0370458
AT1G70370	cell wall.degradation.pectate lyases and polygalacturonases	BURP domain-containing protein / polygalacturonase, putative | chr1:26512722-26515188 REVERSE	0.232125	0.881216	0.24919	0.0110341	0.120862	0.347694	0.0414521	0.147686	-0.253603	0.0639779	0	0.226756	0.0706344	0.244301	0.0941018	0.164733	0.378683
AT1G70500	cell wall.degradation.pectate lyases and polygalacturonases	polygalacturonase, putative / pectinase, putative | chr1:26566579-26568729 REVERSE	0.437364	0.951535	1.19936	0.955943	0.996659	0.0540915	0.311017	0.555225	1.23916	0.344072	0	1.50714	0.702721	0.828229	0.202303	0.851746	0.915487
AT1G80170	cell wall.degradation.pectate lyases and polygalacturonases	polygalacturonase, putative / pectinase, putative | chr1:30153408-30155713 REVERSE	0.24325	0.890331	-0.504766	0.259181	0.679443	-0.439439	0.4884	0.708381	0.561962	0.295735	0	-0.742639	0.224481	0.449357	0.00101102	0.208409	0.430177
AT2G22620	cell wall.degradation.pectate lyases and polygalacturonases	lyase | chr2:9604772-9610595 REVERSE	0.161386	0.813426	0.603143	0.797504	0.95535	0.150615	0.0506186	0.17022	2.12238	0.177499	0	2.06983	0.135854	0.345301	0.000344861	0.466	0.65938
AT2G33160	cell wall.degradation.pectate lyases and polygalacturonases	glycoside hydrolase family 28 protein / polygalacturonase (pectinase) family protein | chr2:14053404-14056246 FORWARD	1	1.00338	0	0.539093	0.862379	0.415677	0.375732	0.616703	0.62931	0.42735	0	0.550166	0.000348577	0.0174189	0.063495	0.0887084	0.26866
AT3G06770	cell wall.degradation.pectate lyases and polygalacturonases	glycoside hydrolase family 28 protein / polygalacturonase (pectinase) family protein | chr3:2134800-2137228 REVERSE	0.561091	0.974509	0.108357	0.274979	0.697353	0.236425	0.014311	0.0680416	-0.612936	0.99038	0	-0.00100763	0.0387748	0.178801	1.22354e-05	0.0442596	0.185029
AT3G07010	cell wall.degradation.pectate lyases and polygalacturonases	pectate lyase family protein | chr3:2212728-2216483 REVERSE	0.412189	0.948999	0.32321	0.94623	0.994217	-0.0190764	0.278366	0.521099	0.414951	0.991866	0	-0.0597418	0.359142	0.579852	2.09133e-05	0.974651	0.98543
AT3G09540	cell wall.degradation.pectate lyases and polygalacturonases	pectate lyase family protein | chr3:2928811-2931228 REVERSE	0.296746	0.918769	0.592652	0.180121	0.584022	0.778429	0.726063	0.868529	0.126325	0.582999	0	-0.255675	0.415653	0.625832	0.0120912	0.205165	0.426401
AT3G12145	cell wall.degradation.pectate lyases and polygalacturonases	Symbols: FLR1, FLOR1 | FLR1; enzyme inhibitor/ transcription factor binding | chr3:3874499-3876237 REVERSE	0.731906	0.990648	-0.120726	0.776469	0.946733	-0.103862	0.384329	0.622602	-0.595856	0.134243	0	-1.07734	0.111927	0.310866	2.30493e-07	0.208898	0.430542
AT3G15720	cell wall.degradation.pectate lyases and polygalacturonases	glycoside hydrolase family 28 protein / polygalacturonase (pectinase) family protein | chr3:5325290-5327537 REVERSE	0.276884	0.906607	-1.03415	0.0805475	0.400124	-2.10043	0.169206	0.386615	1.62154	0.365413	0	1.34047	0.645323	0.79123	0.906048	0.365381	0.578973
AT3G16850	cell wall.degradation.pectate lyases and polygalacturonases	glycoside hydrolase family 28 protein / polygalacturonase (pectinase) family protein | chr3:5748570-5751297 FORWARD	0.873792	0.999323	-0.0327469	0.0199606	0.17883	0.349371	0.0211699	0.0911079	0.399761	0.612539	0	-0.0964442	0.335877	0.558175	0.0438084	0.0144677	0.103015
AT3G24230	cell wall.degradation.pectate lyases and polygalacturonases	pectate lyase family protein | chr3:8774616-8777407 FORWARD	0.708645	0.987578	0.198169	0.659593	0.910795	0.535039	0.188321	0.413302	1.2591	0.806674	0	-0.3682	0.696382	0.824384	0.0254237	0.25386	0.478054
AT3G24670	cell wall.degradation.pectate lyases and polygalacturonases	pectate lyase family protein | chr3:9005939-9008801 REVERSE	0.705416	0.987	0.119659	0.158852	0.553784	0.506188	0.622505	0.802105	0.236689	0.750956	0	-0.149975	0.447746	0.650393	6.2387e-06	0.0672818	0.230147
AT3G27400	cell wall.degradation.pectate lyases and polygalacturonases	pectate lyase family protein | chr3:10140323-10143225 FORWARD	0.674618	0.988431	0.176128	0.48195	0.835325	0.360349	0.442904	0.67195	0.715106	0.279317	0	1.20911	0.151744	0.366838	5.65015e-05	0.527679	0.707177
AT3G42950	cell wall.degradation.pectate lyases and polygalacturonases	glycoside hydrolase family 28 protein / polygalacturonase (pectinase) family protein | chr3:15015140-15018071 FORWARD	0.543237	0.973114	0.172894	0.458834	0.822838	0.235958	0.950654	0.98858	-0.00986643	0.207475	0	0.489966	0.012307	0.0979732	3.49989e-05	0.146892	0.355955
AT3G53190	cell wall.degradation.pectate lyases and polygalacturonases	pectate lyase family protein | chr3:19713928-19717595 FORWARD	0.0464819	0.530212	0.367562	0.93831	0.9926	0.0226644	0.977448	1.00101	-0.011804	0.540105	0	0.272838	0.494028	0.687293	4.52179e-10	0.17335	0.389713
AT3G54920	cell wall.degradation.pectate lyases and polygalacturonases	Symbols: PMR6 | PMR6 (powdery mildew resistant 6); lyase/ pectate lyase | chr3:20345082-20348582 FORWARD	0.291	0.913887	-0.329449	0.420757	0.798188	-0.230536	0.474271	0.697219	0.189857	0.550841	0	-0.140792	0.732926	0.845539	5.94673e-07	0.518435	0.70063
AT3G55140	cell wall.degradation.pectate lyases and polygalacturonases	pectate lyase family protein | chr3:20438772-20440429 FORWARD	0.658164	0.98804	-0.11752	0.462861	0.825151	-0.199291	0.175392	0.395596	0.381633	0.447185	0	0.251016	0.304241	0.529792	0.000104349	0.0284047	0.14685
AT3G57790	cell wall.degradation.pectate lyases and polygalacturonases	glycoside hydrolase family 28 protein / polygalacturonase (pectinase) family protein | chr3:21405387-21407624 REVERSE	0.174293	0.826637	0.371088	0.935579	0.991669	0.0319093	0.362767	0.604789	0.346874	0.856775	0	0.0792164	0.0290067	0.15422	1.39969e-05	0.95559	0.97531
AT3G61490	cell wall.degradation.pectate lyases and polygalacturonases	glycoside hydrolase family 28 protein / polygalacturonase (pectinase) family protein | chr3:22758063-22760192 FORWARD	0.696008	0.987081	0.0746413	0.251963	0.67296	-0.46294	0.99339	1.00845	0.00729475	0.186059	0	-1.17403	0.0510349	0.206853	5.10539e-05	0.534966	0.71239
AT3G62110	cell wall.degradation.pectate lyases and polygalacturonases	glycoside hydrolase family 28 protein / polygalacturonase (pectinase) family protein | chr3:22997031-23000041 REVERSE	0.745556	0.991521	0.094987	0.650009	0.908026	0.143701	0.16663	0.382588	0.415877	0.333183	0	0.291596	0.460822	0.661122	6.35654e-05	0.758417	0.858364
AT4G13210	cell wall.degradation.pectate lyases and polygalacturonases	lyase/ pectate lyase | chr4:7670044-7673135 FORWARD	0.770671	0.994812	0.332357	0.390193	0.781724	0.889128	0.817682	0.921223	0.293801	0.644456	0	-0.00217535	0.336532	0.558686	0.00205983	0.989897	0.994537
AT4G13710	cell wall.degradation.pectate lyases and polygalacturonases	pectate lyase family protein | chr4:7962432-7966461 FORWARD	0.335512	0.931178	0.405805	0.274647	0.696879	0.540288	0.842025	0.93333	0.081618	0.360443	0	0.904378	0.193873	0.415466	0.000189	0.664309	0.799966
AT4G23500	cell wall.degradation.pectate lyases and polygalacturonases	glycoside hydrolase family 28 protein / polygalacturonase (pectinase) family protein | chr4:12264590-12267196 FORWARD	0.279345	0.90911	0.270251	0.544604	0.864598	0.262304	0.243631	0.481743	-0.444843	0.346427	0	-0.308925	0.945136	0.969668	0.00184592	0.404099	0.611394
AT4G23820	cell wall.degradation.pectate lyases and polygalacturonases	glycoside hydrolase family 28 protein / polygalacturonase (pectinase) family protein | chr4:12397038-12400091 REVERSE	0.96995	1.00329	-0.0125887	0.516188	0.853777	-0.326595	0.232006	0.467087	-0.361356	0.00659974	0	0.786769	0.295817	0.522625	1.24852e-06	0.0381732	0.171757
AT4G24430	cell wall.degradation.pectate lyases and polygalacturonases	lyase | chr4:12630018-12633075 FORWARD	0.186424	0.843322	1.46834	0.289155	0.710331	1.6979	0.792154	0.907841	-0.417646	0.527626	0	0.886763	0.147417	0.360624	0.823231	0.886177	0.936269
AT4G24780	cell wall.degradation.pectate lyases and polygalacturonases	pectate lyase family protein | chr4:12770331-12772333 REVERSE	0.0509202	0.548409	0.338258	0.352746	0.754923	0.225449	0.372464	0.613952	0.430464	0.989535	0	-0.021425	0.361417	0.582161	0.00025661	0.807244	0.887586
AT4G33440	cell wall.degradation.pectate lyases and polygalacturonases	glycoside hydrolase family 28 protein / polygalacturonase (pectinase) family protein | chr4:16091940-16094958 FORWARD	0.688606	0.988283	0.167533	0.168492	0.568685	0.622453	0.791725	0.907942	0.109095	0.557538	0	0.313027	0.347512	0.569512	0.800869	0.872962	0.92846
AT5G04310	cell wall.degradation.pectate lyases and polygalacturonases	pectate lyase family protein | chr5:1203203-1207352 REVERSE	0.171235	0.823474	1.60563	0.487419	0.839374	-0.822721	0.262512	0.50334	-1.01214	0.500008	0	-0.759954	0.419897	0.628787	0.156657	0.161827	0.375133
AT5G06870	cell wall.degradation.pectate lyases and polygalacturonases	Symbols: PGIP2, ATPGIP2 | PGIP2 (POLYGALACTURONASE INHIBITING PROTEIN 2); protein binding | chr5:2133918-2135166 FORWARD	0.0629577	0.597634	-0.458697	0.0151524	0.148363	-0.68152	0.990125	1.00709	-0.00540634	0.20349	0	-0.695123	0.0607348	0.225551	0.00146305	0.598523	0.757291
AT5G14650	cell wall.degradation.pectate lyases and polygalacturonases	polygalacturonase, putative / pectinase, putative | chr5:4724450-4726513 FORWARD	0.113603	0.734594	-1.06696	0.689878	0.919313	-0.201893	0.0399331	0.143787	1.50388	0.162479	0	1.24987	0.263966	0.489299	0.138122	0.00550579	0.0619249
AT5G41870	cell wall.degradation.pectate lyases and polygalacturonases	glycoside hydrolase family 28 protein / polygalacturonase (pectinase) family protein | chr5:16758709-16760576 REVERSE	0.0404172	0.498471	0.599743	0.0567783	0.331677	0.612888	0.0126089	0.0619023	0.700537	0.414955	0	-0.321851	0.00882117	0.0824377	0.00137946	0.0242978	0.135457
AT5G48900	cell wall.degradation.pectate lyases and polygalacturonases	pectate lyase family protein | chr5:19825137-19829092 FORWARD	0.721344	0.989545	-0.0989976	0.66251	0.911365	-0.0989451	0.277347	0.519949	0.202246	0.394947	0	-0.189585	0.485122	0.679953	0.000440866	0.478397	0.66902
AT5G49215	cell wall.degradation.pectate lyases and polygalacturonases	glycoside hydrolase family 28 protein / polygalacturonase (pectinase) family protein | chr5:19953487-19956116 FORWARD	0.588482	0.979907	0.233091	0.262844	0.684395	0.500035	0.0105739	0.0541007	-1.23817	0.433745	0	0.367594	0.0119572	0.0963014	0.000212629	0.0260764	0.140304
AT5G55720	cell wall.degradation.pectate lyases and polygalacturonases	pectate lyase family protein | chr5:22556047-22557725 FORWARD	0.876262	0.999067	-0.444359	0.997824	1.00633	-0.00610776	1	1.00057	0	1	0	0	0.896929	0.942878	0.00479045	0.896929	0.942826
AT5G63180	cell wall.degradation.pectate lyases and polygalacturonases	pectate lyase family protein | chr5:25340954-25343119 REVERSE	3.20407e-05	0.00417591	0.722097	4.0916e-05	0.0016374	0.966756	0.190095	0.415778	-0.29635	0.647207	0	-0.0713725	0.0261772	0.145724	0.0915247	0.00500896	0.0592021
AT1G14070	cell wall.hemicellulose synthesis	Symbols: FUT7 | FUT7; fucosyltransferase/ transferase, transferring glycosyl groups | chr1:4818548-4820150 FORWARD	0.692106	0.98772	0.268142	0.114173	0.476374	0.855992	0.138381	0.339509	0.781407	0.284449	0	-0.872875	0.225798	0.450919	0.0116982	0.0161657	0.108535
AT1G18690	cell wall.hemicellulose synthesis	transferase/ transferase, transferring glycosyl groups | chr1:6433574-6436922 FORWARD	0.93872	1.0026	0.0310709	0.963042	0.997911	0.0474672	0.2308	0.465582	0.678756	0.979494	0	0.102601	0.588628	0.752322	0.0506581	0.612473	0.766346
AT1G74420	cell wall.hemicellulose synthesis	Symbols: FUT3, ATFUT3 | FUT3 (FUCOSYLTRANSFERASE 3); fucosyltransferase/ transferase, transferring glycosyl groups | chr1:27967894-27969803 REVERSE	0.696522	0.987303	-0.367488	0.867849	0.976717	-0.00690222	1	1.00161	0	0.609123	0	0.151247	0.446389	0.649547	0.000171184	0.231514	0.454567
AT2G03220	cell wall.hemicellulose synthesis	Symbols: FT1, ATFUT1, ATFT1, MUR2 | FT1 (FUCOSYLTRANSFERASE 1); fucosyltransferase/ transferase, transferring glycosyl groups | chr2:970259-972407 REVERSE	0.841134	0.998869	-0.085031	0.477977	0.834286	0.220129	0.00928396	0.0495239	0.901269	0.771873	0	0.132626	0.0831681	0.267015	0.000221099	0.0134498	0.099629
AT3G42180	cell wall.hemicellulose synthesis	catalytic/ transferase, transferring glycosyl groups | chr3:14324274-14328676 REVERSE	0.219939	0.872386	-1.39947	0.714591	0.927449	-0.234234	0.857151	0.942729	-0.0899064	0.687059	0	-0.387513	0.802242	0.886889	0.709417	0.341972	0.558772
AT3G45400	cell wall.hemicellulose synthesis	exostosin family protein | chr3:16651963-16653678 FORWARD	0.348704	0.934449	-0.365642	0.912313	0.987021	-0.0200608	0.618341	0.799463	0.243427	0.653203	0	0.29634	0.628305	0.779733	0.000432686	0.374813	0.586831
AT5G16890	cell wall.hemicellulose synthesis	exostosin family protein | chr5:5551629-5554917 FORWARD	0.775958	0.995375	-0.0855615	0.272113	0.69548	0.44316	0.233427	0.468774	0.723618	0.780847	0	-0.0661323	0.413082	0.624348	0.000226594	0.0485944	0.194186
AT5G62620	cell wall.hemicellulose synthesis	galactosyltransferase family protein | chr5:25136751-25139946 FORWARD	0.329304	0.930008	0.401174	0.0577307	0.334706	0.796472	0.000795774	0.00712944	1.27278	0.924573	0	-0.0159424	0.00344171	0.0522323	0.0450777	0.00331672	0.0485403
AT1G19300	cell wall.hemicellulose synthesis.glucuronoxylan	Symbols: GATL1, PARVUS, GLZ1 | PARVUS (PARVUS); polygalacturonate 4-alpha-galacturonosyltransferase/ transferase, transferring glycosyl groups / transferase, transferring hexosyl groups | chr1:6671137-6672653 REVERSE	0.348876	0.934128	0.471954	0.702607	0.92383	0.24453	0.0718203	0.218198	0.931097	0.929438	0	-0.0892612	0.0498987	0.204612	0.662533	0.369948	0.583382
AT1G77130	cell wall.hemicellulose synthesis.glucuronoxylan	Symbols: PGSIP2 | PGSIP2 (PLANT GLYCOGENIN-LIKE STARCH INITIATION PROTEIN 2); transferase, transferring glycosyl groups | chr1:28978894-28981345 REVERSE	0.469226	0.960919	-0.195855	0.78145	0.94837	0.0829664	0.47545	0.698473	0.208059	0.975787	0	0.0289322	0.853902	0.91714	0.221438	0.117959	0.314357
AT2G28110	cell wall.hemicellulose synthesis.glucuronoxylan	Symbols: FRA8, IRX7 | FRA8 (FRAGILE FIBER 8); glucuronosyltransferase/ transferase | chr2:11977944-11979837 REVERSE	0.122252	0.749797	1.72842	0.019519	0.176265	2.80641	0.56259	0.760995	0.650891	0.688346	0	-0.0100855	0.103367	0.298434	0.881563	0.127475	0.328595
AT2G37090	cell wall.hemicellulose synthesis.glucuronoxylan	Symbols: IRX9 | IRX9 (IRREGULAR XYLEM 9); transferase, transferring glycosyl groups / xylosyltransferase | chr2:15587394-15589257 REVERSE	0.300133	0.920976	0.681298	0.159305	0.554664	1.12026	0.790627	0.9076	-0.324855	0.647015	0	-0.292103	0.684117	0.817642	0.826602	0.338826	0.556317
AT3G18660	cell wall.hemicellulose synthesis.glucuronoxylan	Symbols: PGSIP1 | PGSIP1 (PLANT GLYCOGENIN-LIKE STARCH INITIATION PROTEIN 1); transferase, transferring glycosyl groups | chr3:6419031-6421982 REVERSE	0.209068	0.862983	0.618965	0.550903	0.868026	0.371044	0.795164	0.908968	-0.0709307	0.848619	0	-0.128711	0.663245	0.803047	0.036191	0.510136	0.693741
AT4G33330	cell wall.hemicellulose synthesis.glucuronoxylan	Symbols: PGSIP3 | transferase, transferring glycosyl groups | chr4:16059754-16063070 REVERSE	0.449015	0.956071	0.930487	0.32076	0.731512	1.63073	0.871002	0.950215	0.243427	0.71063	0	-0.504383	0.386745	0.602821	0.0734049	0.399847	0.60835
AT4G36890	cell wall.hemicellulose synthesis.glucuronoxylan	Symbols: IRX14 | IRX14 (irregular xylem 14); transferase, transferring glycosyl groups / xylosyltransferase | chr4:17379175-17381780 REVERSE	0.515207	0.968977	0.185535	0.293395	0.711413	0.580925	0.233078	0.468219	0.295201	0.44165	0	0.225225	0.124188	0.329863	0.161438	0.425651	0.629101
AT5G22940	cell wall.hemicellulose synthesis.glucuronoxylan	Symbols: F8H | F8H (FRA8 HOMOLOG); catalytic | chr5:7676938-7679179 FORWARD	0.127591	0.76101	-0.352551	0.784675	0.950251	-0.0431359	0.849932	0.937784	-0.104704	0.382552	0	-0.698379	0.389195	0.604784	1.26691e-09	0.246583	0.470319
AT5G54690	cell wall.hemicellulose synthesis.glucuronoxylan	Symbols: GAUT12, LGT6, IRX8 | GAUT12 (GALACTURONOSYLTRANSFERASE 12); polygalacturonate 4-alpha-galacturonosyltransferase/ transferase, transferring glycosyl groups / transferase, transferring hexosyl groups | chr5:22219224-22221840 REVERSE	0.0685152	0.618143	2.15742	0.0244974	0.203239	2.88688	0.0504245	0.169774	1.45805	0.393178	0	0.81759	0.00776186	0.0779378	0.850409	0.222334	0.4446
AT2G20370	cell wall.hemicellulose synthesis.xyloglucan.XXXG galactose Transferase	Symbols: KAM1, MUR3 | MUR3 (MURUS 3); catalytic/ transferase, transferring glycosyl groups | chr2:8791986-8794401 FORWARD	0.0175985	0.326087	0.736544	0.0188134	0.171824	0.842663	7.82563e-05	0.00103531	0.908218	0.746777	0	0.0846679	0.00026955	0.0151585	0.000241533	0.0101915	0.0862207
AT1G11545	cell wall.modification	xyloglucan:xyloglucosyl transferase, putative / xyloglucan endotransglycosylase, putative / endo-xyloglucan transferase, putative | chr1:3878550-3880361 REVERSE	0.598735	0.981306	-0.142971	0.800664	0.956522	-0.0708872	0.314632	0.558783	-0.565556	0.284787	0	0.524996	0.0530401	0.21099	7.44313e-07	0.0925929	0.275112
AT1G14720	cell wall.modification	Symbols: XTR2, EXGT-A2, ATXTH28 | XTR2 (XYLOGLUCAN ENDOTRANSGLYCOSYLASE RELATED 2); hydrolase, acting on glycosyl bonds / xyloglucan:xyloglucosyl transferase | chr1:5066636-5068645 REVERSE	0.322179	0.925466	-0.249881	0.00593417	0.0791044	-0.440431	0.144604	0.349227	0.359393	0.638631	0	0.111244	0.424551	0.632758	1.74167e-05	0.18225	0.399843
AT1G20190	cell wall.modification	Symbols: ATEXPA11, EXP11, ATEXP11, ATHEXP ALPHA 1.14 | ATEXPA11 (ARABIDOPSIS THALIANA EXPANSIN 11) | chr1:6998489-6999817 REVERSE	0.779427	0.995389	-0.420872	0.325869	0.735513	0.471411	0.085671	0.24558	0.73753	0.127417	0	-0.577917	0.84699	0.91297	1.16621e-05	0.0461366	0.188784
AT1G26770	cell wall.modification	Symbols: ATEXPA10, AT-EXP10, ATEXP10, ATHEXP ALPHA 1.1, EXP10 | ATEXPA10 (ARABIDOPSIS THALIANA EXPANSIN A 10); structural constituent of cell wall | chr1:9259750-9260792 FORWARD	0.261159	0.901645	0.316551	0.146866	0.537248	0.450466	0.429958	0.660413	-0.297457	0.549725	0	0.459815	0.323927	0.547753	0.099324	0.569238	0.73578
AT1G32170	cell wall.modification	Symbols: XTR4, XTH30 | XTR4 (XYLOGLUCAN ENDOTRANSGLYCOSYLASE 4); hydrolase, acting on glycosyl bonds / hydrolase, hydrolyzing O-glycosyl compounds / xyloglucan:xyloglucosyl transferase | chr1:11575320-11577927 FORWARD	0.606667	0.981136	-0.330368	0.376798	0.773197	-0.592062	0.131678	0.329263	-1.14655	0.800244	0	-0.125842	0.0535496	0.211837	0.208842	0.0911076	0.272166
AT1G65310	cell wall.modification	Symbols: ATXTH17, XTH17 | XTH17 (XYLOGLUCAN ENDOTRANSGLUCOSYLASE/HYDROLASE 17); hydrolase, acting on glycosyl bonds / hydrolase, hydrolyzing O-glycosyl compounds / xyloglucan:xyloglucosyl transferase | chr1:24257216-24258473 FORWARD	0.0175851	0.326154	-2.93865	0.122683	0.492084	-1.21009	0.576551	0.769786	-0.628143	0.689077	0	0.372062	0.106929	0.303272	0.270403	0.367416	0.581004
AT1G69530	cell wall.modification	Symbols: ATEXPA1, EXP1, AT-EXP1, ATEXP1, ATHEXP ALPHA 1.2 | ATEXPA1 (ARABIDOPSIS THALIANA EXPANSIN A1) | chr1:26141836-26143496 FORWARD	0.00670563	0.189934	-0.370656	2.22138e-08	2.34143e-06	-0.914223	0.161191	0.374559	-0.793804	0.854711	0	0.00326537	0.134844	0.344366	1.31666e-05	0.0903593	0.271064
AT2G01850	cell wall.modification	Symbols: EXGT-A3, XTH27, ATXTH27 | EXGT-A3; hydrolase, acting on glycosyl bonds / xyloglucan:xyloglucosyl transferase | chr2:385199-387344 FORWARD	0.645079	0.983787	-0.170616	0.20662	0.620407	0.226279	3.70734e-05	0.000546719	-1.041	0.519977	0	-0.399093	0.059316	0.222987	0.00022008	0.217974	0.440124
AT2G03090	cell wall.modification	Symbols: ATEXPA15, EXP15, ATEXP15, ATHEXP ALPHA 1.3 | ATEXPA15 (ARABIDOPSIS THALIANA EXPANSIN A15) | chr2:916854-918643 REVERSE	0.221477	0.875067	-0.765007	0.124346	0.496382	-0.642653	0.630902	0.808065	0.562901	0.208626	0	1.0899	0.766032	0.865105	0.0014708	0.181147	0.398603
AT2G06850	cell wall.modification	Symbols: EXGT-A1, EXT | EXGT-A1 (ENDOXYLOGLUCAN TRANSFERASE); hydrolase, acting on glycosyl bonds / xyloglucan:xyloglucosyl transferase | chr2:2763526-2765720 FORWARD	0.115679	0.739831	-0.374443	0.707644	0.925407	0.108475	2.08702e-06	4.69738e-05	-0.881781	0.78438	0	0.0461335	0.00150608	0.0353416	4.70813e-06	0.230505	0.453463
AT2G14620	cell wall.modification	xyloglucan:xyloglucosyl transferase, putative / xyloglucan endotransglycosylase, putative / endo-xyloglucan transferase, putative | chr2:6244781-6246233 FORWARD	0.964422	1.0042	-0.121833	0.773193	0.945427	0.435359	0.727488	0.869263	-0.912788	0.407897	0	-1.21686	0.781631	0.873971	0.0355102	0.283741	0.506298
AT2G20750	cell wall.modification	Symbols: ATEXPB1, EXPB1, ATHEXP BETA 1.5 | ATEXPB1 (ARABIDOPSIS THALIANA EXPANSIN B1) | chr2:8941119-8942689 FORWARD	0.0526837	0.555917	0.825617	0.0131779	0.136294	1.25476	0.0209124	0.0902415	0.877649	0.0048463	0	1.19195	0.00176045	0.0377724	0.298387	0.973573	0.984857
AT2G28950	cell wall.modification	Symbols: ATEXPA6, ATEXP6, ATHEXP ALPHA 1.8 | ATEXPA6 (ARABIDOPSIS THALIANA EXPANSIN A6) | chr2:12431341-12433595 REVERSE	0.155953	0.805189	0.152858	0.31177	0.726472	0.174997	0.271746	0.51344	-0.22473	0.262077	0	0.238579	0.145144	0.356921	3.19925e-07	0.192503	0.411754
AT2G36870	cell wall.modification	xyloglucan:xyloglucosyl transferase, putative / xyloglucan endotransglycosylase, putative / endo-xyloglucan transferase, putative | chr2:15472645-15474681 REVERSE	0.934495	1.00169	-0.0479445	0.663079	0.911498	-0.177824	0.925165	0.976392	-0.0242538	0.0345213	0	0.26911	0.946773	0.970419	7.0288e-07	0.610768	0.765454
AT2G37640	cell wall.modification	Symbols: ATEXPA3, ATEXP3, ATHEXP ALPHA 1.9, EXP3 | EXP3 | chr2:15787705-15789853 REVERSE	0.231753	0.880669	-0.240482	0.0761859	0.388667	-0.401858	0.0328149	0.125689	-0.786774	0.274786	0	0.445188	0.0723738	0.247345	0.00391622	0.0376187	0.170295
AT2G39700	cell wall.modification	Symbols: ATEXPA4, ATEXP4, ATHEXP ALPHA 1.6 | ATEXPA4 (ARABIDOPSIS THALIANA EXPANSIN A4) | chr2:16543832-16545584 REVERSE	0.604911	0.98068	0.111767	0.123807	0.495459	0.372075	1.50741e-07	4.838e-06	1.20482	0.685688	0	0.172315	0.0394937	0.180392	0.824933	0.0308336	0.153128
AT2G40610	cell wall.modification	Symbols: ATEXPA8, EXP8, ATEXP8, ATHEXP ALPHA 1.11 | ATEXPA8 (ARABIDOPSIS THALIANA EXPANSIN A8) | chr2:16948863-16950557 REVERSE	0.00138361	0.0719364	0.741386	0.00997154	0.11281	0.678166	0.22644	0.460545	-1.59714	0.544214	0	-0.211106	0.557406	0.731963	0.246193	0.197015	0.416782
AT3G03220	cell wall.modification	Symbols: ATEXPA13, EXP13, ATEXP13, ATHEXP ALPHA 1.22 | ATEXPA13 (ARABIDOPSIS THALIANA EXPANSIN A13) | chr3:742354-744047 REVERSE	0.611172	0.982326	0.163264	0.744141	0.937295	-0.083575	0.886149	0.958768	0.0820077	0.91953	0	-0.0274823	0.643475	0.789819	0.000226246	0.936427	0.96489
AT3G23730	cell wall.modification	xyloglucan:xyloglucosyl transferase, putative / xyloglucan endotransglycosylase, putative / endo-xyloglucan transferase, putative | chr3:8550110-8551335 FORWARD	0.500391	0.967138	-0.241039	0.495884	0.845348	-0.11642	0.57838	0.770841	0.201583	0.0712906	0	0.865642	0.311887	0.536663	4.57631e-09	0.248197	0.471904
AT3G29030	cell wall.modification	Symbols: ATEXPA5, ATEXP5, ATHEXP ALPHA 1.4, EXP5, EXPA5 | EXPA5 (EXPANSIN A5) | chr3:11011308-11013358 REVERSE	0.932253	1.00135	0.0205147	0.0191529	0.1741	0.51639	0.739539	0.875903	-0.0867987	0.423747	0	0.500135	0.138136	0.348347	0.369722	0.978233	0.98781
AT3G44990	cell wall.modification	Symbols: XTR8, ATXTR8 | XTR8 (XYLOGLUCAN ENDO-TRANSGLYCOSYLASE-RELATED 8); hydrolase, acting on glycosyl bonds / xyloglucan:xyloglucosyl transferase | chr3:16446975-16448764 REVERSE	0.5557	0.975421	0.282635	0.0772822	0.392082	0.841766	0.00018384	0.00210076	-1.48477	0.143463	0	-0.330706	0.0169641	0.116656	2.99972e-09	0.0149685	0.104687
AT3G45970	cell wall.modification	Symbols: ATEXLA1, EXPL1, ATEXPL1, ATHEXP BETA 2.1 | ATEXLA1 (ARABIDOPSIS THALIANA EXPANSIN-LIKE A1) | chr3:16896166-16897308 FORWARD	0.0165846	0.314863	-1.07221	0.26377	0.685511	-0.555805	0.0572998	0.186604	-2.61896	0.737339	0	0.46247	0.12558	0.331823	0.404995	0.41263	0.618048
AT3G48580	cell wall.modification	xyloglucan:xyloglucosyl transferase, putative / xyloglucan endotransglycosylase, putative / endo-xyloglucan transferase, putative | chr3:18007181-18008488 FORWARD	0.460585	0.961081	0.564465	0.614376	0.893313	0.312532	0.195735	0.423645	-1.66928	0.129849	0	-2.09829	0.844542	0.911503	0.0239843	0.399128	0.608118
AT3G55500	cell wall.modification	Symbols: ATEXPA16, EXP16, ATEXP16, ATHEXP ALPHA 1.7 | ATEXPA16 (ARABIDOPSIS THALIANA EXPANSIN A16) | chr3:20574831-20576182 REVERSE	0.248823	0.894103	0.379201	1.2368e-06	8.73867e-05	1.56466	0.0431768	0.151839	2.03602	0.329845	0	-0.847028	0.070579	0.244241	0.0249413	0.00485314	0.0583253
AT4G03210	cell wall.modification	Symbols: XTH9 | XTH9 (XYLOGLUCAN ENDOTRANSGLUCOSYLASE/HYDROLASE 9); hydrolase, acting on glycosyl bonds / xyloglucan:xyloglucosyl transferase | chr4:1415949-1417327 FORWARD	0.198457	0.855811	-0.13584	0.964345	0.998457	0.00747633	0.201122	0.43019	-0.512596	0.112818	0	-0.612289	0.238326	0.464491	1.14971e-10	0.332167	0.551012
AT4G14130	cell wall.modification	Symbols: XTR7 | XTR7 (XYLOGLUCAN ENDOTRANSGLYCOSYLASE 7); hydrolase, acting on glycosyl bonds / hydrolase, hydrolyzing O-glycosyl compounds / xyloglucan:xyloglucosyl transferase | chr4:8137051-8138281 REVERSE	0.96216	1.00493	0.0514614	0.902904	0.983905	0.0254249	0.720818	0.865475	0.984224	0.792599	0	0.243838	0.702809	0.828231	5.77867e-06	0.746425	0.850933
AT4G17030	cell wall.modification	Symbols: ATEXLB1, EXPR, AT-EXPR, ATEXPR1, ATHEXP BETA 3.1 | ATEXLB1 (ARABIDOPSIS THALIANA EXPANSIN-LIKE B1) | chr4:9581586-9583290 REVERSE	0.327813	0.928923	0.477623	0.000254524	0.00714632	1.94292	0	0	2.98146	0.57889	0	0.218848	0.000337256	0.0172099	0.000163157	6.66508e-05	0.00813688
AT4G25810	cell wall.modification	Symbols: XTR6, XTH23 | XTR6 (XYLOGLUCAN ENDOTRANSGLYCOSYLASE 6); hydrolase, acting on glycosyl bonds / hydrolase, hydrolyzing O-glycosyl compounds / xyloglucan:xyloglucosyl transferase | chr4:13128643-13129884 FORWARD	0.966128	1.00402	0.0421183	0.174289	0.577441	-1.35909	0.171255	0.389224	-1.64941	0.448328	0	0.868103	0.921607	0.95729	0.360928	0.154258	0.365538
AT4G28250	cell wall.modification	Symbols: ATEXPB3, EXPB3, ATHEXP BETA 1.6 | ATEXPB3 (ARABIDOPSIS THALIANA EXPANSIN B3) | chr4:14000038-14002069 REVERSE	0.329455	0.929751	0.327125	0.78566	0.950668	0.0857254	0.0105478	0.0540247	2.19842	0.0967179	0	0.681837	0.0148818	0.108816	0.0255686	0.066516	0.228703
AT4G30280	cell wall.modification	Symbols: ATXTH18, XTH18 | XTH18 (XYLOGLUCAN ENDOTRANSGLUCOSYLASE/HYDROLASE 18); hydrolase, acting on glycosyl bonds / hydrolase, hydrolyzing O-glycosyl compounds / xyloglucan:xyloglucosyl transferase | chr4:14825808-14827047 REVERSE	0.172545	0.825248	-1.50167	0.508294	0.851749	-0.364751	0.260521	0.500766	-1.43637	0.621185	0	0.906273	0.824056	0.899865	0.975388	0.721891	0.836761
AT4G30290	cell wall.modification	Symbols: ATXTH19, XTH19 | XTH19 (XYLOGLUCAN ENDOTRANSGLUCOSYLASE/HYDROLASE 19); hydrolase, acting on glycosyl bonds / hydrolase, hydrolyzing O-glycosyl compounds / xyloglucan:xyloglucosyl transferase | chr4:14828712-14830016 REVERSE	0.377567	0.941551	-0.899468	0.368451	0.767501	-1.1191	1.544e-05	0.000262167	-4.25427	0.00506813	0	-2.0819	0.00153732	0.0356841	0.000141293	0.0357205	0.165271
AT4G37800	cell wall.modification	xyloglucan:xyloglucosyl transferase, putative / xyloglucan endotransglycosylase, putative / endo-xyloglucan transferase, putative | chr4:17775474-17777397 REVERSE	0.453579	0.958488	-0.300281	0.0014149	0.0274843	0.893828	0.00725029	0.0412174	-0.418577	0.95954	0	0.0111298	0.0204048	0.128918	1.74802e-05	0.180414	0.397897
AT4G38210	cell wall.modification	Symbols: ATEXPA20, EXP20, ATEXP20, ATHEXP ALPHA 1.23 | ATEXPA20 (ARABIDOPSIS THALIANA EXPANSIN A20) | chr4:17922756-17923973 REVERSE	0.769136	0.994094	-0.161693	0.62457	0.896312	-0.309576	0.107831	0.288882	1.23476	0.980503	0	-0.091045	0.0303643	0.158254	0.00969623	0.0326155	0.157793
AT4G38400	cell wall.modification	Symbols: ATEXLA2, EXPL2, ATEXPL2, ATHEXP BETA 2.2 | ATEXLA2 (ARABIDOPSIS THALIANA EXPANSIN-LIKE A2) | chr4:17978443-17979740 REVERSE	0.253781	0.897703	-0.548465	0.588994	0.881937	-0.170089	0.134063	0.332939	0.977938	0.897294	0	0.0742775	0.828676	0.902102	0.0241054	0.241214	0.464952
AT5G02260	cell wall.modification	Symbols: ATEXPA9, EXP9, ATEXP9, ATHEXP ALPHA 1.10 | ATEXPA9 (ARABIDOPSIS THALIANA EXPANSIN A9) | chr5:463158-465246 FORWARD	0.553655	0.97467	0.268374	0.435119	0.809588	0.390245	0.675056	0.836244	-0.106507	0.196683	0	-0.420949	0.892357	0.939916	0.00100957	0.219132	0.441122
AT5G13870	cell wall.modification	Symbols: EXGT-A4 | EXGT-A4 (ENDOXYLOGLUCAN TRANSFERASE A4); hydrolase, acting on glycosyl bonds / hydrolase, hydrolyzing O-glycosyl compounds / xyloglucan:xyloglucosyl transferase | chr5:4474976-4477045 REVERSE	0.496293	0.967261	0.354136	0.590452	0.882476	0.292981	0.0888762	0.25274	0.988112	0.745358	0	-0.178702	0.173486	0.392674	0.0808823	0.350611	0.565983
AT5G39260	cell wall.modification	Symbols: ATEXPA21, EXP21, ATEXP21, ATHEXP ALPHA 1.20 | ATEXPA21 (ARABIDOPSIS THALIANA EXPANSIN A21) | chr5:15726378-15727458 REVERSE	0.600376	0.981494	0.436359	0.401451	0.784876	1.32762	0.268739	0.511265	1.41486	0.758104	0	0.368423	0.228548	0.453779	0.520812	0.95078	0.972665
AT5G56320	cell wall.modification	Symbols: ATEXPA14, EXP14, ATEXP14, ATHEXP ALPHA 1.5 | ATEXPA14 (ARABIDOPSIS THALIANA EXPANSIN A14) | chr5:22808641-22810237 FORWARD	0.162674	0.814381	-1.65943	0.329562	0.739434	-0.743772	0.000232389	0.00256585	-2.20092	0.00620411	0	-1.49528	0.0285248	0.152795	0.0229158	0.459842	0.654799
AT5G57550	cell wall.modification	Symbols: XTR3 | XTR3 (XYLOGLUCAN ENDOTRANSGLYCOSYLASE 3); hydrolase, acting on glycosyl bonds / xyloglucan:xyloglucosyl transferase | chr5:23304888-23306421 REVERSE	0.513934	0.968566	0.449582	0.109982	0.468414	1.39658	0.596673	0.783154	-0.415471	0.788606	0	-0.0968124	0.213483	0.437141	0.00277482	0.52742	0.706928
AT5G57560	cell wall.modification	Symbols: TCH4, XTH22 | TCH4 (Touch 4); hydrolase, acting on glycosyl bonds / xyloglucan:xyloglucosyl transferase | chr5:23307130-23308282 REVERSE	0.177026	0.829808	-0.559437	0.0598432	0.341312	-0.841322	0.0440327	0.154062	-3.29452	0.933151	0	0.0738312	0.0923378	0.281687	0.0130026	0.11964	0.31704
AT5G65730	cell wall.modification	xyloglucan:xyloglucosyl transferase, putative / xyloglucan endotransglycosylase, putative / endo-xyloglucan transferase, putative | chr5:26299032-26300478 FORWARD	0.396635	0.94383	-0.499212	0.775524	0.946358	0.190458	5.23642e-10	2.9362e-08	-2.22821	0.58684	0	0.154616	0.000818357	0.027216	0.335236	0.0254774	0.138823
AT3G25140	cell wall.pectin synthesis	Symbols: GAUT8, QUA1 | QUA1 (QUASIMODO 1); polygalacturonate 4-alpha-galacturonosyltransferase/ transferase, transferring glycosyl groups / transferase, transferring hexosyl groups | chr3:9154711-9156845 FORWARD	0.229761	0.879685	0.346133	0.183537	0.58857	0.305137	0.00443135	0.0280895	0.471844	0.608811	0	-0.108106	0.0704819	0.244167	0.00753021	0.263933	0.486898
AT3G61130	cell wall.pectin synthesis.homogalacturonan.Galacturonic Acid Trnasferase	Symbols: GAUT1, LGT1 | GAUT1 (GALACTURONOSYLTRANSFERASE 1); polygalacturonate 4-alpha-galacturonosyltransferase/ transferase, transferring glycosyl groups | chr3:22621969-22625716 FORWARD	0.205168	0.860883	0.190099	0.325775	0.735473	0.16073	0.212988	0.443615	-0.180199	0.438029	0	-0.15297	0.998217	0.999098	0.0500811	0.121893	0.320195
AT4G01220	cell wall.pectin synthesis.rhamnogalacturonan II.Xylose Transferase with Fucose Acceptor	FUNCTIONS IN: molecular_function unknown; INVOLVED IN: biological_process unknown; LOCATED IN: endoplasmic reticulum; EXPRESSED IN: 22 plant structures; EXPRESSED DURING: 13 growth stages; CONTAINS InterPro DOMAIN/s: Reticulon (InterPro:IPR003388); BEST Arabidopsis thaliana protein match is: RGXT1 (rhamnogalacturonan xylosyltransferase 1); UDP-xylosyltransferase (TAIR:AT4G01770.1); Has 188 Blast …	0.711572	0.988016	0.0964361	0.911111	0.986496	-0.0143428	0.870283	0.949753	-0.00625258	0.998988	0	0.166442	0.980058	0.98841	0.0126686	0.931867	0.962247
AT4G01750	cell wall.pectin synthesis.rhamnogalacturonan II.Xylose Transferase with Fucose Acceptor	Symbols: RGXT2 | RGXT2 (rhamnogalacturonan xylosyltransferase 2); UDP-xylosyltransferase | chr4:756363-758590 FORWARD	0.388403	0.943683	1.26933	0.58271	0.87894	0.706409	0.795982	0.90931	0.831889	0.773222	0	-0.0259461	0.619878	0.774155	0.513646	0.876028	0.930542
AT5G33290	cell wall.pectin synthesis.Xylogalacturonan.Xylose Transferase	Symbols: XGD1 | XGD1 (XYLOGALACTURONAN DEFICIENT 1); UDP-xylosyltransferase/ catalytic | chr5:12558256-12562020 FORWARD	0.371776	0.941347	0.539679	0.288699	0.710114	0.733881	0.00133231	0.0108848	1.88858	0.913289	0	-0.142457	0.0390035	0.179171	0.00471945	0.0672606	0.230156
AT1G57590	cell wall.pectin*esterases.acetyl esterase	carboxylesterase | chr1:21327360-21329763 REVERSE	0.855076	0.99852	-0.158543	0.343906	0.748207	-0.710077	0.0586342	0.189764	1.95916	0.0863974	0	-2.30668	0.0017605	0.0377314	0.00252364	0.000810484	0.0250938
AT2G46930	cell wall.pectin*esterases.acetyl esterase	pectinacetylesterase, putative | chr2:19283519-19286347 FORWARD	0.705125	0.987021	0.10397	0.725066	0.929907	0.107813	0.0909427	0.257062	0.472325	0.451886	0	0.240955	0.124295	0.329964	0.00735952	0.379773	0.591047
AT3G05910	cell wall.pectin*esterases.acetyl esterase	pectinacetylesterase, putative | chr3:1764294-1767575 REVERSE	0.92948	1.0011	0.0303808	0.17887	0.583201	0.331632	0.307738	0.55172	0.176495	0.683403	0	0.0730784	0.327385	0.55056	0.000123892	0.319205	0.539249
AT3G09405	cell wall.pectin*esterases.acetyl esterase	FUNCTIONS IN: molecular_function unknown; INVOLVED IN: biological_process unknown; LOCATED IN: cellular_component unknown; CONTAINS InterPro DOMAIN/s: Pectinacetylesterase (InterPro:IPR004963); BEST Arabidopsis thaliana protein match is: pectinacetylesterase family protein (TAIR:AT3G09410.1). | chr3:2894812-2897674 REVERSEmoderately similar to ( 229)AT3G09410pectinacetylesterase family protein | …	0.761006	0.993169	-0.0329682	0.669314	0.913299	-0.362764	0.13555	0.334951	1.84805	0.699309	0	0.613791	0.224481	0.449312	0.243569	0.154918	0.366382
AT3G09410	cell wall.pectin*esterases.acetyl esterase	pectinacetylesterase family protein | chr3:2897638-2901019 REVERSE	0.531318	0.974016	0.230364	0.723762	0.929285	0.174284	0.0113615	0.0571302	0.790172	0.174738	0	-0.522772	0.0410636	0.183351	0.0616671	0.0704258	0.236128
AT3G62060	cell wall.pectin*esterases.acetyl esterase	pectinacetylesterase family protein | chr3:22979955-22982944 FORWARD	0.0295911	0.425958	-0.646411	0.0048784	0.0690384	-0.960453	0.554716	0.755004	0.281919	0.320915	0	0.899295	0.904583	0.94695	2.171e-05	0.150869	0.361056
AT4G19410	cell wall.pectin*esterases.acetyl esterase	pectinacetylesterase, putative | chr4:10582021-10585758 REVERSE	0.720083	0.989294	0.175604	0.985196	1.00298	0.0510692	0.000222354	0.00247632	-0.554939	0.10641	0	0.394215	0.223568	0.448182	0.279413	0.0905681	0.271521
AT4G19420	cell wall.pectin*esterases.acetyl esterase	pectinacetylesterase family protein | chr4:10587166-10590588 REVERSE	0.983983	1.00551	-0.0222799	0.05612	0.329728	0.599171	0.0565559	0.184899	-0.752828	0.255099	0	-1.20018	0.60851	0.76726	0.0659807	0.124383	0.324264
AT5G23870	cell wall.pectin*esterases.acetyl esterase	pectinacetylesterase family protein | chr5:8046018-8050175 REVERSE	0.818475	0.997005	0.191271	0.726966	0.930118	-0.11822	0.707229	0.856732	0.233904	0.815732	0	-0.09796	0.4193	0.628282	0.111255	0.995955	0.99787
AT5G26670	cell wall.pectin*esterases.acetyl esterase	pectinacetylesterase, putative | chr5:9318282-9320987 FORWARD	0.924446	1.00077	-0.0368947	0.892264	0.9823	-0.00208505	0.191449	0.417507	0.767916	0.897736	0	0.124474	0.374889	0.592822	3.29563e-05	0.308861	0.529614
AT5G45280	cell wall.pectin*esterases.acetyl esterase	pectinacetylesterase, putative | chr5:18345595-18349695 FORWARD	0.616136	0.981796	0.348359	0.35896	0.759874	0.580888	0.426508	0.657733	0.228278	0.822925	0	-0.110915	0.568717	0.739616	0.000452078	0.449411	0.646724
AT1G23200	cell wall.pectin*esterases.misc	pectinesterase family protein | chr1:8227178-8229582 FORWARD	0.233347	0.882037	1.54602	0.0875442	0.416948	2.10321	0.00173807	0.013421	2.43338	0.413814	0	-1.0559	0.00817605	0.0798925	0.000826679	0.00350496	0.0497843
AT3G47400	cell wall.pectin*esterases.misc	pectinesterase family protein | chr3:17465590-17468118 FORWARD	0.469789	0.961053	0.847131	0.324147	0.733686	1.32053	0.576356	0.769738	-0.479881	0.958902	0	0.115729	0.284827	0.511787	0.207292	0.295778	0.517626
AT3G59010	cell wall.pectin*esterases.misc	pectinesterase family protein | chr3:21802805-21805214 REVERSE	0.000121917	0.0121219	1.3707	0.0155685	0.151361	1.0499	0.0429169	0.151228	1.53492	0.844986	0	0.175086	6.67012e-05	0.00852052	1.86509e-08	0.0453483	0.187347
AT3G60730	cell wall.pectin*esterases.misc	pectinesterase family protein | chr3:22444890-22447273 FORWARD	0.529422	0.973315	-0.705143	0.920124	0.989147	0.724113	0.416547	0.650432	0.911419	0.627859	0	0.649071	0.504953	0.696314	0.701187	0.349798	0.565239
AT4G02320	cell wall.pectin*esterases.misc	pectinesterase family protein | chr4:1022725-1026118 REVERSE	0.843498	0.998725	-0.16715	0.834096	0.966415	0.164756	0.946046	0.986233	-0.0512239	0.356031	0	-0.668842	0.00941469	0.0852582	0.00254405	0.00348124	0.0496669
AT5G48450	cell wall.pectin*esterases.misc	Symbols: sks3 | sks3 (SKU5 Similar 3); copper ion binding / oxidoreductase | chr5:19633295-19635664 REVERSE	0.340904	0.930876	-0.284533	0.603387	0.888793	-0.166589	0.694239	0.84937	0.462109	0.7494	0	-1.15277	0.938938	0.967064	9.08592e-05	0.760599	0.859624
AT5G64640	cell wall.pectin*esterases.misc	pectinesterase family protein | chr5:25836727-25839199 FORWARD	0.738214	0.991258	0.648249	0.608786	0.891232	0.926419	0.910402	0.969671	0.113746	0.464107	0	-0.380564	0.759142	0.860347	0.12959	0.478928	0.669229
AT1G02810	cell wall.pectin*esterases.PME	pectinesterase family protein | chr1:618265-620480 FORWARD	0.744058	0.991786	0.556022	0.505534	0.849781	-0.798202	0.179493	0.400631	-0.997907	0.910113	0	0.153339	0.549131	0.727286	0.845592	0.229745	0.452753
AT1G05310	cell wall.pectin*esterases.PME	pectinesterase family protein | chr1:1550543-1552517 REVERSE	0.526706	0.9724	0.708785	0.918998	0.989095	0.136049	0.256123	0.495423	1.61397	0.376287	0	1.41894	0.524006	0.709501	0.36772	0.91972	0.955896
AT1G11580	cell wall.pectin*esterases.PME	Symbols: ATPMEPCRA, PMEPCRA | PMEPCRA (METHYLESTERASE PCR A); enzyme inhibitor/ pectinesterase | chr1:3888690-3890811 FORWARD	0.0481716	0.53741	0.736806	0.63908	0.903159	0.212646	0.000429775	0.00425998	-0.949459	0.0035595	0	-0.803354	0.0890249	0.276656	8.19602e-08	0.00012751	0.011079
AT1G41830	cell wall.pectin*esterases.PME	Symbols: SKS6 | SKS6 (SKU5-SIMILAR 6); pectinesterase | chr1:15603617-15607966 REVERSE	0.00334867	0.125179	0.589655	0.00120921	0.0242963	0.774803	0.215845	0.446865	-0.124459	0.726721	0	-0.0333097	0.0363614	0.172117	4.11082e-07	0.015276	0.106145
AT1G53830	cell wall.pectin*esterases.PME	Symbols: ATPME2 | ATPME2; pectinesterase | chr1:20098522-20100889 FORWARD	0.475114	0.961242	-0.422198	0.475114	0.833438	-0.422198	0.152038	0.360811	-1.66457	0.552411	0	-1.11441	0.00492582	0.062757	0.00222815	0.00296037	0.0460504
AT1G53840	cell wall.pectin*esterases.PME	Symbols: ATPME1 | ATPME1; pectinesterase | chr1:20101445-20103667 FORWARD	0.0158389	0.307981	0.481886	0.0224412	0.191789	0.527812	0.144999	0.349829	-0.283639	0.622884	0	0.112215	0.0511198	0.207066	0.683972	0.0238199	0.133993
AT2G26440	cell wall.pectin*esterases.PME	pectinesterase family protein | chr2:11247383-11249493 FORWARD	0.332375	0.930235	0.704559	0.420104	0.797734	0.65371	0.621098	0.801361	-0.618227	0.973925	0	0.112787	0.763658	0.863131	9.84441e-05	0.521593	0.702339
AT2G43050	cell wall.pectin*esterases.PME	Symbols: ATPMEPCRD | ATPMEPCRD; enzyme inhibitor/ pectinesterase | chr2:17902484-17904443 FORWARD	0.317311	0.924982	-0.755531	0.962504	0.998051	0.0304375	0.317311	0.560187	-1.21228	0.317311	0	-1.21228	0.0042522	0.0588384	0.00619517	0.0255414	0.138936
AT3G05620	cell wall.pectin*esterases.PME	pectinesterase family protein | chr3:1629658-1631766 REVERSE	0.454206	0.958868	0.847131	0.235344	0.65289	1.58922	0.142134	0.345511	1.3484	0.462959	0	0.840785	0.540957	0.721662	0.965223	0.618214	0.770132
AT3G06830	cell wall.pectin*esterases.PME	pectinesterase family protein | chr3:2153864-2156148 FORWARD	0.887132	0.997603	-0.195964	0.834789	0.966811	-0.0881039	0.142829	0.346545	1.33111	0.770615	0	-0.589074	0.235676	0.461753	0.0157751	0.158166	0.370296
AT3G10720	cell wall.pectin*esterases.PME	pectinesterase, putative | chr3:3354482-3357614 REVERSE	2.31612e-05	0.00326099	0.725923	3.45443e-07	2.70864e-05	0.966866	0.303386	0.54702	0.404305	0.370758	0	-0.343754	0.162117	0.379361	0.0460509	0.0845564	0.261296
AT3G14310	cell wall.pectin*esterases.PME	Symbols: ATPME3 | ATPME3; pectinesterase | chr3:4771902-4775119 REVERSE	0.662262	0.987964	0.21857	0.501478	0.847618	-0.338664	0.671062	0.833598	-0.222281	0.937187	0	-0.017835	0.825928	0.901093	1.96572e-05	0.528588	0.707805
AT3G29090	cell wall.pectin*esterases.PME	Symbols: PME31, ATPME31 | pectinesterase family protein | chr3:11073703-11075478 FORWARD	0.192317	0.850825	-0.382682	0.620341	0.894503	-0.145121	0.410979	0.645236	0.304219	0.238664	0	-0.412805	0.449248	0.651938	0.181827	0.150081	0.35993
AT3G43270	cell wall.pectin*esterases.PME	pectinesterase family protein | chr3:15222125-15225460 REVERSE	0.0534878	0.558898	1.08447	0.00528791	0.0732221	1.55707	0.606512	0.789247	0.156918	0.707107	0	0.1243	0.0203041	0.128619	0.00618596	0.050119	0.197094
AT3G49220	cell wall.pectin*esterases.PME	pectinesterase family protein | chr3:18249776-18253839 FORWARD	0.122011	0.749752	0.277632	0.0336923	0.247861	0.365221	1.67177e-12	1.52108e-10	0.986729	0.597386	0	0.109802	0.000923467	0.0281402	0.0140267	0.0051872	0.0602384
AT4G02330	cell wall.pectin*esterases.PME	Symbols: ATPMEPCRB | ATPMEPCRB; pectinesterase | chr4:1032413-1035037 FORWARD	0.842313	0.998855	0.429798	0.358713	0.759769	0.915219	0.697009	0.850494	0.640975	0.995193	0	-0.53649	0.867271	0.925521	0.0318634	0.679611	0.810649
AT4G33220	cell wall.pectin*esterases.PME	Symbols: PME44, ATPME44 | enzyme inhibitor/ pectinesterase | chr4:16022439-16026360 FORWARD	0.449406	0.955954	0.234489	0.595086	0.885559	-0.189539	9.98174e-09	4.27862e-07	-0.904428	0.36522	0	-0.221078	0.388032	0.60395	0.000202403	0.0577997	0.21216
AT5G09760	cell wall.pectin*esterases.PME	pectinesterase family protein | chr5:3032375-3034543 FORWARD	0.35285	0.935034	-0.266169	0.599074	0.88759	0.249983	0.000226575	0.00251606	-0.906638	0.00129447	0	-0.794665	0.0865515	0.272659	0.625665	0.127983	0.329287
AT5G19730	cell wall.pectin*esterases.PME	pectinesterase family protein | chr5:6670458-6673282 FORWARD	0.212074	0.866306	0.625502	0.202622	0.615492	0.950852	0.0891129	0.253263	-0.420225	0.68202	0	0.147624	0.242784	0.469056	0.157766	0.282733	0.505341
AT5G47500	cell wall.pectin*esterases.PME	pectinesterase family protein | chr5:19270959-19272883 REVERSE	0.579452	0.978126	0.210861	0.587705	0.881306	0.215584	5.99641e-06	0.000116013	1.79443	0.667233	0	-0.207868	0.0028466	0.0472938	8.08837e-11	0.00514704	0.0600249
AT5G53370	cell wall.pectin*esterases.PME	Symbols: ATPMEPCRF, PMEPCRF | PMEPCRF (PECTIN METHYLESTERASE PCR FRAGMENT F); pectinesterase | chr5:21649532-21651593 REVERSE	0.563355	0.975454	0.469416	0.000260414	0.00727991	1.57801	0.00259751	0.0185706	0.457883	0.201943	0	-0.15644	0.15203	0.367159	3.24854e-05	0.0431465	0.181794
AT5G55590	cell wall.pectin*esterases.PME	Symbols: QRT1 | QRT1 (QUARTET 1); pectinesterase | chr5:22519911-22521858 FORWARD	0.317311	0.926943	-0.791681	0.472832	0.83193	1.28677	1	1.00558	0	0.261645	0	1.55017	0.0059344	0.0683803	0.0770336	0.0936006	0.276869
AT1G17270	cell wall.precursor synthesis	unknown protein | chr1:5909249-5911693 REVERSE	0.97197	1.00355	0.158093	0.938278	0.992675	0.163743	0.337665	0.58133	0.538268	0.492859	0	0.466141	0.503632	0.695138	0.0250512	0.821289	0.896184
AT1G31070	cell wall.precursor synthesis	UDP-N-acetylglucosamine pyrophosphorylase-related | chr1:11084859-11088563 FORWARD	0.597308	0.980885	-0.12589	0.92797	0.990407	0.00236279	0.350678	0.593458	0.373667	0.729033	0	0.185361	0.799986	0.885359	0.000581756	0.447418	0.645541
AT5G18070	cell wall.precursor synthesis	Symbols: DRT101 | DRT101 (DNA-DAMAGE-REPAIR/TOLERATION 101); intramolecular transferase, phosphotransferases / magnesium ion binding | chr5:5981007-5982934 FORWARD	0.154784	0.802804	0.525492	0.826701	0.964276	-0.0737155	0.193417	0.420186	0.93476	0.404581	0	0.749566	0.110755	0.309035	0.000157443	0.445716	0.644146
AT1G08200	cell wall.precursor synthesis.AXS	Symbols: AXS2 | AXS2 (UDP-D-APIOSE/UDP-D-XYLOSE SYNTHASE 2); UDP-glucuronate decarboxylase | chr1:2573848-2576714 REVERSE	0.345271	0.931459	0.15336	0.0564163	0.330865	0.301505	0.265435	0.507128	0.110896	0.538675	0	0.0614408	0.127874	0.335176	0.280032	0.345051	0.560999
AT2G27860	cell wall.precursor synthesis.AXS	Symbols: AXS1 | AXS1 (UDP-D-apiose/UDP-D-xylose synthase 1); NAD or NADH binding / UDP-glucuronate decarboxylase | chr2:11864393-11866907 REVERSE	0.908502	0.998808	-0.0514817	0.685632	0.918924	-0.0963078	0.35909	0.601779	0.158986	0.679957	0	-0.0633317	0.844427	0.91148	0.00389662	0.886462	0.936416
AT1G02000	cell wall.precursor synthesis.GAE	Symbols: GAE2 | GAE2 (UDP-D-GLUCURONATE 4-EPIMERASE 2); UDP-glucuronate 4-epimerase/ catalytic | chr1:345812-347592 FORWARD	0.771214	0.994847	0.357302	0.361429	0.761674	0.708243	0.880487	0.955752	-0.0478365	0.942293	0	0.0417617	0.458165	0.65883	0.114204	0.532974	0.711111
AT2G45310	cell wall.precursor synthesis.GAE	Symbols: GAE4 | GAE4 (UDP-D-GLUCURONATE 4-EPIMERASE 4); binding / catalytic/ coenzyme binding / racemase and epimerase, acting on carbohydrates and derivatives | chr2:18682081-18684042 FORWARD	0.268721	0.903338	0.847131	0.418365	0.796628	0.74453	0.745089	0.879292	-0.400351	0.448558	0	1.23622	0.12432	0.32994	6.44541e-05	0.103122	0.292175
AT3G23820	cell wall.precursor synthesis.GAE	Symbols: GAE6 | GAE6 (UDP-D-GLUCURONATE 4-EPIMERASE 6); UDP-glucuronate 4-epimerase/ catalytic | chr3:8603444-8605462 FORWARD	0.0104827	0.238727	0.305418	0.247125	0.666592	0.160154	0.000907253	0.00795816	-0.254313	0.824772	0	0.0175137	0.408274	0.619996	1.27097e-09	0.00422485	0.0545835
AT4G00110	cell wall.precursor synthesis.GAE	Symbols: GAE3 | GAE3 (UDP-D-GLUCURONATE 4-EPIMERASE 3); UDP-glucuronate 4-epimerase/ catalytic | chr4:38504-40189 REVERSE	0.900711	0.997864	0.0853301	0.609597	0.891743	0.33713	0.667257	0.831979	-0.335562	0.984122	0	-0.0831001	0.780724	0.873565	0.00446309	0.794554	0.880459
AT4G12250	cell wall.precursor synthesis.GAE	Symbols: GAE5 | GAE5 (UDP-D-GLUCURONATE 4-EPIMERASE 5); UDP-glucuronate 4-epimerase/ catalytic | chr4:7289192-7290902 REVERSE	0.910367	0.998582	-0.0160053	0.224773	0.642412	0.580229	0.230117	0.464885	0.638716	0.544208	0	0.431726	0.381877	0.598621	0.525546	0.499712	0.685363
AT4G30440	cell wall.precursor synthesis.GAE	Symbols: GAE1 | GAE1 (UDP-D-GLUCURONATE 4-EPIMERASE 1); UDP-glucuronate 4-epimerase/ catalytic | chr4:14881855-14883480 REVERSE	0.636962	0.983617	-0.0747507	0.81627	0.96147	-0.0551349	0.322039	0.565739	0.287307	0.997213	0	-0.0569114	0.770093	0.867406	0.0958217	0.660032	0.797254
AT1G17890	cell wall.precursor synthesis.GER	Symbols: GER2 | GER2; binding / catalytic/ coenzyme binding | chr1:6154268-6155752 REVERSE	0.137437	0.78017	0.335844	0.863506	0.9749	0.0476252	0.845347	0.935561	-0.0119158	0.910502	0	0.0148129	0.617784	0.77264	0.00129145	0.551924	0.724814
AT1G73250	cell wall.precursor synthesis.GER	Symbols: ATFX, GER1 | GER1 (GDP-4-KETO-6-DEOXYMANNOSE-3,5-EPIMERASE-4-REDUCTASE 1); GDP-L-fucose synthase | chr1:27545006-27546435 REVERSE	0.94008	1.00305	0.01545	0.984857	1.00327	-0.0175421	0.841374	0.932931	0.0703508	0.247038	0	0.526364	0.302618	0.528635	0.00197611	0.243645	0.467397
AT3G51160	cell wall.precursor synthesis.GMD	Symbols: MUR1, MUR_1, GMD2 | MUR1 (MURUS 1); GDP-mannose 4,6-dehydratase | chr3:19007010-19008427 REVERSE	0.364627	0.939024	0.180998	0.369976	0.768189	0.212303	0.0151728	0.0709497	-0.630035	0.768948	0	0.0880214	0.0348477	0.168297	5.60491e-05	0.0160985	0.108386
AT5G66280	cell wall.precursor synthesis.GMD	Symbols: GMD1 | GMD1 (GDP-D-MANNOSE 4,6-DEHYDRATASE 1); GDP-mannose 4,6-dehydratase/ binding / catalytic/ coenzyme binding | chr5:26476166-26477754 FORWARD	0.422207	0.950285	-0.885843	0.954217	0.995882	0.330937	0.55078	0.752461	0.584529	0.636936	0	0.649812	0.533985	0.716325	0.0386306	0.794782	0.88056
AT3G54690	cell wall.precursor synthesis.KDO pathway.arabinose-5-phosphate isomerase	sugar isomerase (SIS) domain-containing protein / CBS domain-containing protein | chr3:20246539-20248140 FORWARD	0.529059	0.972925	-0.145712	0.938089	0.992747	0.0476238	0.177214	0.397938	-0.371467	0.916674	0	0.0145091	0.186621	0.406152	0.00606159	0.752152	0.854483
AT1G53000	cell wall.precursor synthesis.KDO pathway.CMP-KDO Synthetase	cytidylyltransferase family | chr1:19745046-19747245 REVERSE	0.790872	0.994857	-0.0353557	0.908562	0.985506	0.0578131	0.00359873	0.0238543	0.728645	0.357483	0	0.293248	0.138952	0.3494	0.000353967	0.0905865	0.271534
AT1G16340	cell wall.precursor synthesis.KDO pathway.KDO-8-Phosphate Synthase	Symbols: ATKDSA2, ATKSDA | ATKDSA2; 3-deoxy-8-phosphooctulonate synthase | chr1:5587893-5590633 REVERSE	0.740964	0.991774	-0.0959963	0.404582	0.787564	0.347689	0.105526	0.284526	0.659001	0.949959	0	-0.0316877	0.237851	0.464176	0.000619567	0.0127403	0.096827
AT1G79500	cell wall.precursor synthesis.KDO pathway.KDO-8-Phosphate Synthase	2-dehydro-3-deoxyphosphooctonate aldolase / phospho-2-dehydro-3-deoxyoctonate aldolase / 3-deoxy-D-manno-octulosonic acid 8-phosphate synthetase (KDSA) | chr1:29903420-29909437 FORWARD	0.74402	0.991804	0.175072	0.43453	0.809274	-0.350426	0.395217	0.632117	0.346277	0.846814	0	-0.196847	0.269424	0.4957	0.000190839	0.954703	0.974714
AT1G30620	cell wall.precursor synthesis.MUR4	Symbols: HSR8, MUR4, UXE1 | MUR4 (MURUS 4); UDP-arabinose 4-epimerase/ catalytic | chr1:10854549-10858244 FORWARD	0.529843	0.972977	0.501344	0.875786	0.976871	0.105883	0.1402	0.342709	0.886831	0.313173	0	0.78469	0.268855	0.495268	0.0408462	0.71164	0.831022
AT2G34850	cell wall.precursor synthesis.MUR4	Symbols: MEE25 | MEE25 (maternal effect embryo arrest 25); UDP-glucose 4-epimerase/ binding / catalytic/ coenzyme binding | chr2:14704632-14706191 REVERSE	0.927769	1.00066	0.406488	0.863388	0.974938	0.72784	0.40942	0.6441	0.730422	0.933576	0	-0.263779	0.474872	0.67223	0.0308347	0.223128	0.44554
AT4G20460	cell wall.precursor synthesis.MUR4	NAD-dependent epimerase/dehydratase family protein | chr4:11029736-11032649 REVERSE	0.539827	0.97306	-0.724284	0.974956	1.00085	0.142033	0.917183	0.97249	-0.222659	0.329892	0	1.25525	0.177945	0.39722	0.383036	0.321004	0.540962
AT5G44480	cell wall.precursor synthesis.MUR4	Symbols: DUR | DUR (DEFECTIVE UGE IN ROOT); UDP-glucose 4-epimerase/ binding / catalytic/ coenzyme binding | chr5:17921515-17923643 FORWARD	0.206595	0.861996	1.42612	0.775099	0.946318	-0.533972	0.536062	0.742504	0.284285	1	0	0	0.360232	0.580882	0.307952	0.0407875	0.177716
AT1G01220	cell wall.precursor synthesis.NDP sugar pyrophosphorylase.GDP fucose and fucokinase	GHMP kinase-related | chr1:91750-95651 FORWARD	0.711647	0.987623	0.0981254	0.906565	0.985168	-0.00661743	0.0498725	0.168563	0.646104	0.900831	0	0.0376625	0.0766402	0.255587	0.000834266	0.222152	0.444465
AT2G39770	cell wall.precursor synthesis.NDP sugar pyrophosphorylase.GDP mannose	Symbols: CYT1, VTC1, SOZ1, EMB101, GMP1 | CYT1 (CYTOKINESIS DEFECTIVE 1); mannose-1-phosphate guanylyltransferase/ nucleotidyltransferase | chr2:16588702-16590985 FORWARD	0.695831	0.987194	0.110901	0.650225	0.907998	0.125346	2.71573e-05	0.000417733	0.671066	0.542862	0	-0.0864303	0.0245092	0.140702	0.0667794	0.0402966	0.176494
AT4G30570	cell wall.precursor synthesis.NDP sugar pyrophosphorylase.GDP mannose	GDP-mannose pyrophosphorylase, putative | chr4:14930677-14931951 REVERSE	0.243031	0.890208	-0.541079	0.400884	0.784325	0.507783	0.531889	0.739752	0.206699	0.852161	0	0.104659	0.349378	0.570582	0.216199	0.226147	0.448457
AT5G52560	cell wall.precursor synthesis.NDP sugar pyrophosphorylase.multiple NDP-Sugars	Symbols: ATUSP | ATUSP (ARABIDOPSIS THALIANA UDP-SUGAR PYROPHOSPHORYLASE); UTP-monosaccharide-1-phosphate uridylyltransferase/ UTP:arabinose-1-phosphate uridylyltransferase/ UTP:galactose-1-phosphate uridylyltransferase/ UTP:glucose-1-phosphate uridylyltransferase/ UTP:xy | chr5:21330639-21334811 FORWARD	0.0462702	0.529677	0.456597	0.103208	0.45317	0.381982	0.180239	0.401877	0.31749	0.805574	0	0.0738353	0.0521622	0.209224	9.71582e-05	0.550836	0.724124
AT2G45790	cell wall.precursor synthesis.phosphomannomutase	Symbols: ATPMM, PMM | PMM (PHOSPHOMANNOMUTASE); phosphomannomutase | chr2:18855775-18858018 FORWARD	0.970874	1.00349	0.00802761	0.694568	0.919718	0.0803823	0.441462	0.670607	0.145919	0.607833	0	0.113754	0.500127	0.692133	0.00284669	0.702224	0.824921
AT1G67070	cell wall.precursor synthesis.phosphomannose isomerase	Symbols: DIN9, PMI2 | DIN9 (DARK INDUCIBLE 9); mannose-6-phosphate isomerase | chr1:25042135-25044647 FORWARD	0.787696	0.995732	0.49702	0.953675	0.995586	-0.175772	0.187936	0.412692	0.642129	0.922172	0	0.146449	0.557945	0.732372	0.00202554	0.964475	0.980177
AT3G02570	cell wall.precursor synthesis.phosphomannose isomerase	Symbols: MEE31, PMI1 | MEE31 (MATERNAL EFFECT EMBRYO ARREST 31); mannose-6-phosphate isomerase | chr3:543346-545595 REVERSE	0.000314852	0.0243903	0.43089	0.00138309	0.0269478	0.807619	0.235717	0.471067	0.343218	0.52494	0	0.191183	0.0280166	0.151418	0.00455212	0.171415	0.38726
AT4G16130	cell wall.precursor synthesis.sugar kinases.arabinose-1-kinase	Symbols: ARA1, ISA1, ATISA1 | ARA1 (ARABINOSE KINASE); ATP binding / L-arabinokinase/ galactokinase | chr4:9120867-9127938 FORWARD	0.512328	0.969518	0.152487	0.0535335	0.321284	0.484865	0.305482	0.549002	0.271713	0.636578	0	-0.153295	0.341147	0.563245	0.000134818	0.0529113	0.20182
AT3G10700	cell wall.precursor synthesis.sugar kinases.galacturonic acid kinase	GHMP kinase family protein | chr3:3346578-3351023 REVERSE	0.652069	0.986105	0.116815	0.78875	0.951779	0.0714277	0.721198	0.865608	-0.193016	0.27979	0	0.446263	0.349224	0.570428	0.000718406	0.310402	0.530934
AT3G01640	cell wall.precursor synthesis.sugar kinases.glucuronic acid kinase	GHMP kinase family protein | chr3:239381-241443 FORWARD	0.761291	0.993205	-0.05972	0.989229	1.00396	0.0654554	0.342945	0.586441	0.408785	0.497892	0	-0.313616	0.506527	0.697935	0.00461323	0.277973	0.500403
AT5G14470	cell wall.precursor synthesis.sugar kinases.glucuronic acid kinase	GHMP kinase-related | chr5:4662803-4664647 REVERSE	0.308816	0.924674	-1.25236	0.762664	0.942712	-0.363951	0.462207	0.686813	-0.450116	0.888943	0	-0.298869	0.631238	0.781712	0.725547	0.605273	0.761288
AT1G26570	cell wall.precursor synthesis.UDP-Glc dehydrogenase (UGD)	Symbols: UGD1, ATUGD1 | UGD1 (UDP-GLUCOSE DEHYDROGENASE 1); NAD or NADH binding / UDP-glucose 6-dehydrogenase/ binding / catalytic/ coenzyme binding / oxidoreductase/ oxidoreductase, acting on the CH-OH group of donors, NAD or NADP as acceptor | chr1:9182204-9184393 FORWARD	0.419215	0.95121	0.249987	0.748634	0.938358	-0.124402	0.30672	0.550406	0.917667	0.659898	0	0.569919	0.481299	0.677153	0.00183144	0.712337	0.831484
AT3G29360	cell wall.precursor synthesis.UDP-Glc dehydrogenase (UGD)	UDP-glucose 6-dehydrogenase, putative | chr3:11267091-11269229 REVERSE	0.0363824	0.47131	0.416139	0.0303913	0.232166	0.457751	0.865774	0.947352	-0.022232	0.608543	0	0.0962762	0.0683874	0.240804	0.00131461	0.141512	0.348833
AT5G15490	cell wall.precursor synthesis.UDP-Glc dehydrogenase (UGD)	UDP-glucose 6-dehydrogenase, putative | chr5:5027639-5030194 REVERSE	0.000409725	0.0303969	0.673947	0.0156181	0.151614	0.536019	0.164044	0.379043	0.325135	0.988169	0	0.0165021	0.00114886	0.0312559	7.17649e-06	0.0523363	0.201179
AT5G39320	cell wall.precursor synthesis.UDP-Glc dehydrogenase (UGD)	UDP-glucose 6-dehydrogenase, putative | chr5:15742762-15744943 FORWARD	0.995288	1.00635	-0.00280941	0.667085	0.9131	0.128391	0.6409	0.815349	-0.261593	0.817628	0	0.0631561	0.726455	0.841951	1.42318e-05	0.893356	0.940609
AT1G53500	cell wall.precursor synthesis.UDP-glucose 4,6-dehydratase	Symbols: MUM4, RHM2, ATRHM2, ATMUM4 | MUM4 (MUCILAGE-MODIFIED 4); UDP-4-keto-6-deoxy-glucose-3,5-epimerase/ UDP-4-keto-rhamnose-4-keto-reductase/ UDP-L-rhamnose synthase/ UDP-glucose 4,6-dehydratase/ catalytic | chr1:19966944-19969757 REVERSE	0.333328	0.930741	0.15079	0.25002	0.669904	0.22946	0.0296198	0.117077	0.349652	0.0559213	0	0.343578	0.0151554	0.10994	0.387017	0.532879	0.711132
AT1G78570	cell wall.precursor synthesis.UDP-glucose 4,6-dehydratase	Symbols: RHM1, ROL1, ATRHM1 | RHM1 (RHAMNOSE BIOSYNTHESIS 1); UDP-L-rhamnose synthase/ UDP-glucose 4,6-dehydratase/ catalytic | chr1:29549649-29552438 FORWARD	0.587687	0.979343	0.567706	0.4499	0.818074	1.00296	0.227323	0.461951	0.261798	0.572923	0	0.109046	0.602538	0.763324	0.006459	0.72687	0.839908
AT3G14790	cell wall.precursor synthesis.UDP-glucose 4,6-dehydratase	Symbols: RHM3, ATRHM3 | RHM3 (RHAMNOSE BIOSYNTHESIS 3); UDP-L-rhamnose synthase/ catalytic | chr3:4964155-4967075 FORWARD	0.820131	0.997384	0.083424	0.800093	0.956373	0.0979598	0.399736	0.636338	-0.189514	0.97541	0	0.00647862	0.754753	0.857893	0.0327009	0.618625	0.770346
AT1G63000	cell wall.precursor synthesis.UER	Symbols: NRS/ER, UER1 | NRS/ER (NUCLEOTIDE-RHAMNOSE SYNTHASE/EPIMERASE-REDUCTASE); UDP-4-keto-6-deoxy-glucose-3,5-epimerase/ UDP-4-keto-rhamnose-4-keto-reductase/ dTDP-4-dehydrorhamnose 3,5-epimerase/ dTDP-4-dehydrorhamnose reductase | chr1:23342393-23344113 FORWARD	0.534884	0.972236	0.14919	0.183196	0.58816	0.301123	0.777494	0.899861	-0.0430596	0.345544	0	0.184789	0.157917	0.374439	0.142802	0.732836	0.842613
AT1G12780	cell wall.precursor synthesis.UGE	Symbols: UGE1 | UGE1 (UDP-D-glucose/UDP-D-galactose 4-epimerase 1); UDP-glucose 4-epimerase/ protein dimerization | chr1:4355926-4358328 REVERSE	0.021304	0.359207	-0.764999	0.0864283	0.414912	-0.501166	0.00118787	0.00992758	-1.48962	0.368553	0	-0.606128	0.00941372	0.0853296	0.149534	0.425992	0.629459
AT1G63180	cell wall.precursor synthesis.UGE	Symbols: UGE3 | UGE3 (UDP-D-glucose/UDP-D-galactose 4-epimerase 3); UDP-glucose 4-epimerase/ protein dimerization | chr1:23427409-23429603 REVERSE	0.971188	1.00344	0.0167535	0.361104	0.761488	-0.357912	0.518379	0.73151	-0.288836	0.224022	0	0.876812	0.575818	0.744484	0.12657	0.140502	0.347634
AT1G64440	cell wall.precursor synthesis.UGE	Symbols: RHD1, REB1, UGE4 | RHD1 (ROOT HAIR DEFECTIVE 1); UDP-glucose 4-epimerase/ protein dimerization | chr1:23937030-23939899 FORWARD	0.334572	0.930578	-0.213792	0.893165	0.982395	0.0346766	0.827149	0.925189	-0.0671771	0.268613	0	0.310973	0.0724688	0.247451	0.000477092	0.533476	0.711436
AT4G23920	cell wall.precursor synthesis.UGE	Symbols: UGE2 | UGE2 (UDP-D-glucose/UDP-D-galactose 4-epimerase 2); UDP-glucose 4-epimerase/ protein dimerization | chr4:12431277-12433864 FORWARD	0.56188	0.975175	0.27316	0.119794	0.486466	0.691194	0.0046733	0.0292673	1.36674	0.940944	0	0.0350025	0.0293413	0.155314	0.000494171	0.0200097	0.122064
AT2G28760	cell wall.precursor synthesis.UXS	Symbols: UXS6 | NAD-dependent epimerase/dehydratase family protein | chr2:12336188-12339027 REVERSE	0.150589	0.797338	0.541963	0.05967	0.341131	0.676119	0.0424618	0.150256	0.774959	0.257796	0	0.453971	0.0519363	0.208969	0.091885	0.673348	0.806171
AT2G47650	cell wall.precursor synthesis.UXS	Symbols: UXS4 | UXS4 (UDP-XYLOSE SYNTHASE 4); UDP-glucuronate decarboxylase/ catalytic | chr2:19538610-19541457 REVERSE	0.669424	0.988179	0.151218	0.287862	0.708959	0.438576	0.22487	0.458318	0.372713	0.604837	0	-0.16592	0.48363	0.678947	9.34049e-05	0.175493	0.392337
AT3G46440	cell wall.precursor synthesis.UXS	Symbols: UXS5 | UXS5; UDP-glucuronate decarboxylase/ catalytic | chr3:17089045-17091875 REVERSE	0.883011	0.99768	-0.00472874	0.673832	0.915063	-0.0981507	0.00644161	0.0376636	1.06625	0.654935	0	0.236415	0.203031	0.426284	0.00815706	0.232727	0.455975
AT3G53520	cell wall.precursor synthesis.UXS	Symbols: UXS1, ATUXS1 | UXS1 (UDP-GLUCURONIC ACID DECARBOXYLASE 1); UDP-glucuronate decarboxylase/ catalytic | chr3:19841484-19844308 FORWARD	0.515757	0.968501	0.132727	0.255189	0.674756	0.291961	0.118132	0.306394	0.324905	0.999844	0	0.00604748	0.186171	0.405861	0.00967249	0.167996	0.382719
AT3G62830	cell wall.precursor synthesis.UXS	Symbols: UXS2, ATUXS2, AUD1 | AUD1; UDP-glucuronate decarboxylase/ catalytic/ dTDP-glucose 4,6-dehydratase | chr3:23232386-23235567 FORWARD	0.113828	0.735803	-0.356578	0.473545	0.832275	-0.167052	0.0352443	0.132057	0.497289	0.881462	0	0.0514429	0.633246	0.782691	0.00968706	0.0221491	0.129308
AT5G59290	cell wall.precursor synthesis.UXS	Symbols: UXS3, ATUXS3 | UXS3 (UDP-GLUCURONIC ACID DECARBOXYLASE 3); UDP-glucuronate decarboxylase/ catalytic | chr5:23915530-23917998 REVERSE	0.100032	0.703432	0.277383	0.135633	0.517859	0.365016	0.602217	0.78759	0.104796	0.90736	0	0.0300297	0.185448	0.404832	0.000233865	0.365167	0.578777
AT1G29690	cell.cell death.plants	Symbols: CAD1 | CAD1 (constitutively activated cell death 1) | chr1:10379020-10382123 REVERSE	0.864242	0.999062	0.0866023	0.644628	0.906484	-0.195333	0.832213	0.928055	0.105735	0.491898	0	0.40021	0.940142	0.967272	0.0974516	0.59912	0.75755
AT2G34690	cell.cell death.plants	Symbols: ACD11 | ACD11 (ACCELERATED CELL DEATH 11); sphingosine transmembrane transporter | chr2:14630307-14632061 FORWARD	0.732294	0.990202	-0.0681873	0.861363	0.974248	0.0679362	0.219255	0.45102	0.216314	0.101646	0	-0.36034	0.30311	0.529064	0.0112612	0.0723738	0.239742
AT3G44880	cell.cell death.plants	Symbols: ACD1, LLS1, PAO | ACD1 (ACCELERATED CELL DEATH 1); iron-sulfur cluster binding / pheophorbide a oxygenase | chr3:16383595-16386312 FORWARD	0.48652	0.963105	0.10883	0.183043	0.58806	0.236893	0.221878	0.454572	0.310044	0.683926	0	-0.0740832	0.337139	0.559212	0.236859	0.21277	0.434482
AT4G14400	cell.cell death.plants	Symbols: ACD6 | ACD6 (ACCELERATED CELL DEATH 6); protein binding | chr4:8294446-8298602 FORWARD	0.09428	0.686252	2.82232	0.0802159	0.399402	1.71078	0.574334	0.768688	-1.13491	0.062744	0	-1.98768	0.343039	0.565255	0.00170275	0.0286934	0.14767
AT5G23040	cell.cell death.plants	Symbols: CDF1 | CDF1 (CELL GROWTH DEFECT FACTOR 1) | chr5:7729317-7731036 REVERSE	8.16369e-07	0.000199328	-0.389072	3.291e-13	1.02387e-10	-0.656788	0.731266	0.871457	-0.0400081	0.104663	0	0.194233	0.0117822	0.0958929	4.27308e-07	0.000341362	0.0174656
AT5G64830	cell.cell death.plants	programmed cell death 2 C-terminal domain-containing protein | chr5:25914638-25916624 REVERSE	0.197268	0.854887	0.307668	0.856477	0.973116	0.0606957	0.934695	0.980655	-0.054268	0.586905	0	-0.200236	0.366397	0.585878	2.17952e-06	0.40952	0.615877
AT1G03780	cell.cycle	Symbols: TPX2 | targeting protein-related | chr1:947644-951810 REVERSE	0.931906	1.00137	-0.0777243	0.0729162	0.379924	-0.695304	0.860289	0.944564	0.0336414	0.654191	0	-0.157527	0.564753	0.737144	9.25771e-07	0.812874	0.891237
AT1G03860	cell.cycle	Symbols: ATPHB2 | ATPHB2 (PROHIBITIN 2) | chr1:979308-981885 REVERSE	0.0415614	0.50579	-0.368055	0.0187263	0.17176	-0.699812	0.0287351	0.114708	-0.533128	0.0697842	0	-0.379065	0.0243078	0.140339	0.0409134	0.399926	0.608325
AT1G14750	cell.cycle	Symbols: SDS | SDS (SOLO DANCERS); cyclin-dependent protein kinase | chr1:5079407-5082520 REVERSE	0.540896	0.972988	0.570439	0.837307	0.967463	0.445175	0.381528	0.620409	0.617618	1	0	0	0.839432	0.908427	0.0953759	0.719863	0.835918
AT1G15570	cell.cycle	Symbols: CYCA2;3 | CYCA2;3 (CYCLIN A2;3); cyclin-dependent protein kinase regulator | chr1:5362009-5365549 FORWARD	0.09885	0.700484	-0.306064	0.00316088	0.0498531	-0.637952	0.81734	0.921269	0.026068	0.632169	0	0.407115	0.924933	0.959402	1.24376e-07	0.400772	0.608796
AT1G16330	cell.cycle	Symbols: CYCB3;1 | CYCB3;1 (cyclin b3;1); cyclin-dependent protein kinase | chr1:5582387-5584457 REVERSE	0.951292	1.00463	0.17164	0.982233	1.00271	0.149856	0.936923	0.982191	-0.0843128	0.722062	0	0.518235	0.689787	0.82091	8.06038e-05	0.88048	0.933523
AT1G17130	cell.cycle	cell cycle control protein-related | chr1:5854148-5856697 FORWARD	0.243322	0.890425	0.255458	0.532362	0.862266	-0.164529	0.442416	0.671527	-0.200901	0.796865	0	0.0580506	0.844237	0.91148	0.939878	0.0909799	0.271995
AT1G20610	cell.cycle	Symbols: CYCB2;3 | CYCB2;3 (Cyclin B2;3); cyclin-dependent protein kinase regulator | chr1:7134790-7137781 REVERSE	0.112819	0.73445	-0.661955	0.0102281	0.114904	-1.29973	0.972141	0.998702	0.0288082	0.73531	0	-0.265556	0.154764	0.370423	2.58852e-06	0.397861	0.607051
AT1G25682	cell.cycle	cell cycle control protein-related | chr1:9002285-9004646 REVERSE	0.901226	0.997747	-0.0370461	0.333006	0.741983	-0.312929	0.117355	0.305364	0.453517	0.505458	0	0.230869	0.0932445	0.282798	0.0536964	0.0585951	0.214182
AT1G27630	cell.cycle	Symbols: CYCT1;3 | CYCT1;3 (CYCLIN T 1;3); cyclin-dependent protein kinase | chr1:9611103-9614336 FORWARD	0.766261	0.993975	-0.105457	0.417167	0.795524	-0.373794	0.0894376	0.253775	0.689105	0.84287	0	0.164885	0.724824	0.840869	0.039712	0.730531	0.841819
AT1G44110	cell.cycle	Symbols: CYCA1;1 | CYCA1;1 (Cyclin A1;1); cyclin-dependent protein kinase regulator | chr1:16774865-16777247 REVERSE	0.548219	0.972825	-0.184354	0.0766956	0.390235	-0.467644	0.655639	0.824314	-0.887346	0.424797	0	0.679944	0.380893	0.597952	2.75359e-06	0.191159	0.410151
AT1G47210	cell.cycle	Symbols: CYCA3;2 | cyclin family protein | chr1:17300951-17302866 FORWARD	0.567524	0.9761	-0.128721	0.045907	0.296154	-0.49883	0.981076	1.00254	-0.0811045	0.981977	0	-0.00252651	0.53212	0.714718	4.19531e-05	0.478035	0.668903
AT1G47230	cell.cycle	Symbols: CYCA3;4 | cyclin, putative | chr1:17306577-17308848 FORWARD	0.96114	1.00501	-0.0569074	0.972957	0.999966	0.0128681	0.145745	0.351191	0.572736	0.826436	0	-0.0971267	0.219964	0.444002	0.000127799	0.117818	0.31411
AT1G49620	cell.cycle	Symbols: KRP7, ICN6, ICK5 | ICK5; cyclin binding / cyclin-dependent protein kinase inhibitor | chr1:18365491-18366559 REVERSE	0.918555	0.999323	0.0784686	0.320877	0.731521	-0.711902	0.0347537	0.130854	-1.64359	0.699753	0	-0.14842	0.0631371	0.230218	0.126349	0.00694385	0.0705318
AT1G53720	cell.cycle	Symbols: ATCYP59, CYP59 | CYP59 (CYCLOPHILIN 59); RNA binding / nucleic acid binding / peptidyl-prolyl cis-trans isomerase | chr1:20056533-20059638 FORWARD	0.186808	0.844071	0.479505	0.258296	0.677675	0.468744	0.399903	0.636236	0.337425	0.239458	0	-0.500779	0.0622696	0.228697	0.00437495	0.0426906	0.181139
AT1G70210	cell.cycle	Symbols: CYCD1;1 | CYCD1;1 (CYCLIN D1;1); cyclin-dependent protein kinase regulator | chr1:26439864-26442829 FORWARD	0.0919377	0.680762	-0.526123	0.00872785	0.102404	-0.807121	0.949979	0.988464	-0.205239	0.763008	0	0.111873	0.425054	0.633312	9.06004e-05	0.34261	0.559009
AT1G70620	cell.cycle	cyclin-related | chr1:26626566-26631104 FORWARD	0.177829	0.830944	0.454844	0.0389626	0.269084	0.593721	0	0	1.2733	0.0197375	0	0.425911	0.00142914	0.0344152	0.000185586	0.0313527	0.154276
AT1G76310	cell.cycle	Symbols: CYCB2;4 | CYCB2;4 (CYCLIN B2;4); cyclin-dependent protein kinase regulator | chr1:28628046-28630394 REVERSE	0.305479	0.92357	-0.341349	0.0470856	0.300541	-0.869738	0.760046	0.888625	0.0309503	0.79745	0	0.368103	0.862224	0.922175	2.20325e-06	0.420162	0.62448
AT1G77390	cell.cycle	Symbols: CYCA1;2, CYCA1 | CYCA1;2 (CYCLIN A1;2); cyclin-dependent protein kinase regulator | chr1:29081904-29084285 REVERSE	0.380461	0.941223	-0.667643	0.290571	0.711452	-0.984908	0.906351	0.96878	-0.538503	0.636651	0	-0.863148	0.806006	0.889114	0.981012	0.538514	0.714598
AT1G78650	cell.cycle	Symbols: POLD3 | POLD3; DNA-directed DNA polymerase | chr1:29582929-29585641 FORWARD	0.893413	0.997513	-0.263728	0.679929	0.91663	0.177944	0.33024	0.573822	-0.507567	0.31746	0	0.51555	0.147437	0.36049	0.00933628	0.699575	0.823917
AT1G80370	cell.cycle	Symbols: CYCA2;4 | CYCA2;4 (Cyclin A2;4); cyclin-dependent protein kinase regulator | chr1:30213705-30216861 FORWARD	0.45271	0.957701	-0.282748	0.280454	0.703103	-0.450364	0.159785	0.372865	-1.89692	0.574062	0	-0.683581	0.0324267	0.162758	5.06963e-10	0.817644	0.894382
AT2G01120	cell.cycle	Symbols: ORC4, ATORC4 | ORC4 (ORIGIN RECOGNITION COMPLEX SUBUNIT 4); protein binding | chr2:85401-88186 FORWARD	0.299773	0.920897	-0.409332	0.519483	0.856071	-0.232379	0.775359	0.898683	0.252092	0.644061	0	-0.250862	0.805741	0.888975	0.000145542	0.596118	0.755637
AT2G01905	cell.cycle	Symbols: CYCJ18 | CYCJ18 (CYCLIN J18) | chr2:410327-415330 FORWARD	0.563021	0.975401	0.652143	0.822679	0.96308	0.0483712	1	1.00203	0	0.42735	0	0.550166	0.106694	0.302873	0.177711	0.257799	0.482411
AT2G17620	cell.cycle	Symbols: CYCB2;1 | CYCB2;1 (Cyclin B2;1); cyclin-dependent protein kinase regulator | chr2:7664103-7666522 FORWARD	0.640996	0.98433	-0.0943453	0.225984	0.643585	-0.790372	0.341321	0.585013	-0.701931	0.879929	0	0.0522588	0.496803	0.689363	1.83616e-05	0.703957	0.82595
AT2G22490	cell.cycle	Symbols: CYCD2;1, ATCYCD2;1 | CYCD2;1 (Cyclin D2;1); cyclin-dependent protein kinase regulator/ protein binding | chr2:9553803-9556141 REVERSE	0.501089	0.967324	-0.200959	0.80604	0.958965	-0.127894	0.0123514	0.0609479	-1.10506	0.846161	0	0.0588689	0.104762	0.30026	0.313344	0.215443	0.437303
AT2G23430	cell.cycle	Symbols: ICK1, KRP1 | ICK1; cyclin-dependent protein kinase inhibitor | chr2:9976746-9978021 REVERSE	0.0874641	0.672417	0.599517	6.36425e-05	0.00236077	1.13551	0.0955335	0.265564	-0.342319	0.162881	0	-0.318424	0.118505	0.321089	0.0345042	0.00754248	0.0732932
AT2G26430	cell.cycle	Symbols: RCY1, ATRCY1 | RCY1 (ARGININE-RICH CYCLIN 1); cyclin-dependent protein kinase regulator | chr2:11243219-11246035 REVERSE	0.399213	0.946463	-0.187336	0.320961	0.731453	-0.236436	0.97169	0.998505	0.0177006	0.381169	0	-0.22711	0.322318	0.546133	0.00728326	0.740485	0.846965
AT2G26760	cell.cycle	Symbols: CYCB1;4 | CYCB1;4 (Cyclin B1;4); cyclin-dependent protein kinase regulator | chr2:11401329-11403427 FORWARD	0.2104	0.86441	-0.279283	0.0169312	0.160012	-0.635397	0.264444	0.505938	0.910094	0.623872	0	0.524954	0.150916	0.365706	8.09431e-10	0.0147822	0.103988
AT2G27960	cell.cycle	Symbols: CKS1, CKS1AT | CKS1 (CYCLIN-DEPENDENT KINASE-SUBUNIT 1); cyclin-dependent protein kinase/ protein binding | chr2:11910723-11911685 REVERSE	0.396535	0.944058	-0.24099	0.433423	0.808617	-0.296753	0.00275552	0.0194622	0.703252	0.819991	0	-0.0621333	0.162234	0.379497	0.00131925	0.0880588	0.267575
AT2G27970	cell.cycle	Symbols: CKS2 | CKS2 (CDK-subunit 2); cyclin-dependent protein kinase/ cyclin-dependent protein kinase regulator | chr2:11912212-11913297 REVERSE	0.266652	0.902517	-0.284823	0.00037442	0.0098261	-0.989925	0.210709	0.441061	0.678378	0.370482	0	0.576044	0.27198	0.498123	1.72153e-07	0.022366	0.129828
AT2G32710	cell.cycle	Symbols: KRP4, ACK2, ICK7 | KRP4; cyclin binding / cyclin-dependent protein kinase inhibitor | chr2:13873436-13875831 FORWARD	0.0184872	0.332959	-0.480955	0.0594423	0.340535	-0.396816	0.514407	0.728303	0.156502	0.710553	0	-0.1858	0.35747	0.578265	0.000527722	0.28804	0.509818
AT2G37560	cell.cycle	Symbols: ORC2, ATORC2 | ORC2 (ORIGIN RECOGNITION COMPLEX SECOND LARGEST SUBUNIT 2); DNA replication origin binding / protein binding | chr2:15758645-15761262 FORWARD	0.365415	0.94005	-0.469522	0.106982	0.461545	-2.17918	0.031014	0.120903	-2.62023	0.935846	0	0.190605	0.242584	0.46881	0.183072	0.0611943	0.218872
AT2G41830	cell.cycle	cyclin-related | chr2:17450109-17457087 REVERSE	0.337776	0.931965	0.553645	0.337445	0.744223	0.622535	0.920034	0.973587	0.00175157	0.647732	0	0.307306	0.393636	0.607914	0.139845	0.707039	0.828408
AT2G42260	cell.cycle	Symbols: UVI4, PYM | UVI4 (UV-B-INSENSITIVE 4) | chr2:17601955-17603633 REVERSE	0.314238	0.926527	-0.405444	0.188796	0.595534	-0.823933	0.571653	0.767068	0.68407	0.419098	0	0.857271	0.922968	0.958343	3.19259e-05	0.12837	0.329886
AT2G44740	cell.cycle	Symbols: CYCP4;1 | CYCP4;1 (cyclin p4;1); cyclin-dependent protein kinase | chr2:18441989-18443399 REVERSE	0.32448	0.927517	-0.566307	0.61636	0.894041	-0.000425802	0.786365	0.905348	-0.461732	0.828388	0	-0.24442	0.684299	0.817758	0.00632293	0.957396	0.976171
AT2G45080	cell.cycle	Symbols: cycp3;1 | cycp3;1 (cyclin p3;1); cyclin-dependent protein kinase | chr2:18591665-18592455 FORWARD	0.0696036	0.621567	-2.2391	0.63308	0.900817	-0.505284	0.531088	0.73997	0.295977	1	0	0	0.0189137	0.123503	0.0647808	0.245494	0.469542
AT3G05327	cell.cycle	FUNCTIONS IN: molecular_function unknown; INVOLVED IN: biological_process unknown; LOCATED IN: cellular_component unknown; CONTAINS InterPro DOMAIN/s: Negative regulatory factor PREG (InterPro:IPR012389), Cyclin-like (InterPro:IPR011028), Cyclin-related 2 (InterPro:IPR013922); BEST Arabidopsis thaliana protein match is: CYCP4;1 (cyclin p4;1); cyclin-dependent protein kinase (TAIR:AT2G44740.1); Ha…	0.993735	1.00657	-0.00534068	0.544235	0.864439	1.38508	0.717211	0.863671	-0.700312	0.579185	0	0.615729	0.813119	0.893334	0.801056	0.662487	0.798569
AT3G05330	cell.cycle	Symbols: ATN, ATTAN | ATN (TANGLED) | chr3:1518882-1521494 REVERSE	0.380732	0.941169	0.312355	0.291354	0.712375	-0.362268	0.728676	0.869821	0.0484394	0.818532	0	0.139103	0.686328	0.818763	2.73785e-06	0.528413	0.707719
AT3G05480	cell.cycle	Symbols: ATRAD9, RAD9 | RAD9 | chr3:1585334-1588238 FORWARD	0.734873	0.99091	-0.464881	0.280959	0.703363	-1.45873	0.863173	0.946331	-0.0843128	0.69524	0	0.483086	0.374378	0.592401	0.322132	0.12176	0.319976
AT3G10530	cell.cycle	transducin family protein / WD-40 repeat family protein | chr3:3285892-3288880 FORWARD	0.593715	0.981923	-0.446006	0.0209935	0.184737	-0.957635	0.21956	0.451358	-0.903339	0.0845782	0	-0.676023	0.217973	0.441647	0.66631	0.72976	0.841483
AT3G11520	cell.cycle	Symbols: CYCB1;3, CYC2 | CYCB1;3 (CYCLIN B1;3); cyclin-dependent protein kinase regulator | chr3:3625324-3627273 REVERSE	0.493207	0.965933	-0.214506	0.0372122	0.263118	-0.894633	0.97735	1.00101	-0.2793	0.686359	0	0.316419	0.653172	0.796148	1.57838e-06	0.435586	0.637048
AT3G13210	cell.cycle	crooked neck protein, putative / cell cycle protein, putative | chr3:4244921-4247846 FORWARD	0.577378	0.977362	-0.293357	0.607315	0.890633	-0.281075	0.354615	0.597812	1.17921	0.743167	0	0.803888	0.725608	0.841475	0.0163587	0.410963	0.616605
AT3G18730	cell.cycle	Symbols: TSK, MGO3, BRU1 | TSK (TONSOKU); protein binding | chr3:6445852-6453159 REVERSE	0.689716	0.988258	-0.164492	0.160758	0.556907	-0.597809	0.457907	0.683953	-0.618227	0.702424	0	0.347456	0.197462	0.419429	2.79993e-07	0.0184668	0.117019
AT3G19150	cell.cycle	Symbols: KRP6, ICK4 | KRP6 (KIP-RELATED PROTEIN 6); cyclin binding / cyclin-dependent protein kinase inhibitor | chr3:6616352-6617696 REVERSE	0.521321	0.970726	0.382794	0.223048	0.640328	0.819014	0.153424	0.362983	-0.65918	0.258893	0	-0.541672	0.645959	0.791507	0.428922	0.0943386	0.277901
AT3G19650	cell.cycle	cyclin-related | chr3:6823508-6825261 FORWARD	0.72424	0.989298	-0.144355	0.918969	0.989174	-0.0309752	0.860887	0.944899	-0.07868	0.894071	0	0.0725584	0.803475	0.887845	0.0209919	0.970231	0.983126
AT3G21870	cell.cycle	Symbols: CYCP2;1 | CYCP2;1 (cyclin p2;1); cyclin-dependent protein kinase | chr3:7703866-7704829 REVERSE	0.368555	0.9406	-0.644725	0.548501	0.866719	-0.167662	0.0949003	0.264375	-0.405438	0.510074	0	0.147294	0.29235	0.518684	0.0504126	0.901742	0.945361
AT3G24810	cell.cycle	Symbols: ICK3, KRP5 | ICK3; cyclin-dependent protein kinase inhibitor | chr3:9060896-9061998 FORWARD	0.614411	0.981073	-0.0477019	0.556045	0.867482	0.999308	0.706073	0.856514	-0.414575	0.594804	0	0.376768	0.418316	0.627491	0.405414	0.904004	0.946858
AT3G48750	cell.cycle	Symbols: CDKA;1, CDC2AAT, CDK2, CDC2, CDC2A, CDKA1 | CDC2 (CELL DIVISION CONTROL 2); cyclin-dependent protein kinase/ kinase/ protein binding / protein kinase | chr3:18071536-18074641 FORWARD	0.62189	0.98333	-0.103583	0.09183	0.426308	-0.412789	0.748252	0.881406	-0.0787213	0.939654	0	-0.0242133	0.00651543	0.071124	8.50874e-05	0.00689883	0.0702596
AT3G50070	cell.cycle	Symbols: CYCD3;3 | CYCD3;3 (CYCLIN D3;3); cyclin-dependent protein kinase | chr3:18565134-18566780 REVERSE	0.212184	0.866204	-0.270369	0.0866674	0.414924	-0.416665	0.949782	0.988365	-0.288865	0.884852	0	-0.15261	0.67166	0.80897	2.77032e-05	0.907952	0.948778
AT3G50630	cell.cycle	Symbols: KRP2, ICK2 | KRP2 (KIP-RELATED PROTEIN 2); cyclin-dependent protein kinase inhibitor/ kinase inhibitor/ protein binding | chr3:18800380-18801587 FORWARD	0.929913	1.00118	0.0111993	0.259363	0.679551	0.579424	0.0476316	0.162988	0.836998	0.822837	0	-0.235434	0.25716	0.482713	0.000712307	0.0215701	0.127549
AT3G51110	cell.cycle	crooked neck protein, putative / cell cycle protein, putative | chr3:18983626-18985848 FORWARD	0.525168	0.971606	-0.207148	0.516012	0.853779	0.233641	0.710247	0.858824	0.149434	0.570456	0	-0.260145	0.970675	0.983369	0.000190191	0.0153852	0.106329
AT3G63120	cell.cycle	Symbols: CYCP1;1 | CYCP1;1 (cyclin p1;1); cyclin-dependent protein kinase | chr3:23322956-23324247 REVERSE	0.627753	0.982851	-0.199754	0.817937	0.961496	0.0731417	0.826388	0.924659	0.0396731	0.499925	0	-0.126119	0.933526	0.96458	0.00447536	0.61954	0.770639
AT4G00020	cell.cycle	Symbols: MEE43, EDA20, BRCA2(IV), BRCA2A | protein binding / single-stranded DNA binding | chr4:2895-10364 REVERSE	0.862691	0.998706	-0.0548765	0.397485	0.783155	-0.286206	0.381647	0.620342	-0.411064	0.852734	0	0.10089	0.286802	0.513041	2.99039e-07	0.067881	0.231294
AT4G03270	cell.cycle	Symbols: CYCD6;1 | CYCD6;1 (Cyclin D6;1); cyclin-dependent protein kinase | chr4:1432375-1433691 REVERSE	0.709489	0.987826	-0.157116	0.144527	0.532631	-0.705585	0.426265	0.657568	0.927389	0.311828	0	1.523	0.996286	0.997838	3.94067e-06	0.231126	0.45413
AT4G19560	cell.cycle	Symbols: CYCT1;2 | CYCT1;2; cyclin-dependent protein kinase | chr4:10661428-10664716 FORWARD	0.211069	0.864949	-0.949217	0.367105	0.766185	-0.541302	0.887508	0.959539	0.263058	0.720449	0	0.55343	0.764091	0.863317	0.953332	0.487173	0.675369
AT4G19600	cell.cycle	Symbols: CYCT1;4 | CYCT1;4; cyclin-dependent protein kinase | chr4:10672765-10676735 FORWARD	0.539575	0.972969	0.139043	0.884337	0.978657	-0.0253329	0.0020089	0.0151781	0.709109	0.585162	0	-0.156226	0.00142487	0.0343984	0.0154177	0.0175138	0.113822
AT4G22910	cell.cycle	Symbols: FZR2 | FZR2 (FIZZY-RELATED 2); signal transducer | chr4:12012677-12016011 FORWARD	0.138859	0.782485	0.576064	0.395052	0.781154	0.398637	0.290502	0.534073	-0.507825	0.29119	0	0.734108	0.183158	0.402844	0.0285612	0.111301	0.304479
AT4G28980	cell.cycle	Symbols: CDKF;1, CAK1AT | cyclin-dependent kinase-activating kinase 1At / CDK-activating kinase 1At (CAK1) | chr4:14288439-14290700 FORWARD	0.0335706	0.45188	0.491833	0.0919186	0.426206	0.444334	0.194701	0.422023	0.353264	0.40033	0	-0.281967	0.0121227	0.0970669	5.60111e-05	0.0277786	0.145327
AT4G30820	cell.cycle	cyclin-dependent kinase-activating kinase assembly factor-related / CDK-activating kinase assembly factor-related | chr4:15006489-15008546 FORWARD	0.265471	0.904553	-0.567697	0.332676	0.742021	-0.407918	0.474956	0.698013	0.319303	0.460174	0	-0.331022	0.546608	0.725339	0.747704	0.371054	0.584171
AT4G37490	cell.cycle	Symbols: CYC1, CYCB1;1, CYCB1 | CYCB1;1 (CYCLIN B1;1); cyclin-dependent protein kinase regulator | chr4:17621886-17624285 REVERSE	0.434008	0.950883	-0.202351	0.00226183	0.0389191	-1.06222	0.84635	0.93608	0.997772	0.873527	0	0.570764	0.604998	0.765033	2.45069e-05	0.438145	0.63919
AT4G37630	cell.cycle	Symbols: CYCD5;1 | CYCD5;1 (cyclin d5;1); cyclin-dependent protein kinase | chr4:17679279-17681202 FORWARD	0.3866	0.943105	-0.297818	0.676145	0.915368	-0.144454	0.0267701	0.108732	-1.49831	0.988741	0	0.0603363	0.00885388	0.0824638	0.000188888	0.042258	0.180375
AT5G01630	cell.cycle	Symbols: BRCA2B, BRCA2(V), ATBRCA2(V) | BRCA2B (BRCA2-LIKE B); protein binding / single-stranded DNA binding | chr5:234851-240911 REVERSE	0.507035	0.969199	-0.23995	0.334491	0.742376	-0.406673	0.804371	0.913645	-0.100476	0.75708	0	-0.279221	0.493996	0.687297	2.31068e-05	0.962405	0.979105
AT5G02110	cell.cycle	Symbols: CYCD7;1, CYCD7 | CYCD7;1 (CYCLIN D7;1); cyclin-dependent protein kinase | chr5:417022-418666 FORWARD	0.977893	1.00493	-0.0200318	0.374011	0.77084	1.14624	0.817682	0.921277	0.293801	0.644456	0	-0.00217535	0.633595	0.782872	0.881704	0.952876	0.973518
AT5G06150	cell.cycle	Symbols: CYC1BAT, CYCB1;2 | CYC1BAT; cyclin-dependent protein kinase regulator | chr5:1859279-1861649 REVERSE	0.379027	0.942388	-0.257395	0.016202	0.155793	-0.713842	0.255923	0.495434	0.845879	0.578868	0	0.570764	0.358866	0.579745	1.4336e-09	0.0642592	0.224954
AT5G10270	cell.cycle	Symbols: CDKC;1 | CDKC;1 (Cyclin-dependent kinase C;1); kinase | chr5:3221607-3224765 REVERSE	0.447984	0.956093	-0.250513	0.614232	0.893306	-0.193293	0.423529	0.656023	0.278218	0.353327	0	-0.383708	0.191483	0.412406	0.809164	0.147359	0.35628
AT5G10440	cell.cycle	Symbols: CYCD4;2 | CYCD4;2 (cyclin d4;2); cyclin-dependent protein kinase | chr5:3280516-3282411 REVERSE	0.250748	0.895351	0.623847	0.866727	0.976593	-0.0910457	0.897574	0.964261	-0.415039	0.308648	0	1.59417	0.370358	0.588988	0.000110791	0.216084	0.437867
AT5G11300	cell.cycle	Symbols: CYC3B, CYC2BAT, CYCA2;2 | CYC3B (MITOTIC-LIKE CYCLIN 3B FROM ARABIDOPSIS); cyclin-dependent protein kinase regulator | chr5:3601517-3605265 REVERSE	0.598922	0.981197	-0.474797	0.923024	0.989343	0.111615	0.506155	0.721811	-0.90861	0.175101	0	-1.52623	0.197117	0.419021	1.12588e-05	0.11542	0.310595
AT5G26850	cell.cycle	INVOLVED IN: biological_process unknown; LOCATED IN: chloroplast; EXPRESSED IN: 23 plant structures; EXPRESSED DURING: 13 growth stages; BEST Arabidopsis thaliana protein match is: cyclin-related (TAIR:AT2G41830.1); Has 199 Blast hits to 197 proteins in 66 species: Archae - 0; Bacteria - 0; Metazoa - 113; Fungi - 19; Plants - 59; Viruses - 0; Other Eukaryotes - 8 (source: NCBI BLink). | chr5:9445…	0.682452	0.989092	0.0593675	0.749376	0.938495	-0.0481891	0.00421115	0.0269595	0.796978	0.454885	0	0.254259	0.000162146	0.0123622	4.94405e-12	0.000717857	0.0240395
AT5G27620	cell.cycle	Symbols: CYCH;1 | CYCH;1 (CYCLIN H;1); cyclin-dependent protein kinase/ protein binding / protein kinase | chr5:9771324-9774875 FORWARD	0.409301	0.948692	-0.333123	0.218981	0.636038	-0.534026	0.00818239	0.0450557	-1.05738	0.948252	0	-0.0628377	0.0174576	0.118362	0.200053	0.0374163	0.169897
AT5G35520	cell.cycle	Symbols: MIS12, ATMIS12 | MIS12 (MINICHROMOSOME INSTABILITY 12 (MIS12)-LIKE) | chr5:13701396-13703489 FORWARD	0.935129	1.00204	-0.0056302	0.440929	0.812794	-0.368881	0.594368	0.781777	-0.169396	0.832723	0	-0.0135216	0.756098	0.858611	0.0279566	0.592027	0.753472
AT5G40820	cell.cycle	Symbols: ATRAD3, ATR, ATATR | ATRAD3; binding / inositol or phosphatidylinositol kinase/ phosphotransferase, alcohol group as acceptor / protein serine/threonine kinase | chr5:16342745-16353898 REVERSE	0.556044	0.975315	0.249281	0.801335	0.956672	0.126583	0.359277	0.601988	0.679236	0.799937	0	-0.22742	0.496093	0.688874	0.00445783	0.706217	0.827746
AT5G41770	cell.cycle	crooked neck protein, putative / cell cycle protein, putative | chr5:16717996-16721222 FORWARD	0.562344	0.975367	0.207889	0.906471	0.985121	0.00995142	0.733486	0.872377	0.0682011	0.656694	0	0.106413	0.728544	0.843055	0.00486936	0.791109	0.879065
AT5G43080	cell.cycle	Symbols: CYCA3;1 | CYCA3;1 (Cyclin A3;1); cyclin-dependent protein kinase regulator | chr5:17293227-17294789 FORWARD	0.210748	0.864552	0.679236	0.612287	0.892564	-0.195196	0.165256	0.380747	-1.54983	0.751472	0	0.30773	0.95642	0.975898	0.000602656	0.0751615	0.244566
AT5G45190	cell.cycle	cyclin family protein | chr5:18277620-18281874 REVERSE	0.739667	0.991207	0.192372	0.153574	0.546547	0.543464	0.0782283	0.23069	0.36345	0.527465	0	-0.146728	0.362097	0.582526	0.602868	0.104306	0.293889
AT5G45990	cell.cycle	crooked neck protein, putative / cell cycle protein, putative | chr5:18651324-18653892 FORWARD	1	1.00401	0	1	1.00145	0	0.365692	0.607722	-0.90861	0.866172	0	0.149753	0.813477	0.893371	0.0619228	0.813477	0.891493
AT5G48630	cell.cycle	cyclin family protein | chr5:19721546-19723234 REVERSE	0.313672	0.927693	-0.239125	0.305245	0.720141	-0.256775	0.907487	0.968867	-0.0637795	0.869975	0	0.0570362	0.581774	0.748372	0.00298171	0.569125	0.735731
AT5G48640	cell.cycle	cyclin family protein | chr5:19723533-19725689 REVERSE	0.373856	0.941178	-0.255455	0.776812	0.946971	0.102236	0.132148	0.33001	0.556242	0.5394	0	0.295844	0.550011	0.727602	0.00610237	0.119269	0.316317
AT5G48820	cell.cycle	Symbols: KRP3, ICK6 | ICK6 (INHIBITOR/INTERACTOR WITH CYCLIN-DEPENDENT KINASE); cyclin binding / cyclin-dependent protein kinase inhibitor | chr5:19792608-19794346 REVERSE	0.0990657	0.699187	-0.912986	0.024547	0.2033	-1.48542	0.513997	0.728792	-0.335509	0.612059	0	0.608219	0.0784608	0.258309	1.58872e-06	0.0136254	0.100389
AT5G51330	cell.cycle	Symbols: SWI1, DYAD | SWI1 (SWITCH1); phospholipase C | chr5:20858706-20861711 REVERSE	0.252143	0.896018	0.885033	0.551734	0.867351	0.370292	0.160733	0.374081	1.89473	0.539163	0	0.931208	0.301692	0.527687	0.638944	0.140546	0.347652
AT5G64960	cell.cycle	Symbols: CDKC2, CDKC;2 | CDKC2 (Cyclin dependent kinase group C 2); kinase | chr5:25955381-25958995 FORWARD	0.761754	0.993138	0.0564304	0.541254	0.86283	-0.149221	0.835776	0.929716	-0.0333162	0.580001	0	0.176402	0.994582	0.996804	0.432702	0.338875	0.556304
AT5G65420	cell.cycle	Symbols: CYCD4;1 | CYCD4;1 (CYCLIN D4;1); cyclin-dependent protein kinase regulator | chr5:26141470-26143993 REVERSE	0.845389	0.998757	-0.0897434	0.802315	0.957545	0.189414	0.234899	0.470358	1.17461	0.503922	0	-0.750038	0.240513	0.466726	1.70361e-05	0.102762	0.291925
AT5G67260	cell.cycle	Symbols: CYCD3;2 | CYCD3;2 (CYCLIN D3;2); cyclin-dependent protein kinase | chr5:26836148-26837811 FORWARD	8.18447e-06	0.00148934	-0.564613	4.835e-09	6.01693e-07	-0.723164	0.207835	0.437321	-0.510059	0.951778	0	0.01202	0.0401168	0.181263	1.18648e-06	0.128736	0.330211
AT1G01940	cell.cycle.peptidylprolyl isomerase	peptidyl-prolyl cis-trans isomerase cyclophilin-type family protein | chr1:323027-324917 FORWARD	0.616023	0.98186	-0.161009	0.306913	0.721078	-0.372413	0.0776921	0.229706	0.865232	0.435036	0	0.448949	0.3922	0.606667	0.000955389	0.181532	0.398995
AT1G26550	cell.cycle.peptidylprolyl isomerase	peptidyl-prolyl cis-trans isomerase PPIC-type family protein | chr1:9171130-9172940 FORWARD	0.391285	0.944618	0.125803	0.495819	0.845386	0.11414	0.294024	0.537831	0.137224	0.0394434	0	-0.331503	0.00884854	0.0824538	0.0288762	0.00533637	0.0606918
AT1G26940	cell.cycle.peptidylprolyl isomerase	peptidyl-prolyl cis-trans isomerase cyclophilin-type family protein | chr1:9343126-9345145 FORWARD	0.339942	0.932338	0.36976	0.693169	0.919886	0.184068	0.100267	0.274763	1.40738	0.650462	0	-0.00339136	0.184188	0.403637	0.00314824	0.431083	0.633633
AT1G74070	cell.cycle.peptidylprolyl isomerase	peptidyl-prolyl cis-trans isomerase cyclophilin-type family protein | chr1:27851488-27852976 REVERSE	0.869807	0.998614	0.0214716	0.370002	0.768078	0.256219	0.0596821	0.1919	-0.324733	0.0619221	0	0.293355	0.0380981	0.177035	0.0131482	0.369116	0.582593
AT2G15790	cell.cycle.peptidylprolyl isomerase	Symbols: SQN, CYP40 | SQN (SQUINT); peptidyl-prolyl cis-trans isomerase | chr2:6877774-6880898 REVERSE	0.802459	0.9965	0.110533	0.516227	0.853769	0.299233	0.285309	0.528505	-0.487924	0.282171	0	0.509263	0.0113747	0.0940447	0.0795084	0.0716385	0.23833
AT2G16600	cell.cycle.peptidylprolyl isomerase	Symbols: ROC3 | ROC3; peptidyl-prolyl cis-trans isomerase | chr2:7200807-7201574 FORWARD	0.840263	0.999003	0.0563961	0.243638	0.66228	-0.369592	0.371346	0.613314	0.10344	0.00105217	0	-0.348433	0.151152	0.36614	7.14715e-05	0.99419	0.996981
AT2G18040	cell.cycle.peptidylprolyl isomerase	Symbols: PIN1AT | PIN1AT (PEPTIDYLPROLYL CIS/TRANS ISOMERASE, NIMA-INTERACTING 1); peptidyl-prolyl cis-trans isomerase | chr2:7842164-7843870 FORWARD	0.0860942	0.670707	-0.20764	0.714052	0.927373	-0.0684104	0.0172048	0.0779937	0.372846	0.839126	0	0.0335792	0.531525	0.714615	0.0275698	0.0226345	0.130211
AT2G21130	cell.cycle.peptidylprolyl isomerase	peptidyl-prolyl cis-trans isomerase / cyclophilin (CYP2) / rotamase | chr2:9055398-9056232 REVERSE	0.971778	1.00351	0.33029	0.359921	0.76074	-0.8588	0.0189778	0.0841136	2.10508	0.294599	0	1.32922	0.210461	0.434737	0.0582897	0.273359	0.49622
AT2G29960	cell.cycle.peptidylprolyl isomerase	Symbols: CYP5, ATCYP5, CYP19-4 | CYP5 (CYCLOPHILIN 5); peptidyl-prolyl cis-trans isomerase | chr2:12769033-12770579 REVERSE	0.955483	1.00476	0.00822005	0.563125	0.87148	-0.10916	0.0166806	0.0760464	0.511806	0.974805	0	-0.0119443	0.00288292	0.0473668	8.6099e-08	0.0134788	0.0996902
AT2G36130	cell.cycle.peptidylprolyl isomerase	peptidyl-prolyl cis-trans isomerase, putative / cyclophilin, putative / rotamase, putative | chr2:15166773-15168497 FORWARD	0.942325	1.00401	0.0154395	0.660097	0.910773	-0.0995554	0.0254211	0.104507	0.625149	0.947066	0	0.00864134	0.10541	0.301	0.00113563	0.201002	0.421519
AT2G38730	cell.cycle.peptidylprolyl isomerase	peptidyl-prolyl cis-trans isomerase, putative / cyclophilin, putative / rotamase, putative | chr2:16192356-16194103 REVERSE	0.26732	0.903353	-0.315687	0.0363611	0.259478	-0.697241	0.0343403	0.129881	-0.831025	0.279852	0	-0.42833	0.00553921	0.0663227	0.000661485	0.0760332	0.246364
AT2G47320	cell.cycle.peptidylprolyl isomerase	peptidyl-prolyl cis-trans isomerase cyclophilin-type family protein | chr2:19427372-19428933 FORWARD	0.513682	0.969038	0.203089	0.272987	0.695777	0.325565	0.25375	0.493355	0.266607	0.239254	0	-0.321745	0.229189	0.454444	2.66229e-06	0.0651372	0.226547
AT3G15520	cell.cycle.peptidylprolyl isomerase	peptidyl-prolyl cis-trans isomerase TLP38, chloroplast / thylakoid lumen PPIase of 38 kDa / cyclophilin / rotamase | chr3:5249599-5252506 REVERSE	0.111988	0.733241	0.195909	0.0942298	0.430201	0.229832	0.0506626	0.170279	-0.376211	0.0203493	0	0.362452	0.0119252	0.0962853	0.0632212	0.0184024	0.116842
AT3G25220	cell.cycle.peptidylprolyl isomerase	Symbols: FKBP15-1 | FKBP15-1; FK506 binding / peptidyl-prolyl cis-trans isomerase | chr3:9182616-9184679 FORWARD	0.413775	0.949478	-0.173227	0.556293	0.867729	-0.111822	0.198917	0.427177	0.352157	0.640321	0	0.151257	0.733374	0.845802	1.72924e-08	0.131879	0.334097
AT3G54010	cell.cycle.peptidylprolyl isomerase	Symbols: PAS1, DEI1 | PAS1 (PASTICCINO 1); FK506 binding / binding / peptidyl-prolyl cis-trans isomerase | chr3:20000861-20005183 FORWARD	0.0973701	0.697169	0.547722	0.0238784	0.20017	0.590631	0.000132316	0.00160519	1.00596	0.246839	0	0.39704	0.0102422	0.0891923	0.0493319	0.300506	0.522062
AT3G55920	cell.cycle.peptidylprolyl isomerase	peptidyl-prolyl cis-trans isomerase, putative / cyclophilin, putative / rotamase, putative | chr3:20743443-20745083 REVERSE	0.000170586	0.0154481	1.62708	0.00291241	0.0468927	1.91005	0.00450047	0.0284435	1.57664	0.437389	0	0.662284	0.00114195	0.0311116	0.00632797	0.132437	0.334763
AT3G56070	cell.cycle.peptidylprolyl isomerase	Symbols: ROC2 | ROC2 (ROTAMASE CYCLOPHILIN 2); cyclosporin A binding / peptidyl-prolyl cis-trans isomerase | chr3:20806749-20808152 REVERSE	0.469516	0.961003	-0.209243	0.0354986	0.255688	-0.88455	2.98178e-07	8.75426e-06	-1.06306	0.0119968	0	-0.502903	0.014103	0.105521	0.350886	0.039561	0.174501
AT3G62030	cell.cycle.peptidylprolyl isomerase	Symbols: ROC4 | peptidyl-prolyl cis-trans isomerase, chloroplast / cyclophilin / rotamase / cyclosporin A-binding protein (ROC4) | chr3:22973004-22975378 FORWARD	0.041374	0.505104	-0.153161	7.80442e-05	0.00283502	-0.319452	4.1427e-19	7.75812e-17	-0.569696	0.0314174	0	0.241904	8.36154e-05	0.00965783	1.57618e-06	1.31286e-05	0.00356672
AT3G63400	cell.cycle.peptidylprolyl isomerase	peptidyl-prolyl cis-trans isomerase cyclophilin-type family protein | chr3:23412023-23415659 FORWARD	0.730788	0.990317	-0.0703864	0.421107	0.798617	-0.202368	0.959787	0.992619	-0.0475122	0.266407	0	-0.273137	0.391892	0.606338	0.00913066	0.960896	0.978447
AT3G66654	cell.cycle.peptidylprolyl isomerase	peptidyl-prolyl cis-trans isomerase cyclophilin-type family protein | chr3:2088068-2090481 FORWARD	0.127669	0.761241	-0.338496	0.165948	0.564346	-0.337137	0.0255308	0.104869	0.61216	0.792582	0	0.0960781	0.226396	0.451318	8.82491e-05	0.0202378	0.12268
AT4G32420	cell.cycle.peptidylprolyl isomerase	peptidyl-prolyl cis-trans isomerase cyclophilin-type family protein | chr4:15647346-15652754 REVERSE	0.0254983	0.396643	0.397832	0.184726	0.590222	0.493504	0.115987	0.302744	-0.238841	0.264925	0	0.24052	0.026669	0.147313	0.00174715	0.0638806	0.224361
AT4G33060	cell.cycle.peptidylprolyl isomerase	peptidyl-prolyl cis-trans isomerase cyclophilin-type family protein | chr4:15948490-15952223 FORWARD	0.497211	0.967098	-0.17611	0.932352	0.991079	-0.0172935	0.154404	0.364586	0.39675	0.761893	0	-0.0872301	0.603765	0.763925	0.164524	0.141188	0.348435
AT4G34870	cell.cycle.peptidylprolyl isomerase	Symbols: ROC5, ATCYP1 | ROC5 (ROTAMASE CYCLOPHILIN 5); peptidyl-prolyl cis-trans isomerase | chr4:16614327-16615313 FORWARD	0.793934	0.995527	0.0155741	0.0171464	0.161335	-0.197544	0.811571	0.917877	-0.0192654	5.71242e-07	0	-0.383089	0.00017326	0.0125639	4.25075e-07	0.182506	0.399996
AT4G34960	cell.cycle.peptidylprolyl isomerase	peptidyl-prolyl cis-trans isomerase, putative / cyclophilin, putative / rotamase, putative | chr4:16648605-16650897 FORWARD	0.582039	0.978297	-0.205565	0.630539	0.899724	-0.12147	0.418234	0.650485	0.293048	0.249502	0	0.515934	0.636773	0.784688	7.09532e-05	0.331198	0.550304
AT4G38740	cell.cycle.peptidylprolyl isomerase	Symbols: ROC1 | ROC1 (ROTAMASE CYP 1); peptidyl-prolyl cis-trans isomerase | chr4:18083395-18084251 REVERSE	0.809394	0.997152	-0.046629	0.796498	0.954975	0.0364289	6.63535e-07	1.74849e-05	0.70959	1.81602e-08	0	-0.453652	0.000996582	0.0289504	1.05494e-08	0.000331747	0.0172482
AT5G13120	cell.cycle.peptidylprolyl isomerase	peptidyl-prolyl cis-trans isomerase cyclophilin-type family protein | chr5:4162503-4164784 REVERSE	0.307873	0.924146	0.093758	0.979233	1.00199	-0.00847904	0.0468882	0.161217	-0.218251	0.398366	0	0.116096	0.366029	0.58558	0.000196941	0.0481178	0.193242
AT5G35100	cell.cycle.peptidylprolyl isomerase	peptidyl-prolyl cis-trans isomerase | chr5:13360283-13361389 REVERSE	0.649021	0.98528	0.0669404	0.809717	0.960379	0.0420649	0.217288	0.448744	-0.20282	0.280927	0	0.195333	0.184689	0.404	0.783774	0.124693	0.324588
AT5G48570	cell.cycle.peptidylprolyl isomerase	Symbols: ROF2, ATFKBP65 | peptidyl-prolyl cis-trans isomerase, putative / FK506-binding protein, putative | chr5:19690542-19693845 REVERSE	0.429507	0.950197	0.383275	0.0203062	0.180834	2.38458	0.241132	0.478076	-1.57618	0.737353	0	0.958256	0.0131719	0.101629	0.0013807	0.099001	0.286044
AT5G48580	cell.cycle.peptidylprolyl isomerase	Symbols: FKBP15-2 | FKBP15-2; FK506 binding / peptidyl-prolyl cis-trans isomerase | chr5:19695929-19698712 REVERSE	0.497172	0.967119	-0.119924	0.938888	0.992613	-0.0144588	0.287831	0.531339	-0.259289	0.245069	0	-0.32007	0.177234	0.396366	3.84667e-08	0.361977	0.575944
AT5G58710	cell.cycle.peptidylprolyl isomerase	Symbols: ROC7 | ROC7; peptidyl-prolyl cis-trans isomerase | chr5:23717775-23719765 FORWARD	0.123407	0.751627	-0.220603	0.970383	1.00009	0.00526457	0.733377	0.872355	-0.0627244	0.963575	0	-0.0277621	0.29683	0.523454	1.06636e-06	0.579194	0.743418
AT5G67530	cell.cycle.peptidylprolyl isomerase	peptidyl-prolyl cis-trans isomerase cyclophilin-type family protein | chr5:26941182-26944146 FORWARD	0.349225	0.933508	-0.220833	0.99377	1.00502	0.00249154	0.403362	0.638264	0.235914	0.663998	0	-0.144279	0.261083	0.48662	4.87913e-08	0.000296954	0.016135
AT1G05910	cell.division	cell division cycle protein 48-related / CDC48-related | chr1:1790224-1796647 FORWARD	0.655443	0.986796	0.115665	0.75766	0.942142	-0.0596929	0.846518	0.936106	-0.0544977	0.785128	0	-0.0699924	0.793337	0.881338	0.605016	0.800834	0.884369
AT1G07270	cell.division	cell division control protein CDC6b, putative (CDC6b) | chr1:2229757-2232897 REVERSE	0.353856	0.934876	0.934809	0.973141	0.999995	0.337865	0.40644	0.640875	-0.59684	0.808887	0	0.461523	0.676127	0.812271	0.0253714	0.831916	0.902268
AT1G10740	cell.division	unknown protein | chr1:3568169-3570760 REVERSE	0.913962	0.998663	0.0105436	0.132182	0.510852	0.628287	0.0274275	0.110865	0.297818	0.24294	0	-0.167797	0.554156	0.729682	3.24756e-05	0.0669976	0.229786
AT1G12730	cell.division	cell division cycle protein-related | chr1:4334615-4337844 FORWARD	0.1361	0.778768	-0.613997	0.72686	0.930105	-0.134894	0.254553	0.494171	0.543582	0.390919	0	-0.594911	0.292058	0.518404	0.00137495	0.0195619	0.120939
AT1G15660	cell.division	Symbols: CENP-C | CENP-C (CENTROMERE PROTEIN C) | chr1:5381170-5385254 FORWARD	0.154417	0.803278	-0.390809	0.101089	0.447739	-0.638029	0.366067	0.608242	0.34082	0.726828	0	0.139546	0.543905	0.723444	1.40123e-05	0.242877	0.466526
AT1G16590	cell.division	Symbols: REV7, ATREV7 | REV7; DNA binding | chr1:5673795-5675131 FORWARD	0.989355	1.00578	-0.0468105	0.864584	0.975317	-0.234374	0.870062	0.949673	-0.0480628	0.384604	0	-0.915713	0.56951	0.740148	0.0908991	0.801798	0.884625
AT1G18040	cell.division	Symbols: CDKD1;3, AT;CDCKD;3, CAK2AT | CDKD1;3 (CYCLIN-DEPENDENT KINASE D1;3); kinase/ protein kinase | chr1:6206871-6209500 REVERSE	0.692863	0.987558	0.283977	0.645347	0.906568	-0.131401	0.833186	0.928441	0.0622828	0.864736	0	0.0989695	0.783171	0.874831	0.0147722	0.754001	0.855626
AT1G19880	cell.division	regulator of chromosome condensation (RCC1) family protein | chr1:6900415-6904069 REVERSE	0.728429	0.989762	0.0616941	0.53787	0.863287	0.11839	0.4599	0.685338	0.158725	0.424868	0	0.188449	0.411856	0.623424	7.6658e-05	0.908167	0.948797
AT1G20930	cell.division	Symbols: CDKB2;2 | CDKB2;2 (CYCLIN-DEPENDENT KINASE B2;2); cyclin-dependent protein kinase/ kinase | chr1:7292568-7294746 REVERSE	0.26935	0.90325	-0.37303	0.204749	0.617289	-0.384322	0.404979	0.639407	0.534917	0.687014	0	-0.387213	0.0889312	0.276587	9.34958e-09	0.0725888	0.239796
AT1G22260	cell.division	Symbols: ZYP1a, ZYP1 | ZYP1a | chr1:7859630-7865249 REVERSE	0.777221	0.99501	0.114234	0.798957	0.955785	-0.526724	0.240285	0.476984	1.43974	0.407039	0	1.14907	0.301063	0.527208	0.317598	0.94412	0.969245
AT1G27060	cell.division	regulator of chromosome condensation (RCC1) family protein | chr1:9395023-9396673 FORWARD	0.798876	0.996283	0.313977	0.760996	0.942463	-1.30112	0.0947045	0.264058	-0.918382	0.448499	0	-0.378824	0.714941	0.835585	0.00415619	0.305408	0.526265
AT1G49040	cell.division	Symbols: SCD1 | SCD1 (STOMATAL CYTOKINESIS-DEFECTIVE 1); protein binding | chr1:18139234-18148981 REVERSE	0.149144	0.796465	0.287709	0.342825	0.747879	0.222111	0.0113924	0.0572556	0.541623	0.152863	0	0.356807	0.0114143	0.09409	0.0603676	0.545178	0.720369
AT1G49910	cell.division	WD-40 repeat family protein / mitotic checkpoint protein, putative | chr1:18479025-18481475 FORWARD	0.758872	0.993544	-0.210762	0.318175	0.729327	-0.624349	0.858616	0.943587	0.171425	0.931525	0	0.113295	0.981659	0.989198	1.89113e-05	0.35041	0.565943
AT1G63110	cell.division	cell division cycle protein-related | chr1:23404822-23408052 FORWARD	0.79427	0.995754	-0.0517168	0.568087	0.872995	-0.179476	0.0744696	0.223675	0.498954	0.261439	0	0.357916	0.173917	0.393143	1.05725e-05	0.0506873	0.198157
AT1G65920	cell.division	regulator of chromosome condensation (RCC1) family protein / zinc finger protein-related | chr1:24525102-24529294 REVERSE	0.167793	0.820003	0.46943	0.0638145	0.353407	0.861091	2.97554e-10	1.7936e-08	3.12974	0.59436	0	0.389479	0.00149238	0.0351913	0.000708439	0.00261742	0.0435988
AT1G66510	cell.division	AAR2 protein family | chr1:24812837-24816148 FORWARD	0.29782	0.919881	-0.435332	0.558726	0.868363	-0.29816	0.5775	0.770254	-0.271912	0.982383	0	-0.015321	0.33149	0.554226	0.0449913	0.823231	0.896933
AT1G66750	cell.division	Symbols: CDKD1;2, CAK4AT, AT;CDKD;2, CDKD;2, CAK4 | CAK4 (CDK-ACTIVATING KINASE 4); kinase/ protein binding / protein serine/threonine kinase | chr1:24894715-24897253 FORWARD	0.593603	0.981991	0.312829	0.43628	0.81042	-0.397677	0.57035	0.765959	-0.20333	0.739167	0	-0.142148	0.503186	0.694721	0.398487	0.422052	0.626228
AT1G69400	cell.division	transducin family protein / WD-40 repeat family protein | chr1:26086961-26089020 FORWARD	0.900991	0.997888	-0.126338	0.324525	0.733767	-0.579795	0.950921	0.988591	0.520119	0.764804	0	0.177704	0.823303	0.899501	0.00132916	0.291551	0.513348
AT1G69710	cell.division	zinc finger protein, putative / regulator of chromosome condensation (RCC1) family protein | chr1:26222509-26226652 FORWARD	0.691337	0.988159	0.69034	0.663226	0.911375	0.803902	0.317311	0.56142	0.812606	0.469604	0	0.651247	0.632929	0.78245	0.687324	0.406277	0.613295
AT1G73690	cell.division	Symbols: CDKD1;1, AT;CDKD;1, CAK3AT | CDKD1;1 (CYCLIN-DEPENDENT KINASE D1;1); ATP binding / kinase/ protein kinase/ protein serine/threonine kinase | chr1:27714948-27717281 FORWARD	0.540458	0.972925	0.407739	0.66667	0.912856	-0.325814	0.78759	0.905731	-0.555992	0.538724	0	0.470555	0.807257	0.889832	0.000747234	0.54696	0.721784
AT1G76540	cell.division	Symbols: CDKB2;1 | CDKB2;1 (cyclin-dependent kinase B2;1); cyclin-dependent protein kinase/ kinase/ protein binding | chr1:28720328-28722521 REVERSE	0.856993	0.998462	-0.032735	0.0124779	0.131523	-0.625732	0.442214	0.671273	-0.595856	0.771388	0	-0.257712	0.244321	0.470377	3.36387e-08	0.226074	0.448406
AT1G76950	cell.division	Symbols: PRAF1 | PRAF1; Ran GTPase binding / chromatin binding / zinc ion binding | chr1:28906523-28911564 FORWARD	0.965448	1.00413	-0.00859043	0.479643	0.834777	0.239823	0.682252	0.840785	0.0783832	0.641203	0	0.133397	0.645545	0.791201	0.00531605	0.897785	0.943212
AT1G78770	cell.division	Symbols: APC6 | cell division cycle family protein | chr1:29616919-29621447 FORWARD	0.445112	0.955566	-0.284731	0.0994276	0.443949	-0.70146	0.146821	0.352858	1.63715	0.184215	0	1.81548	0.644891	0.790851	1.51702e-05	0.0532409	0.202677
AT2G17510	cell.division	Symbols: EMB2763 | EMB2763 (EMBRYO DEFECTIVE 2763); RNA binding / ribonuclease | chr2:7609236-7616000 REVERSE	0.450095	0.95647	-0.201044	0.0849756	0.41111	-0.410926	0.803344	0.9135	0.0550094	0.761479	0	0.0812635	0.529659	0.713299	0.576997	0.268317	0.491693
AT2G18290	cell.division	Symbols: APC10 | anaphase-promoting complex, subunit 10 family / APC10 family | chr2:7948306-7950329 REVERSE	0.0212583	0.359378	-0.968872	0.00109841	0.0225395	-0.9978	0.00169285	0.0131138	-1.21738	0.113424	0	-0.553243	0.0117369	0.0956857	0.000970475	0.52016	0.701781
AT2G20000	cell.division	Symbols: HBT, CDC27b | HBT (HOBBIT); binding | chr2:8632078-8637300 REVERSE	0.567123	0.975934	0.150336	0.872163	0.976614	-0.0422613	0.64384	0.817794	0.119475	0.505302	0	0.193621	0.646996	0.792074	0.00629209	0.604488	0.760896
AT2G20190	cell.division	Symbols: ATCLASP, CLASP | CLASP (CLIP-ASSOCIATED PROTEIN); binding | chr2:8711596-8719018 REVERSE	0.0614506	0.590299	0.280189	0.0621894	0.348206	0.3084	0.45649	0.683054	-0.109894	0.53447	0	0.109486	0.11442	0.315472	0.347511	0.146844	0.355972
AT2G27170	cell.division	Symbols: TTN7, SMC3 | TTN7 (TITAN7); ATP binding / protein binding | chr2:11609122-11617434 REVERSE	0.209832	0.864102	0.239307	0.560567	0.869683	0.132004	0.202271	0.431688	0.283209	0.650514	0	0.122135	0.078054	0.257585	0.00365972	0.961009	0.978459
AT2G29680	cell.division	Symbols: CDC6, ATCDC6 | CDC6 (CELL DIVISION CONTROL 6) | chr2:12689581-12692872 FORWARD	0.643414	0.98358	-0.44184	0.0732057	0.380816	-1.22158	0.019312	0.0851061	-2.91493	0.704247	0	-0.158668	0.105209	0.300917	0.0496845	0.0790443	0.252014
AT2G32900	cell.division	Symbols: ATZW10 | ATZW10 | chr2:13953731-13957748 FORWARD	0.729284	0.989808	0.0763707	0.499122	0.846825	-0.18201	0.361947	0.603682	0.274086	0.533839	0	-0.228289	0.0364752	0.172486	7.65929e-06	0.596721	0.756003
AT2G34780	cell.division	Symbols: EMB1611, MEE22 | MEE22 (MATERNAL EFFECT EMBRYO ARREST 22) | chr2:14668653-14673904 FORWARD	0.118241	0.743639	0.393648	0.646386	0.906773	0.134725	0.282808	0.525791	-0.273028	0.107181	0	-0.461253	0.174885	0.394038	0.678228	0.0279208	0.145716
AT2G35110	cell.division	Symbols: GRL, NAP1, NAPP | GRL (GNARLED); transcription activator | chr2:14795715-14803850 REVERSE	0.0423152	0.509817	0.586456	0.402914	0.786302	0.299472	0.0500168	0.168903	0.426358	0.770432	0	-0.0748918	0.0403674	0.181927	0.0682579	0.58746	0.750282
AT2G36250	cell.division	Symbols: FTSZ2-1, ATFTSZ2-1 | FTSZ2-1; protein binding / structural molecule | chr2:15197369-15200603 REVERSE	0.678475	0.988825	-0.0744198	0.28211	0.704326	-0.242201	0.0928752	0.260767	0.269837	0.495928	0	-0.100913	0.150274	0.364701	0.106656	0.426693	0.630157
AT2G38620	cell.division	Symbols: CDKB1;2 | CDKB1;2 (cyclin-dependent kinase B1;2); cyclin binding / kinase/ protein serine/threonine kinase | chr2:16152532-16154086 FORWARD	0.419704	0.950643	-0.289112	0.120004	0.486702	-0.728913	0.835245	0.929662	-0.247537	0.582757	0	0.649753	0.945093	0.969727	8.09975e-07	0.334842	0.553167
AT2G38670	cell.division	Symbols: PECT1 | PECT1 (PHOSPHORYLETHANOLAMINE CYTIDYLYLTRANSFERASE 1); ethanolamine-phosphate cytidylyltransferase | chr2:16168837-16171918 FORWARD	0.512004	0.969094	0.31255	0.785805	0.950664	-0.0636366	1.36826e-05	0.000235436	1.16673	0.992782	0	0.00713926	0.0257432	0.144643	0.0001121	0.249755	0.473373
AT3G01800	cell.division	ribosome recycling factor family protein / ribosome releasing factor family protein | chr3:285871-287950 FORWARD	0.338129	0.931873	-0.420337	0.00696379	0.0879087	-1.61171	0.000909557	0.00797112	-2.00437	0.0668329	0	-1.05981	0.000217846	0.0137772	0.397214	0.00195483	0.0377822
AT3G02300	cell.division	regulator of chromosome condensation (RCC1) family protein | chr3:461148-464174 FORWARD	0.38863	0.943879	0.177471	0.010254	0.114994	0.477662	4.12684e-07	1.1672e-05	0.782519	0.466319	0	0.142245	0.00443581	0.0599176	0.00775153	0.00509184	0.0598151
AT3G02450	cell.division	cell division protein ftsH, putative | chr3:502707-505230 REVERSE	0.359333	0.937279	0.108947	0.972493	1.00008	0.000508761	0.161424	0.374965	-0.200314	0.311401	0	0.198664	0.322854	0.546803	0.0316218	0.0606273	0.217773
AT3G02510	cell.division	regulator of chromosome condensation (RCC1) family protein | chr3:521794-524631 REVERSE	0.571356	0.97651	0.153884	0.510113	0.851469	0.206069	0.00415189	0.0266863	1.21351	0.589467	0	0.331093	0.0110521	0.092528	4.18422e-06	0.0287916	0.147939
AT3G03790	cell.division	ankyrin repeat family protein / regulator of chromosome condensation (RCC1) family protein | chr3:961997-968149 FORWARD	0.394414	0.943785	0.195548	0.179134	0.583177	0.297782	4.75792e-10	2.69136e-08	0.993414	0.670365	0	-0.0606117	0.00242735	0.0442126	8.34982e-06	0.00369667	0.0508958
AT3G09840	cell.division	Symbols: CDC48, ATCDC48, CDC48A | CDC48 (CELL DIVISION CYCLE 48); ATPase/ identical protein binding | chr3:3019340-3023052 FORWARD	0.736799	0.991082	0.0304148	0.111198	0.470374	-0.14639	1.91267e-06	4.36609e-05	0.513392	0.256602	0	0.195135	0.00980971	0.0872783	3.36688e-05	0.0285697	0.147308
AT3G11450	cell.division	DNAJ heat shock N-terminal domain-containing protein / cell division protein-related | chr3:3605220-3607477 REVERSE	0.727542	0.989882	-0.122848	0.894419	0.981591	-0.0255855	0.850501	0.938251	-0.0360635	0.0889237	0	0.291824	0.678877	0.813901	0.419643	0.794936	0.88063
AT3G12280	cell.division	Symbols: RBR1, RBR, RB, ATRBR1 | RBR1 (RETINOBLASTOMA-RELATED 1); transcription factor binding | chr3:3913412-3919133 REVERSE	0.467851	0.961166	0.196258	0.118597	0.484458	-0.426472	0.0131363	0.0638896	-0.605861	0.522372	0	0.162331	0.346322	0.568044	0.295784	0.0015003	0.0333786
AT3G15430	cell.division	regulator of chromosome condensation (RCC1) family protein | chr3:5209020-5211745 FORWARD	0.886182	0.99764	0.0374829	0.936038	0.991937	-0.0154507	0.509392	0.725087	0.133956	0.563851	0	-0.115319	0.323292	0.54716	0.000100712	0.603396	0.760514
AT3G16320	cell.division	Symbols: CDC27a | CDC27a; binding | chr3:5529534-5534663 FORWARD	0.760441	0.992902	-0.3897	0.99847	1.00661	0.0200503	0.170177	0.387778	1.17039	0.408785	0	0.947067	0.541013	0.721688	0.605002	0.263472	0.486605
AT3G19180	cell.division	Symbols: ARC6H, PARC6 | ARC6H | chr3:6632676-6637224 FORWARD	0.664404	0.987873	-0.121833	0.281923	0.704314	-0.222476	0.282032	0.524906	0.370904	0.551836	0	0.191078	0.708369	0.830925	2.91344e-05	0.382894	0.594083
AT3G19590	cell.division	WD-40 repeat family protein / mitotic checkpoint protein, putative | chr3:6805631-6808593 FORWARD	0.797597	0.996041	-0.0822016	0.115277	0.478805	-0.433971	0.623897	0.803093	-0.229536	0.566701	0	-0.245579	0.329608	0.552469	1.61614e-06	0.744353	0.849525
AT3G22880	cell.division	Symbols: ATDMC1, DMC1, ARLIM15 | DMC1 (DISRUPTION OF MEIOTIC CONTROL 1); ATP binding / DNA binding / DNA-dependent ATPase/ damaged DNA binding / nucleoside-triphosphatase/ nucleotide binding / protein binding | chr3:8097687-8100820 REVERSE	0.159941	0.809953	0.481524	0.390582	0.781771	-0.293352	0.264434	0.506019	1.04844	0.863857	0	0.284312	0.0625391	0.228946	2.39844e-07	0.61231	0.766292
AT3G25100	cell.division	Symbols: CDC45 | CDC45 (cell division cycle 45) | chr3:9143999-9146209 FORWARD	0.991856	1.00636	0.0725152	0.113344	0.475279	-0.821204	0.71518	0.862248	0.219964	0.152501	0	1.3635	0.885639	0.93606	0.00355377	0.132773	0.335261
AT3G25980	cell.division	mitotic spindle checkpoint protein, putative (MAD2) | chr3:9503056-9504670 FORWARD	0.800268	0.996473	-0.039607	0.0228375	0.194058	-0.677992	0.930963	0.978922	-0.0556362	0.795542	0	-0.14744	0.177201	0.396386	9.77786e-09	0.408319	0.614934
AT3G26100	cell.division	regulator of chromosome condensation (RCC1) family protein | chr3:9536923-9540453 FORWARD	0.518994	0.969953	0.123556	0.0015297	0.0292431	0.586987	8.03693e-05	0.00105819	0.724315	0.502222	0	0.131935	0.0216447	0.132583	0.327815	0.00930286	0.0822378
AT3G27280	cell.division	Symbols: ATPHB4 | ATPHB4 (PROHIBITIN 4) | chr3:10076819-10078421 FORWARD	0.203187	0.859865	-0.323437	7.11696e-07	5.16087e-05	-1.70028	6.69464e-06	0.000127854	-1.44089	2.31704e-05	0	-1.55937	2.22387e-05	0.00557094	0.0252206	0.0141592	0.101833
AT3G47660	cell.division	Ran GTPase binding / chromatin binding / zinc ion binding | chr3:17571192-17574805 FORWARD	0.284495	0.911567	-1.28356	0.866336	0.976552	-0.0491226	0.476865	0.699539	-0.918482	0.617675	0	-0.692613	0.086283	0.272213	0.826467	0.16653	0.380637
AT3G48150	cell.division	Symbols: APC8, CDC23 | APC8 (ANAPHASE-PROMOTING COMPLEX SUBUNIT 8); binding | chr3:17779653-17782645 REVERSE	0.345558	0.931452	-0.367859	0.0128681	0.134024	-1.27813	0.348593	0.591641	0.569187	0.328915	0	0.695296	0.39047	0.605497	0.00362194	0.0187245	0.117993
AT3G52750	cell.division	Symbols: FTSZ2-2 | FTSZ2-2; GTP binding / GTPase/ structural molecule | chr3:19549661-19553014 REVERSE	0.00204311	0.0910153	0.537523	0.00108487	0.0223569	0.591085	0.316681	0.561026	0.132404	0.180889	0	-0.205627	0.0161909	0.113731	0.0842765	0.00582661	0.0638939
AT3G53230	cell.division	cell division cycle protein 48, putative / CDC48, putative | chr3:19723351-19726672 FORWARD	0.239898	0.887662	1.21013	0.0952374	0.433161	1.81993	0.51142	0.726312	0.411839	0.930596	0	0.170975	0.189763	0.410489	0.00278984	0.342459	0.558811
AT3G53830	cell.division	regulator of chromosome condensation (RCC1) family protein / UVB-resistance protein-related | chr3:19940814-19943799 FORWARD	0.440934	0.953816	0.191177	0.271091	0.69434	0.434782	0.393364	0.630618	-0.285602	0.606736	0	-0.0842332	0.473961	0.671482	8.10071e-06	0.336442	0.554148
AT3G54180	cell.division	Symbols: CDC2B, CDKB1;1 | CDKB1;1 (CYCLIN-DEPENDENT KINASE B1;1); cyclin-dependent protein kinase/ kinase/ protein binding | chr3:20059796-20061438 FORWARD	0.99885	1.00636	-0.0151682	0.0783716	0.395115	-0.667646	0.953779	0.989801	-0.0899064	0.788957	0	-0.71073	0.173545	0.392715	4.58745e-07	0.995002	0.997225
AT3G54670	cell.division	Symbols: TTN8, SMC1, ATSMC1 | TTN8 (TITAN8); ATP binding / transporter | chr3:20235678-20243960 FORWARD	0.349254	0.933457	0.408991	0.356691	0.758151	0.4051	7.08851e-05	0.000952824	0.985316	0.20067	0	0.350373	0.0271646	0.148435	0.00124723	0.30851	0.529105
AT3G55580	cell.division	regulator of chromosome condensation (RCC1) family protein | chr3:20612700-20615920 FORWARD	0.973815	1.00368	0.300365	0.783679	0.949581	0.803902	0.295902	0.539476	-0.639139	0.388942	0	-0.580216	0.592351	0.75503	3.08906e-05	0.821261	0.896255
AT3G57090	cell.division	Symbols: BIGYIN, FIS1A | BIGYIN; binding | chr3:21128530-21130189 FORWARD	0.0300751	0.430036	0.496028	0.787231	0.951137	-0.0549708	0.23399	0.469464	0.286046	0.190618	0	-0.389888	0.00557741	0.0665734	0.00873995	0.530091	0.709177
AT3G63190	cell.division	Symbols: RRF | RRF (RIBOSOME RECYCLING FACTOR, CHLOROPLAST PRECURSOR) | chr3:23342582-23344773 REVERSE	0.307658	0.923932	-0.0703487	0.00071463	0.0161222	-0.265544	0.548364	0.750436	-0.0708908	0.735206	0	0.0671324	0.510722	0.700913	6.26544e-06	0.127578	0.328772
AT4G21800	cell.division	Symbols: QQT2 | QQT2 (quatre-quart2); ATP binding / nucleotide binding | chr4:11572790-11575145 FORWARD	0.368816	0.940768	0.242871	0.285384	0.707373	0.309633	0.0130572	0.0635849	-0.926665	0.275572	0	-0.293455	0.318829	0.543564	0.965283	0.111624	0.304887
AT4G33270	cell.division	Symbols: CDC20.1 | CDC20.1; signal transducer | chr4:16044352-16046792 REVERSE	0.213029	0.866537	-0.432576	0.00779991	0.0950426	-0.749721	0.808692	0.91634	-0.0555187	0.718237	0	-0.230897	0.344588	0.566502	9.08264e-09	0.709549	0.829786
AT4G34160	cell.division	Symbols: CYCD3;1, CYCD3 | CYCD3;1 (CYCLIN D3;1); cyclin-dependent protein kinase regulator/ protein binding | chr4:16357639-16359555 FORWARD	0.938712	1.00265	-0.00843494	0.850137	0.970715	-0.0425003	0.0411557	0.146928	1.37362	0.506406	0	0.761131	0.272371	0.49846	7.97364e-07	0.262314	0.485862
AT4G35620	cell.division	Symbols: CYCB2;2 | CYCB2;2 (Cyclin B2;2); cyclin-dependent protein kinase regulator | chr4:16901621-16903920 FORWARD	0.00853298	0.214035	-0.747747	0.0067337	0.0860175	-1.2257	0.777988	0.900216	-0.140574	0.286911	0	-1.22172	0.00832987	0.0804984	4.3288e-08	0.54835	0.722827
AT5G03340	cell.division	cell division cycle protein 48, putative / CDC48, putative | chr5:809948-813228 REVERSE	0.01462	0.297788	0.599984	0.208581	0.6229	0.399608	0.0042178	0.0269842	0.728709	0.352919	0	0.289153	0.00230947	0.0436739	0.0438133	0.690662	0.817813
AT5G06110	cell.division	DNAJ heat shock N-terminal domain-containing protein / cell division protein-related | chr5:1840830-1843000 REVERSE	0.839501	0.998898	-0.0940584	0.220393	0.637833	-0.372159	0.0439669	0.153888	-0.367177	0.542055	0	0.26868	0.632809	0.782402	0.0238497	0.214838	0.436625
AT5G07290	cell.division	Symbols: AML4 | AML4 (ARABIDOPSIS MEI2-LIKE 4); RNA binding / nucleic acid binding / nucleotide binding | chr5:2293353-2298976 FORWARD	0.247402	0.893322	0.265716	0.153503	0.546496	0.327132	0.660978	0.828165	-0.0907757	0.212057	0	-0.254232	0.793716	0.881455	0.188227	0.120722	0.318463
AT5G07660	cell.division	structural maintenance of chromosomes (SMC) family protein | chr5:2422839-2429912 FORWARD	0.826851	0.997881	0.0991556	0.185873	0.592027	-0.981765	0.627656	0.806211	0.572492	0.636405	0	0.673805	0.0216056	0.132428	4.97015e-07	0.100679	0.288258
AT5G08710	cell.division	regulator of chromosome condensation (RCC1) family protein / UVB-resistance protein-related | chr5:2834743-2838090 REVERSE	0.486192	0.963344	-0.206369	0.565356	0.872064	0.19443	0.290035	0.533622	0.335222	0.742894	0	-0.0953323	0.943459	0.968926	0.354089	0.151735	0.362274
AT5G11580	cell.division	UVB-resistance protein-related / regulator of chromosome condensation (RCC1) family protein | chr5:3718810-3721334 FORWARD	0.878011	0.998759	-0.0305206	0.901333	0.983361	0.0147148	1.67335e-11	1.24623e-09	1.29311	0.281442	0	0.307688	0.0246977	0.141029	1.59159e-06	0.0180754	0.115794
AT5G12350	cell.division	Ran GTPase binding / chromatin binding / zinc ion binding | chr5:3995342-4000801 FORWARD	0.0433975	0.512925	0.414328	0.196494	0.606525	0.304157	0.106017	0.285291	0.376799	0.316722	0	0.269905	0.00762818	0.07732	0.000121292	0.978917	0.98819
AT5G13840	cell.division	Symbols: FZR3 | FZR3 (FIZZY-RELATED 3); signal transducer | chr5:4468508-4470991 REVERSE	0.461673	0.960649	-0.220357	0.0115801	0.124787	-0.744026	0.511479	0.726289	0.346134	0.684755	0	-0.494667	0.0486068	0.201456	1.34589e-08	0.573078	0.738614
AT5G15920	cell.division	structural maintenance of chromosomes (SMC) family protein (MSS2) | chr5:5195683-5199559 FORWARD	0.535958	0.972082	0.214081	0.571544	0.874476	0.201478	0.124668	0.317622	0.495837	0.564639	0	-0.183657	0.0776441	0.256803	0.013628	0.152688	0.363381
AT5G16040	cell.division	regulator of chromosome condensation (RCC1) family protein | chr5:5240675-5243329 REVERSE	0.824921	0.997799	0.123548	0.473076	0.831829	-0.251039	0.544672	0.748303	0.204934	0.790781	0	0.100585	0.719897	0.838127	0.076026	0.828386	0.900413
AT5G25380	cell.division	Symbols: CYCA2;1 | CYCA2;1 (cyclin a2;1); cyclin-dependent protein kinase regulator | chr5:8815230-8817566 FORWARD	0.880106	0.998551	-0.260179	0.370028	0.767965	-1.25664	1	1.00705	0	0.609123	0	0.151247	0.0558844	0.216761	0.270919	0.935743	0.964391
AT5G40770	cell.division	Symbols: ATPHB3 | ATPHB3 (PROHIBITIN 3) | chr5:16314850-16316719 REVERSE	0.00847715	0.213189	-0.389301	3.01517e-05	0.00126709	-0.67054	0.00043157	0.00427119	-0.939821	0.0250538	0	-0.506351	0.00193114	0.0394595	0.364276	0.0794554	0.252573
AT5G42140	cell.division	zinc finger protein, putative / regulator of chromosome condensation (RCC1) family protein | chr5:16837340-16841640 REVERSE	0.591897	0.981356	0.132984	0.099809	0.444931	0.548221	0.1085	0.290071	0.470135	0.603696	0	-0.182476	0.313313	0.537869	0.0805817	0.0469858	0.190561
AT5G43070	cell.division	Symbols: WPP1 | WPP1 (WPP domain protein 1) | chr5:17289100-17289776 REVERSE	0.865849	0.999124	0.0314482	0.492146	0.842549	-0.210126	0.0635731	0.200501	0.858766	0.1767	0	0.707259	0.210294	0.434813	4.44547e-05	0.145609	0.354226
AT5G48330	cell.division	regulator of chromosome condensation (RCC1) family protein | chr5:19585936-19587841 FORWARD	0.232167	0.881029	-0.535502	0.662636	0.911473	-0.221404	0.555358	0.755505	0.434527	0.485547	0	-0.430683	0.583692	0.74904	0.000402838	0.210732	0.432243
AT5G48600	cell.division	Symbols: ATSMC3, ATCAP-C, ATSMC4 | ATSMC3 (ARABIDOPSIS THALIANA STRUCTURAL MAINTENANCE OF CHROMOSOME 3); ATP binding / transporter | chr5:19701877-19709130 FORWARD	0.445414	0.955259	-0.196152	0.437648	0.811398	-0.208633	0.0722212	0.218796	0.956539	0.0458277	0	1.13674	0.180025	0.399368	9.07868e-06	0.0420007	0.179674
AT5G49880	cell.division	mitotic checkpoint family protein | chr5:20282165-20288084 FORWARD	0.896213	0.997752	0.0227215	0.321056	0.731324	0.330797	0.43233	0.662262	0.250532	0.292241	0	-0.470191	0.526476	0.711596	0.00313686	0.0396285	0.174639
AT5G55280	cell.division	Symbols: FTSZ1-1, ATFTSZ1-1, CPFTSZ | FTSZ1-1; protein binding / structural molecule | chr5:22420652-22422649 REVERSE	0.482398	0.964146	-0.0848818	0.000659034	0.0151696	-0.477039	0.00548741	0.0331704	-0.578396	2.98126e-05	0	-0.654187	0.00350979	0.0527672	0.000957788	0.182212	0.399852
AT5G60870	cell.division	regulator of chromosome condensation (RCC1) family protein | chr5:24485655-24487784 REVERSE	0.589695	0.979811	0.227209	0.669356	0.913292	-0.266813	0.881004	0.955453	-0.571501	0.38699	0	-0.644824	0.642528	0.789057	0.0329296	0.714052	0.832478
AT5G61460	cell.division	Symbols: MIM, ATRAD18 | MIM (hypersensitive to MMS, irradiation and MMC); ATP binding | chr5:24714076-24721940 REVERSE	0.371227	0.940822	0.305301	0.429415	0.804956	-0.352049	0.228404	0.463269	-1.19807	0.522159	0	-0.443696	0.558269	0.732548	0.00136262	0.210245	0.431703
AT5G61960	cell.division	Symbols: AML1 | AML1 (ARABIDOPSIS MEI2-LIKE PROTEIN 1); RNA binding / protein binding | chr5:24878521-24884720 REVERSE	0.00304159	0.116639	0.438085	0.00144329	0.0279796	0.512477	0.0859153	0.246134	0.303987	0.373768	0	0.311317	0.0225317	0.135478	4.73602e-05	0.755015	0.856222
AT1G24490	cell.division.plastid	Symbols: ALB4, ARTEMIS | ALB4 (ALBINA 4) | chr1:8682234-8685271 FORWARD	0.41551	0.949392	-0.200585	0.432726	0.807942	-0.296318	0.95432	0.990043	0.0149126	0.613234	0	-0.107784	0.486984	0.681424	0.0559772	0.775559	0.868895
AT1G58200	cell.division.plastid	Symbols: MSL3 | MSL3 (MscS-LIKE 3); ion channel | chr1:21548187-21553085 REVERSE	0.986246	1.00569	0.0482612	0.681877	0.916886	0.235296	0.0258018	0.105712	0.540413	0.448832	0	-0.318801	0.359373	0.580031	0.00234556	0.148884	0.35853
AT1G69390	cell.division.plastid	Symbols: ATMINE1 | ATMINE1 (Arabidopsis homologue of bacterial MinE 1); protein binding | chr1:26084635-26086481 FORWARD	0.45685	0.960456	0.131138	0.581398	0.877923	0.112971	0.283202	0.526118	0.22302	0.729742	0	0.0598037	0.434239	0.640174	0.0443242	0.857721	0.919757
AT1G75010	cell.division.plastid	Symbols: ARC3 | ARC3 (ACCUMULATION AND REPLICATION OF CHLOROPLASTS 3) | chr1:28164840-28170054 REVERSE	0.542888	0.973212	-0.176007	0.636593	0.902288	-0.103186	0.542313	0.746445	0.15816	0.628368	0	-0.14048	0.80579	0.888978	0.00549568	0.620654	0.771379
AT2G21280	cell.division.plastid	Symbols: GC1, ATSULA, SULA | SULA; binding / catalytic/ coenzyme binding | chr2:9110313-9112707 REVERSE	0.374638	0.941305	-0.148651	0.246264	0.665944	-0.165772	0.312787	0.556941	0.133808	0.774567	0	0.0431707	0.734888	0.846384	0.306575	0.264433	0.487494
AT5G10490	cell.division.plastid	Symbols: MSL2 | MSL2 (MscS-LIKE 2); ion channel | chr5:3300225-3304761 REVERSE	0.44891	0.95606	0.286517	0.330818	0.741047	0.496205	0.942181	0.984439	-0.0383658	0.252116	0	0.222778	0.348729	0.570199	0.110628	0.770144	0.865946
AT5G24020	cell.division.plastid	Symbols: MIND, ARC11, ATMIND1 | MIND; ATPase/ calcium-dependent ATPase/ protein binding / protein homodimerization | chr5:8116680-8118030 FORWARD	0.780497	0.995702	-0.0397283	0.390917	0.782037	-0.206969	0.0639193	0.201066	-0.413555	0.758882	0	0.0706762	0.34057	0.562677	0.00129443	0.14323	0.351005
AT5G53280	cell.division.plastid	Symbols: PDV1 | PDV1 (PLASTID DIVISION1) | chr5:21607507-21609418 FORWARD	0.773857	0.995526	-0.074742	0.98162	1.00267	0.00336041	0.217853	0.449671	-0.234589	0.995641	0	0.00393691	0.443683	0.647612	9.50247e-06	0.797929	0.882526
AT1G01750	cell.organisation	Symbols: ADF11 | ADF11 (ACTIN DEPOLYMERIZING FACTOR 11); actin binding | chr1:275366-276310 FORWARD	0.796906	0.996275	-0.26478	0.735637	0.934209	-0.257712	0.171678	0.389954	-1.61985	0.664689	0	-1.30262	0.305871	0.531287	0.0176773	0.582919	0.746757
AT1G01820	cell.organisation	Symbols: PEX11C | PEX11C (PEROXIN 11C) | chr1:296001-298120 REVERSE	0.758495	0.993658	-0.0898579	0.0683714	0.367563	-0.510003	0.0527075	0.175289	0.416359	0.434742	0	-0.218297	0.0268401	0.147793	0.0583484	0.347963	0.56369
AT1G01950	cell.organisation	Symbols: ARK2 | armadillo/beta-catenin repeat family protein / kinesin motor family protein | chr1:325379-330619 FORWARD	0.894544	0.997564	-0.0264885	0.246526	0.666186	0.3624	0.47023	0.693498	-0.20734	0.648109	0	-0.144565	0.27227	0.498465	0.24226	0.196582	0.416324
AT1G04160	cell.organisation	Symbols: XIB, ATXIB, XI-8, XI-B | XIB (MYOSIN XI B); motor | chr1:1086495-1096146 FORWARD	0.745813	0.991453	0.117498	0.396199	0.782379	0.322713	0.0189591	0.0841082	1.40524	0.158573	0	1.03337	0.0494448	0.203399	0.00085713	0.13533	0.338922
AT1G04780	cell.organisation	ankyrin repeat family protein | chr1:1340669-1343584 REVERSE	0.41916	0.951197	0.203876	0.511355	0.851626	0.203358	0.183883	0.406943	0.312312	0.623002	0	0.113728	0.386897	0.603011	0.659018	0.861112	0.921855
AT1G04820	cell.organisation	Symbols: TUA4 | TUA4; structural constituent of cytoskeleton | chr1:1356191-1358386 REVERSE	0.356746	0.935844	-0.145993	0.0067065	0.0857836	-0.389684	0.00163066	0.0127086	0.604814	0.802593	0	-0.0285228	0.0145522	0.107547	3.96263e-08	0.033302	0.159158
AT1G05320	cell.organisation	FUNCTIONS IN: molecular_function unknown; INVOLVED IN: biological_process unknown; LOCATED IN: cellular_component unknown; EXPRESSED IN: fruit; CONTAINS InterPro DOMAIN/s: Prefoldin (InterPro:IPR009053); BEST Arabidopsis thaliana protein match is: unknown protein (TAIR:AT2G32240.1); Has 205658 Blast hits to 89336 proteins in 2499 species: Archae - 2336; Bacteria - 33619; Metazoa - 92986; Fungi - …	0.0655404	0.609551	0.75214	0.233767	0.651421	0.575626	0.0127773	0.0624425	0.6735	0.735414	0	-0.110164	0.0230907	0.137553	0.0503532	0.269572	0.49315
AT1G05640	cell.organisation	ankyrin repeat family protein | chr1:1687436-1689501 REVERSE	0.633316	0.983735	0.360654	0.944647	0.994015	-0.00501081	0.13662	0.336732	2.10508	0.382385	0	1.28927	0.102928	0.297881	0.000214942	0.258717	0.483238
AT1G06530	cell.organisation	myosin heavy chain-related | chr1:2001594-2002596 FORWARD	0.695345	0.987448	-0.0985838	0.440876	0.812774	0.212848	0.293719	0.537528	-0.205351	0.691704	0	0.0876527	0.264034	0.489283	0.0128715	0.927049	0.959481
AT1G08730	cell.organisation	Symbols: XIC, ATXIC | XIC; motor/ protein binding | chr1:2779963-2788447 FORWARD	0.576133	0.97697	0.211501	0.809341	0.960346	0.311616	0.939115	0.982779	-0.109538	0.25274	0	-1.23153	0.569253	0.739865	0.0771584	0.328186	0.547657
AT1G09155	cell.organisation	Symbols: AtPP2-B15 | AtPP2-B15 (Phloem protein 2-B15); carbohydrate binding | chr1:2949676-2950989 REVERSE	0.385892	0.943166	-1.14505	0.106663	0.460482	-1.83509	1	1.00963	0	1	0	0	0.569024	0.739866	0.209847	0.569024	0.735799
AT1G09170	cell.organisation	kinesin motor protein-related | chr1:2956589-2962207 REVERSE	0.0840593	0.666977	1.97812	0.248158	0.66714	1.66768	0.875367	0.952714	0.385757	0.594926	0	-0.494014	0.166425	0.384544	0.00209521	0.397884	0.607039
AT1G10340	cell.organisation	ankyrin repeat family protein | chr1:3390322-3392571 REVERSE	0.28068	0.909768	0.885033	1	1.00526	0	0.257745	0.497314	-1.56359	0.188608	0	-2.19289	0.843707	0.911264	0.797385	0.912226	0.951492
AT1G11160	cell.organisation	nucleotide binding | chr1:3733139-3739842 FORWARD	0.83262	0.99785	0.0507834	0.19665	0.606423	-0.896083	0.889879	0.960757	-0.140574	0.918875	0	-0.0959027	0.30669	0.531895	8.55995e-05	0.334174	0.552772
AT1G11740	cell.organisation	ankyrin repeat family protein | chr1:3963277-3966824 REVERSE	0.0678049	0.614609	-2.14965	0.408152	0.78997	-0.535575	0.353909	0.596987	-1.19162	0.917797	0	-0.212	0.114734	0.316021	0.00134148	0.391337	0.601714
AT1G12430	cell.organisation	Symbols: PAK, ARK3 | ARK3 (ARMADILLO REPEAT KINESIN 3); ATP binding / binding / microtubule motor | chr1:4233873-4238759 REVERSE	0.192408	0.850646	0.26652	0.0711757	0.374498	0.473171	0.0163592	0.0750601	0.608201	0.560364	0	-0.184402	0.00347373	0.0525115	2.98373e-07	0.00138256	0.0320146
AT1G12710	cell.organisation	Symbols: AtPP2-A12 | AtPP2-A12 (Phloem protein 2-A12); carbohydrate binding | chr1:4326739-4328481 REVERSE	0.635701	0.983559	-0.421699	0.647005	0.906785	-0.110415	0.486186	0.707297	0.431072	0.203473	0	-0.721732	0.691957	0.822022	0.664435	0.44266	0.64257
AT1G13180	cell.organisation	Symbols: DIS1, ARP3, ATARP3 | DIS1 (DISTORTED TRICHOMES 1); ATP binding / actin binding / protein binding / structural constituent of cytoskeleton | chr1:4495028-4498469 FORWARD	0.582581	0.978101	0.209065	0.929222	0.990591	0.0362756	0.395246	0.632112	0.484249	0.826566	0	0.158694	0.237202	0.463612	4.00186e-06	0.785098	0.875209
AT1G13330	cell.organisation	FUNCTIONS IN: molecular_function unknown; INVOLVED IN: biological_process unknown; LOCATED IN: cellular_component unknown; EXPRESSED IN: 11 plant structures; EXPRESSED DURING: 6 growth stages; CONTAINS InterPro DOMAIN/s: Tat binding protein 1-interacting (InterPro:IPR010776); Has 2425 Blast hits to 2142 proteins in 283 species: Archae - 50; Bacteria - 240; Metazoa - 929; Fungi - 179; Plants - 47;…	0.250237	0.894684	-1.53014	0.426338	0.80207	-0.735521	0.680126	0.839451	0.715106	0.830036	0	-0.249167	0.965194	0.980288	0.000529009	0.116897	0.313171
AT1G14480	cell.organisation	protein binding | chr1:4956257-4957971 FORWARD	0.980906	1.0053	-0.895559	0.180734	0.58434	-1.4119	0.885669	0.958303	0.0288082	0.691844	0	0.373961	0.492576	0.686014	0.80602	0.152364	0.362968
AT1G14690	cell.organisation	Symbols: MAP65-7 | MAP65-7 (MICROTUBULE-ASSOCIATED PROTEIN 65-7) | chr1:5051760-5055252 REVERSE	0.767879	0.993335	-0.0481333	0.849728	0.970707	0.0425368	0.0587678	0.190133	0.35981	0.480407	0	0.160332	0.412224	0.623785	0.89983	0.230086	0.453101
AT1G14840	cell.organisation	Symbols: ATMAP70-4 | ATMAP70-4 (microtubule-associated proteins 70-4); microtubule binding | chr1:5112084-5115428 REVERSE	0.0527017	0.555499	0.323722	0.000177736	0.00542461	0.668029	0.980014	1.00215	-0.00246907	0.991335	0	-0.043886	0.110471	0.308599	0.000549124	0.0660872	0.228124
AT1G15730	cell.organisation	PRLI-interacting factor L, putative | chr1:5407401-5409987 REVERSE	0.505454	0.96848	0.129578	0.787926	0.951559	0.062476	0.0102871	0.053098	-0.541177	0.797498	0	-0.0433446	0.318219	0.542765	0.861655	0.106474	0.297002
AT1G17580	cell.organisation	Symbols: MYA1, ATMYA1, XI-1 | MYA1 (MYOSIN 1); motor/ protein binding | chr1:6039303-6049556 FORWARD	0.425226	0.950426	0.211172	0.846211	0.970657	-0.021966	0.112253	0.296122	0.343222	0.583867	0	0.145954	0.263994	0.489303	0.148586	0.870219	0.926616
AT1G18370	cell.organisation	Symbols: HIK, ATNACK1, NACK1 | HIK (HINKEL); ATP binding / microtubule motor | chr1:6319650-6323820 REVERSE	0.637504	0.983588	-0.163719	0.0263664	0.212618	-0.574552	0.811152	0.917887	-0.188392	0.531676	0	-0.659121	0.270836	0.497207	1.01735e-07	0.993038	0.996292
AT1G18410	cell.organisation	kinesin motor protein-related | chr1:6336528-6342460 REVERSE	0.265935	0.903262	1.02338	1	1.00542	0	0.211692	0.441775	1.10858	0.42735	0	0.550166	0.0408493	0.182944	0.0427587	0.0170544	0.112236
AT1G18450	cell.organisation	Symbols: ATARP4, ARP4 | ATARP4; structural constituent of cytoskeleton | chr1:6348107-6351975 FORWARD	0.0573689	0.573957	-0.383545	0.0833151	0.407574	-0.379435	0.903587	0.967326	0.0253153	0.294513	0	-0.334458	0.0287855	0.153594	8.52891e-06	0.180973	0.398401
AT1G18550	cell.organisation	ATP binding / microtubule motor | chr1:6381503-6384340 REVERSE	0.149087	0.796601	0.472659	0.975755	1.00103	0.00268725	0.0479223	0.163664	1.09517	0.667716	0	-0.361979	0.00281579	0.0469436	1.60897e-06	0.119018	0.315957
AT1G20010	cell.organisation	Symbols: TUB5 | TUB5; structural constituent of cytoskeleton | chr1:6937795-6940582 REVERSE	0.848376	0.998799	-0.107046	0.39326	0.78009	-0.412469	0.813312	0.918769	0.0563469	0.928267	0	-0.0034536	0.846161	0.912535	0.000142506	0.871176	0.927277
AT1G20060	cell.organisation	ATP binding / microtubule motor | chr1:6950655-6956293 REVERSE	0.73725	0.990997	0.154306	0.243549	0.662224	-0.607127	0.247176	0.485963	-1.35902	0.849339	0	-0.152218	0.201131	0.423864	5.02877e-06	0.025548	0.138933
AT1G20400	cell.organisation	myosin heavy chain-related | chr1:7072192-7075838 REVERSE	0.481947	0.964143	0.760019	0.245558	0.665154	1.78677	0.214764	0.445583	1.48537	0.37581	0	0.943728	0.991363	0.994871	0.625196	0.874085	0.929296
AT1G20570	cell.organisation	tubulin family protein | chr1:7122018-7126559 REVERSE	0.570698	0.976422	-1.28937	0.310463	0.72439	-0.832859	0.50344	0.719855	0.910094	0.962637	0	0.218925	0.736742	0.847205	0.0045217	0.509021	0.692712
AT1G21730	cell.organisation	kinesin-related protein (MKRP1) | chr1:7630107-7636594 FORWARD	0.910678	0.998526	0.190462	0.982772	1.00284	0.176349	0.0473345	0.162173	1.07973	0.230964	0	0.790216	0.158262	0.374842	1.4127e-05	0.385515	0.596805
AT1G23220	cell.organisation	dynein light chain type 1 family protein | chr1:8242423-8244403 FORWARD	0.358887	0.938018	-0.280753	0.62676	0.897986	-0.114287	0.260091	0.500039	-0.346097	0.800738	0	-0.0600929	0.327982	0.55118	0.0191401	0.958332	0.977023
AT1G24150	cell.organisation	Symbols: ATFH4, FH4 | FH4 (FORMIN HOMOLOGUE 4); actin binding / protein binding | chr1:8549518-8551993 FORWARD	0.755033	0.993373	0.226299	0.757948	0.942257	0.125364	0.17705	0.397801	-0.871225	0.0883974	0	-1.08365	0.803522	0.887796	0.180882	0.669258	0.803368
AT1G24460	cell.organisation	unknown protein | chr1:8666072-8672651 FORWARD	0.00768362	0.202196	0.720691	8.1721e-05	0.00294639	1.03935	0.00050154	0.00484195	0.575244	0.722939	0	0.0709562	0.00199039	0.0401176	0.30434	0.0133465	0.0991302
AT1G24764	cell.organisation	Symbols: ATMAP70-2 | ATMAP70-2 (microtubule-associated proteins 70-2); microtubule binding | chr1:8759533-8763355 REVERSE	0.237967	0.885617	0.277134	0.0198108	0.177901	0.512886	2.16558e-06	4.84592e-05	1.27632	0.994759	0	0.0439382	0.00529848	0.0649317	3.56503e-05	0.00721592	0.0717833
AT1G27500	cell.organisation	kinesin light chain-related | chr1:9551451-9554139 REVERSE	0.630522	0.983594	-0.161478	0.593951	0.884415	-0.178324	0.638712	0.813639	0.131082	0.680638	0	0.192475	0.997477	0.998564	0.000468113	0.832821	0.902843
AT1G27920	cell.organisation	Symbols: MAP65-8 | MAP65-8 (MICROTUBULE-ASSOCIATED PROTEIN 65-8) | chr1:9726948-9729848 FORWARD	0.0328249	0.446516	0.655735	0.142488	0.529568	0.633526	0.000599787	0.00562709	1.11833	0.438006	0	0.325474	0.000676743	0.025347	0.00286092	0.0867705	0.265416
AT1G29170	cell.organisation	Symbols: WAVE2, ATSCAR3, SCAR3 | WAVE2 | chr1:10190352-10194900 REVERSE	0.00542603	0.168539	0.913691	0.0111241	0.121639	1.23115	0.832656	0.928172	-0.0342373	0.445175	0	0.328676	0.0180906	0.120452	0.000621736	0.10305	0.29227
AT1G30825	cell.organisation	Symbols: ARPC2A, DIS2 | DIS2 (DISTORTED TRICHOMES 2); structural molecule | chr1:10960941-10963182 FORWARD	0.526355	0.972309	-0.291826	0.216395	0.632431	-0.440169	0.988963	1.00671	0.0444151	0.375975	0	0.491775	0.812684	0.893059	0.00323289	0.207753	0.429421
AT1G35720	cell.organisation	Symbols: ANNAT1, OXY5, ATOXY5 | ANNAT1 (ANNEXIN ARABIDOPSIS 1); ATP binding / calcium ion binding / calcium-dependent phospholipid binding / copper ion binding / peroxidase/ protein homodimerization | chr1:13225197-13227195 FORWARD	0.11993	0.746237	0.379058	2.45772e-06	0.000158023	0.669599	0	0	2.19595	0.953321	0	0.0523305	4.93253e-05	0.00710027	0.00566823	7.47241e-05	0.00837996
AT1G42550	cell.organisation	Symbols: PMI1 | PMI1 (PLASTID MOVEMENT IMPAIRED1) | chr1:15977014-15979952 FORWARD	0.102292	0.706446	0.68193	0.000225368	0.00651743	1.09744	0.0975042	0.269295	-0.197899	0.110682	0	-0.169857	0.132967	0.341974	1.22781e-05	0.0333671	0.159233
AT1G43700	cell.organisation	Symbols: VIP1 | VIP1 (VIRE2-INTERACTING PROTEIN 1); protein binding / transcription factor | chr1:16484231-16486241 FORWARD	0.821228	0.997524	0.0440416	0.454361	0.820923	0.207317	0.204636	0.433904	0.234656	0.188108	0	-0.292217	0.545035	0.724248	0.00544602	0.154351	0.365668
AT1G47200	cell.organisation	Symbols: WPP2 | WPP2 | chr1:17298031-17298817 REVERSE	0.788751	0.994849	0.062438	0.410201	0.790604	-0.167006	0.906678	0.968808	-0.0279509	0.864746	0	-0.0374978	0.60882	0.76735	6.89089e-05	0.692106	0.81902
AT1G47750	cell.organisation	Symbols: PEX11A | PEX11A (PEROXIN 11A) | chr1:17569256-17570159 REVERSE	0.392191	0.94456	-0.281796	0.893682	0.981452	-0.0319566	0.341639	0.58509	0.399086	0.14455	0	0.693425	0.171772	0.390583	0.00129026	0.108089	0.299086
AT1G48635	cell.organisation	Symbols: PEX3, PEX3-2 | peroxin-3 family protein | chr1:17983733-17986116 FORWARD	0.414514	0.94869	-0.186084	0.63522	0.901402	-0.259914	0.361495	0.603347	0.283128	0.509917	0	-0.224968	0.479871	0.676081	0.0557012	0.590254	0.752307
AT1G49240	cell.organisation	Symbols: ACT8 | ACT8 (ACTIN 8); copper ion binding / structural constituent of cytoskeleton | chr1:18215872-18218313 FORWARD	0.0525765	0.555394	-0.23352	0.0212179	0.185275	-0.314673	0.0560404	0.183712	0.217679	0.172582	0	0.178017	0.676944	0.812696	0.115633	0.0253952	0.138453
AT1G49940	cell.organisation	FUNCTIONS IN: molecular_function unknown; INVOLVED IN: biological_process unknown; EXPRESSED IN: 10 plant structures; EXPRESSED DURING: 4 anthesis, F mature embryo stage, petal differentiation and expansion stage, D bilateral stage, E expanded cotyledon stage; BEST Arabidopsis thaliana protein match is: male sterility MS5 family protein (TAIR:AT1G04770.1); Has 25 Blast hits to 25 proteins in 6 sp…	0.627429	0.983062	-0.260179	0.963802	0.998055	-0.0616538	0.407823	0.642268	0.912269	0.662703	0	-0.511152	0.987755	0.992282	0.00841224	0.914064	0.952584
AT1G50010	cell.organisation	Symbols: TUA2 | TUA2; structural constituent of cytoskeleton | chr1:18517586-18520000 FORWARD	0.000114725	0.0115257	-0.235269	9.95197e-15	3.62195e-12	-0.503403	0.0332214	0.126742	0.452246	0.00601439	0	0.36396	0.260949	0.486605	2.88804e-10	0.00409934	0.0536811
AT1G50360	cell.organisation	Symbols: VIIIA, ATVIIIA | VIIIA; motor | chr1:18649747-18657376 FORWARD	0.091145	0.681169	0.469208	0.11953	0.486008	0.508078	0.0502342	0.16937	0.633373	0.918448	0	0.068606	0.0173556	0.118168	0.0261581	0.185775	0.403628
AT1G51110	cell.organisation	plastid-lipid associated protein PAP / fibrillin family protein | chr1:18935329-18937665 FORWARD	0.399057	0.946557	0.117525	0.0918737	0.426203	0.241965	0.0156361	0.0726057	-0.225922	0.507382	0	-0.0654525	0.16573	0.383673	0.00248063	0.0617637	0.220092
AT1G51405	cell.organisation	myosin-related | chr1:19057780-19059582 FORWARD	0.553305	0.974766	0.308286	0.204744	0.617369	0.658292	0.447733	0.676033	-1.00223	0.767338	0	-0.429236	0.394296	0.608348	5.03791e-07	0.164092	0.37793
AT1G52080	cell.organisation	Symbols: AR791 | AR791; actin binding | chr1:19369131-19372065 FORWARD	0.531542	0.974149	0.458248	0.509494	0.851984	0.665795	0.00523527	0.031987	1.19873	0.556966	0	-0.228358	0.217929	0.441651	0.0419491	0.246082	0.469922
AT1G54560	cell.organisation	Symbols: XIE, ATXIE | XIE; motor/ protein binding | chr1:20371649-20379745 REVERSE	0.811619	0.997091	-0.0885699	0.826109	0.964169	-0.298133	1	1.00197	0	1	0	0	0.0135745	0.103534	0.0616691	0.0135745	0.100167
AT1G55550	cell.organisation	ATP binding / microtubule motor | chr1:20748915-20753079 FORWARD	0.244071	0.890802	0.607167	0.461464	0.82426	0.501349	0.339936	0.583729	0.569304	0.537152	0	-0.483247	0.108701	0.305958	0.00336577	0.197915	0.418044
AT1G59540	cell.organisation	Symbols: ZCF125 | ZCF125; ATP binding / microtubule motor | chr1:21874064-21879539 FORWARD	0.524862	0.97216	0.211406	0.0321944	0.241258	-0.805466	0.675013	0.836298	-0.780036	0.284492	0	-1.81077	0.427683	0.635169	6.03953e-05	0.568032	0.735206
AT1G60430	cell.organisation	Symbols: ARPC3 | ARPC3 (actin-related protein C3); structural molecule | chr1:22264385-22266002 REVERSE	0.988176	1.00585	-0.0135508	0.952627	0.995353	0.0270272	0.18013	0.401726	0.435261	0.378377	0	-0.374375	0.0240069	0.140112	0.0121692	0.0139011	0.10088
AT1G62050	cell.organisation	FUNCTIONS IN: molecular_function unknown; INVOLVED IN: biological_process unknown; LOCATED IN: apoplast; EXPRESSED IN: 6 plant structures; EXPRESSED DURING: F mature embryo stage, petal differentiation and expansion stage, D bilateral stage, E expanded cotyledon stage; CONTAINS InterPro DOMAIN/s: Ankyrin (InterPro:IPR002110); BEST Arabidopsis thaliana protein match is: ankyrin repeat family prote…	0.273183	0.904469	-0.412305	0.342794	0.747981	-0.343409	0.564836	0.762696	0.236022	0.317696	0	-0.451646	0.167217	0.385129	0.00992873	0.177594	0.394519
AT1G63090	cell.organisation	Symbols: AtPP2-A11 | AtPP2-A11 (Phloem protein 2-A11); carbohydrate binding | chr1:23391063-23392851 REVERSE	0.773816	0.99554	0.0975261	0.106565	0.460364	0.552967	0.000148213	0.00176911	-2.08917	0.532294	0	-0.388122	0.00255645	0.0450332	0.000803991	0.00470693	0.0573544
AT1G63640	cell.organisation	kinesin motor protein-related | chr1:23589043-23595821 REVERSE	0.143687	0.789848	0.353309	0.740923	0.936421	0.112335	0.464177	0.688308	0.186603	0.795937	0	-0.0874067	0.187892	0.407814	0.00386159	0.787262	0.87666
AT1G64320	cell.organisation	myosin heavy chain-related | chr1:23869036-23870548 FORWARD	0.618251	0.982165	0.357007	0.9206	0.988888	-0.126925	0.575748	0.769619	0.927389	0.5122	0	1.19537	0.939055	0.966926	0.787263	0.557015	0.727931
AT1G64330	cell.organisation	myosin heavy chain-related | chr1:23870905-23874198 FORWARD	1.66524e-05	0.00254927	0.956443	1.25767e-10	1.98847e-08	1.53164	0.0496649	0.168009	0.894205	0.586437	0	0.314027	0.00350273	0.0527022	4.62282e-06	0.0441339	0.184663
AT1G64740	cell.organisation	Symbols: TUA1 | TUA1 (ALPHA-1 TUBULIN); structural constituent of cytoskeleton | chr1:24050006-24052487 FORWARD	0.370397	0.94082	-0.337941	0.771154	0.944851	0.113078	2.84562e-06	6.16731e-05	-1.0151	0.522297	0	0.127178	0.0058335	0.0677846	6.37558e-06	0.199558	0.419631
AT1G68060	cell.organisation	Symbols: ATMAP70-1 | ATMAP70-1 (microtubule-associated proteins 70-1); microtubule binding | chr1:25510941-25514500 REVERSE	0.205975	0.861833	0.269745	0.365218	0.764647	0.235812	0.00139758	0.0113031	0.98881	0.529173	0	0.210069	0.0142602	0.106039	3.18359e-07	0.0989942	0.286067
AT1G70140	cell.organisation	Symbols: ATFH8 | ATFH8 (formin 8); actin binding / actin filament binding / profilin binding | chr1:26412688-26415230 REVERSE	0.340142	0.931828	1.11657	0.458368	0.823228	-0.458347	0.152417	0.361176	1.78038	0.68127	0	-0.0737497	0.534996	0.717033	0.0829707	0.0966761	0.282244
AT1G71440	cell.organisation	Symbols: PFI, TFC E | PFI (PFIFFERLING) | chr1:26921060-26924386 REVERSE	0.702407	0.987445	0.148534	0.347464	0.749859	-0.307219	0.404263	0.638591	0.411955	0.332296	0	0.540896	0.580944	0.747703	0.00238369	0.299396	0.521309
AT1G71790	cell.organisation	F-actin capping protein beta subunit family protein | chr1:26996809-26998977 FORWARD	0.916179	0.998654	-0.0781249	0.247811	0.666764	-0.36534	0.17026	0.387877	0.539541	0.92893	0	0.0283316	0.258287	0.483418	0.000123838	0.420408	0.624749
AT1G72250	cell.organisation	kinesin motor protein-related | chr1:27192902-27198314 FORWARD	0.993438	1.00669	-0.0254877	0.0898723	0.422096	-0.460629	0.679739	0.839189	0.450212	0.556818	0	0.608403	0.826777	0.901458	6.88159e-06	0.342103	0.558654
AT1G73860	cell.organisation	ATP binding / microtubule motor | chr1:27770986-27776857 REVERSE	0.475114	0.96215	-0.422198	0.381251	0.775405	1.15625	0.725243	0.867817	-0.612634	0.651408	0	0.649753	0.824828	0.900454	0.104594	0.284205	0.506517
AT1G73910	cell.organisation	Symbols: ATARP4A | ATARP4A (Actin-related proteins 4A); protein binding / structural constituent of cytoskeleton | chr1:27789293-27790187 FORWARD	0.747291	0.991846	-0.496161	0.066213	0.360684	-2.03008	0.782027	0.9024	-0.319539	0.857894	0	-0.430446	0.265068	0.490446	0.0981156	0.244774	0.468537
AT1G74790	cell.organisation	catalytic | chr1:28098765-28101896 FORWARD	0.445916	0.955272	-0.168254	0.355442	0.757583	-0.243228	0.0781054	0.230539	0.389549	0.796862	0	0.057159	0.437974	0.643173	0.0396703	0.23455	0.457456
AT1G75780	cell.organisation	Symbols: TUB1 | TUB1; GTP binding / GTPase/ structural molecule | chr1:28451141-28453640 REVERSE	0.709821	0.987931	-0.148706	0.817683	0.961431	-0.14415	0.361525	0.603292	-0.832846	0.739301	0	-0.202086	0.432632	0.639173	9.72807e-06	0.604407	0.761042
AT1G76900	cell.organisation	Symbols: AtTLP1 | AtTLP1 (TUBBY LIKE PROTEIN 1); phosphoric diester hydrolase/ transcription factor | chr1:28882040-28884545 FORWARD	0.164736	0.818335	-0.260111	0.915312	0.987773	-0.0181202	0.629448	0.807275	0.0902557	0.986576	0	-0.0159013	0.723583	0.840137	0.0302951	0.234468	0.457388
AT1G77550	cell.organisation	protein binding / tubulin-tyrosine ligase | chr1:29138299-29143011 REVERSE	0.629505	0.983678	-0.109467	0.0546494	0.325149	-0.905956	0.207482	0.436959	-0.504415	0.57132	0	-0.170303	0.167062	0.385093	0.848179	0.138007	0.343664
AT1G77580	cell.organisation	myosin heavy chain-related | chr1:29144027-29147584 REVERSE	0.193075	0.850666	0.209721	0.0679314	0.366526	0.448489	0.00157959	0.0124667	1.22825	0.171822	0	-0.328985	0.00202874	0.0406358	0.0640165	0.000833301	0.0251149
AT1G80260	cell.organisation	Symbols: emb1427 | emb1427 (embryo defective 1427); tubulin binding | chr1:30175785-30180681 FORWARD	0.803673	0.99666	0.0917417	0.879378	0.977205	0.0707406	0.00302326	0.020827	0.562055	0.686916	0	-0.115956	0.0364564	0.172482	4.66701e-05	0.069692	0.234892
AT1G80350	cell.organisation	Symbols: ERH3, AAA1, FRA2, LUE1, ATKTN1, KTN1, FRC2, BOT1, FTR | ERH3 (ECTOPIC ROOT HAIR 3); ATP binding / nucleoside-triphosphatase/ nucleotide binding | chr1:30205315-30208226 REVERSE	0.866712	0.999582	-0.0210329	0.575131	0.875657	0.167895	0.289416	0.532991	0.313401	0.344678	0	0.313992	0.169514	0.388241	4.43871e-05	0.396479	0.605757
AT2G01680	cell.organisation	ankyrin repeat family protein | chr2:306385-308659 FORWARD	0.520299	0.970322	0.16388	0.275804	0.697886	0.321975	0.198901	0.42719	0.214236	0.0396989	0	-0.438548	0.117131	0.319071	1.24494e-06	0.00761062	0.0735477
AT2G01750	cell.organisation	Symbols: ATMAP70-3 | ATMAP70-3 (microtubule-associated proteins 70-3); microtubule binding | chr2:328351-332113 FORWARD	0.563611	0.975634	0.195012	0.79508	0.954344	-0.120266	0.718361	0.864246	-0.327827	0.517253	0	-0.365858	0.733528	0.845829	0.00335152	0.715325	0.833358
AT2G01910	cell.organisation	Symbols: ATMAP65-6, MAP65-6 | ATMAP65-6; microtubule binding | chr2:416911-420587 FORWARD	0.118629	0.745108	0.263498	5.5378e-05	0.00207415	0.702741	0.748101	0.881336	-0.0543286	0.198348	0	-0.342173	0.380047	0.597354	1.00262e-06	0.00514873	0.0600084
AT2G02230	cell.organisation	Symbols: AtPP2-B1 | AtPP2-B1 (Phloem protein 2-B1); carbohydrate binding | chr2:590221-591650 REVERSE	0.607766	0.981678	0.218725	0.0938465	0.429467	0.711208	0.00575901	0.034328	1.21585	0.22963	0	-0.700195	0.0241124	0.140176	0.63611	0.00226578	0.0406177
AT2G02240	cell.organisation	Symbols: MEE66 | MEE66 (maternal effect embryo arrest 66) | chr2:592359-593602 REVERSE	0.450204	0.956491	-0.843578	0.739351	0.935353	0.290732	0.132381	0.330379	1.90583	0.566436	0	0.547991	0.86486	0.924175	0.151666	0.182952	0.400473
AT2G02350	cell.organisation	Symbols: SKIP3, AtPP2-B9 | SKIP3 (SKP1 INTERACTING PARTNER 3); carbohydrate binding | chr2:617800-619091 REVERSE	0.968298	1.00347	-0.186048	0.749936	0.938527	-0.410777	0.506144	0.721903	-1.0975	0.451068	0	0.954765	0.57563	0.74439	0.827956	0.288838	0.510762
AT2G03430	cell.organisation	ankyrin repeat family protein | chr2:1036008-1037632 REVERSE	0.958856	1.00557	0.0759753	0.375566	0.772066	0.533325	0.251836	0.490971	0.98232	0.841283	0	0.434992	0.44242	0.646454	0.000888345	0.480572	0.67075
AT2G04740	cell.organisation	ankyrin repeat family protein | chr2:1657121-1659689 FORWARD	0.759227	0.993537	-0.0927372	0.340922	0.7466	-0.531399	0.846511	0.936152	0.0348424	0.318226	0	-0.306403	0.0750894	0.253173	0.124161	0.8241	0.897475
AT2G05630	cell.organisation	Symbols: ATG8D | autophagy 8d (APG8d) | chr2:2082986-2084882 REVERSE	0.143658	0.790139	-0.569063	0.562654	0.87124	-0.196258	0.0633843	0.200069	1.19645	0.673769	0	0.290009	0.548767	0.727203	0.137126	0.0377356	0.170664
AT2G14680	cell.organisation	Symbols: MEE13 | myosin heavy chain-related | chr2:6278256-6283766 FORWARD	0.967408	1.00395	-0.0409403	0.889018	0.981303	-0.0368701	0.00129429	0.0106508	1.01076	0.917978	0	0.0491211	0.0127915	0.0998122	0.000366118	0.00960319	0.083628
AT2G16700	cell.organisation	Symbols: ADF5, ATADF5 | ADF5 (ACTIN DEPOLYMERIZING FACTOR 5); actin binding | chr2:7244608-7245741 FORWARD	0.359077	0.937245	-0.408523	0.817353	0.96163	-0.0740229	0.944999	0.985888	-0.136487	0.331864	0	-0.560225	0.518109	0.705777	0.428279	0.444712	0.643708
AT2G18280	cell.organisation	Symbols: AtTLP2 | AtTLP2 (TUBBY LIKE PROTEIN 2); phosphoric diester hydrolase/ transcription factor | chr2:7945999-7948446 FORWARD	0.978119	1.00495	0.0258402	0.889983	0.98175	-0.0512074	0.00531051	0.0323137	0.428817	0.0688114	0	-0.342604	0.107041	0.3035	0.0024925	0.199816	0.420037
AT2G19760	cell.organisation	Symbols: PFN1, PRF1 | PRF1 (PROFILIN 1); actin binding | chr2:8516787-8518167 REVERSE	0.000194198	0.0170268	-0.498034	0.0175299	0.163587	-0.470406	3.54138e-05	0.000524249	-0.677235	0.885334	0	-0.0200684	3.64992e-05	0.00617572	3.42704e-05	0.00392535	0.0527638
AT2G20290	cell.organisation	Symbols: XIG, ATXIG | XIG; motor/ protein binding | chr2:8743275-8751878 REVERSE	0.0907122	0.679778	0.566412	0.920364	0.98913	-0.0916411	0.108992	0.290822	-0.702763	0.939768	0	0.0289885	0.95288	0.973626	0.226072	0.0179521	0.115388
AT2G21300	cell.organisation	kinesin motor family protein | chr2:9114218-9119946 REVERSE	0.583199	0.977863	0.0741157	0.0752065	0.386842	0.272247	0.438751	0.668014	0.10412	0.861486	0	0.0271129	0.158932	0.375506	0.0393409	0.157792	0.369779
AT2G21380	cell.organisation	kinesin motor protein-related | chr2:9141631-9149309 FORWARD	0.369143	0.940483	0.590779	0.779034	0.947464	0.294735	0.806938	0.915105	-0.0955209	0.776588	0	-0.147415	0.768996	0.866879	0.338368	0.618304	0.770194
AT2G21950	cell.organisation	Symbols: SKIP6 | SKIP6 (SKP1 interacting partner 6); ubiquitin-protein ligase | chr2:9353174-9354645 REVERSE	0.0826693	0.66442	-0.471638	0.526093	0.858239	-0.231948	0.394286	0.631518	0.192067	0.849001	0	-0.0533684	0.635654	0.784111	0.575062	0.172823	0.389073
AT2G22610	cell.organisation	kinesin motor protein-related | chr2:9599550-9604775 FORWARD	0.710609	0.987958	0.186592	0.84862	0.970764	0.132612	0.550071	0.751865	-0.479881	0.976018	0	-0.0486431	0.806054	0.889116	2.22961e-07	0.534737	0.71233
AT2G22640	cell.organisation	Symbols: HSPC300, BRK1 | BRK1 (BRICK1) | chr2:9623068-9624218 FORWARD	0.782668	0.995639	0.105227	0.567886	0.872964	-0.15814	0.812916	0.918483	-0.0819557	0.627534	0	0.152136	0.993127	0.995967	0.218543	0.211456	0.433221
AT2G24600	cell.organisation	ankyrin repeat family protein | chr2:10452116-10454524 REVERSE	0.404283	0.947997	0.470703	0.674627	0.914661	-0.352686	0.250576	0.489553	-0.904442	0.141271	0	-1.21844	0.248978	0.475358	0.093526	0.347562	0.563135
AT2G26210	cell.organisation	ankyrin repeat family protein | chr2:11157118-11159292 FORWARD	0.175025	0.828072	-0.358611	0.662071	0.911346	0.143222	0.0618925	0.197004	0.419007	0.0730915	0	-0.525333	0.229538	0.454762	0.0567552	0.000848897	0.0250756
AT2G28620	cell.organisation	kinesin motor protein-related | chr2:12265167-12270020 REVERSE	0.747285	0.991906	-0.0724469	0.0682544	0.367446	-0.657927	0.552542	0.753374	1.05691	0.0573736	0	2.29657	0.200726	0.423565	2.27204e-09	0.00199057	0.0381292
AT2G28840	cell.organisation	ankyrin repeat family protein | chr2:12378337-12380742 FORWARD	0.971053	1.00336	-0.180032	0.309574	0.723277	-0.626358	0	0	2.19144	0.557123	0	-0.229523	0.0582145	0.221218	0.0058785	0.104689	0.294495
AT2G29550	cell.organisation	Symbols: TUB7 | TUB7; structural constituent of cytoskeleton | chr2:12644047-12646037 REVERSE	0.152564	0.799674	-0.132954	1.26342e-05	0.00063796	-0.477202	0.00308652	0.0211645	0.654151	0.544246	0	0.130078	0.0104125	0.0899851	3.53308e-10	0.0146129	0.103438
AT2G29890	cell.organisation	Symbols: VLN1, ATVLN1 | VLN1 (VILLIN-LIKE 1); actin binding / actin filament binding | chr2:12744150-12749596 FORWARD	0.224257	0.877066	-0.25619	0.012634	0.132878	-0.596166	0.410772	0.645121	0.451487	0.767307	0	-0.267049	0.0890223	0.276692	5.57766e-08	0.33309	0.551878
AT2G30910	cell.organisation	Symbols: ARPC1A, ARPC1 | ARPC1A (ACTIN-RELATED PROTEIN C1A); actin binding / nucleotide binding | chr2:13153214-13157107 FORWARD	0.316702	0.927552	-0.39337	0.840557	0.968606	-0.0815694	0.196447	0.424236	0.455904	0.800876	0	0.117668	0.987478	0.992262	0.949688	0.12947	0.3313
AT2G31200	cell.organisation	Symbols: ADF6, ATADF6 | ADF6 (ACTIN DEPOLYMERIZING FACTOR 6); actin binding | chr2:13293986-13295410 FORWARD	0.706076	0.986992	-0.123749	0.401674	0.784993	0.244416	0.214279	0.445056	0.224007	0.0531185	0	-0.396876	0.74813	0.854443	0.000188101	0.0374528	0.169823
AT2G31300	cell.organisation	Symbols: ARPC1B, ARPC1 | ARPC1B (ACTIN-RELATED PROTEIN C1B); actin binding / nucleotide binding | chr2:13346122-13349980 REVERSE	0.995436	1.00629	-0.0941502	0.96849	0.999744	0.045197	0.0981873	0.270794	1.34848	0.430295	0	0.942939	0.388582	0.604123	0.00925208	0.32398	0.544076
AT2G31820	cell.organisation	ankyrin repeat family protein | chr2:13530350-13532562 FORWARD	0.172334	0.825261	0.431052	0.0323924	0.242271	0.710724	0.111707	0.295329	0.287517	0.330382	0	-0.214334	0.0780748	0.257609	1.31097e-05	0.0186158	0.117615
AT2G31900	cell.organisation	Symbols: XIF, ATXIF, ATMYO5 | XIF; motor | chr2:13560760-13569623 REVERSE	0.0369339	0.474629	2.44092	0.115657	0.479455	1.94517	0.266319	0.508364	1.30007	0.633654	0	0.678073	0.00846412	0.0809843	0.133985	0.383973	0.595278
AT2G33240	cell.organisation	Symbols: XID, ATXID | XID; motor/ protein binding | chr2:14086942-14096914 REVERSE	0.661141	0.988508	0.426119	0.725604	0.930412	0.514348	0.107831	0.288921	2.21457	0.912824	0	0.236521	0.225732	0.450833	0.00632493	0.55032	0.723989
AT2G33385	cell.organisation	Symbols: arpc2b | arpc2b (actin-related protein C2B); structural molecule | chr2:14147503-14149769 REVERSE	0.791541	0.995179	0.198169	0.157355	0.551456	2.16085	0.402033	0.637574	0.859426	0.742477	0	-0.388384	0.66105	0.801697	0.753183	0.0519029	0.200191
AT2G34150	cell.organisation	Symbols: WAVE1 | WAVE1; actin monomer binding | chr2:14419295-14423467 REVERSE	0.309413	0.92517	0.695238	0.0102446	0.114955	1.37336	3.58123e-07	1.03102e-05	2.86934	0.181596	0	0.797021	0.00132524	0.0334588	0.165972	0.00579368	0.0637867
AT2G34560	cell.organisation	katanin, putative | chr2:14560188-14562950 FORWARD	0.595099	0.981854	0.0715925	0.297026	0.715094	0.197901	0.411224	0.645464	0.122426	0.960066	0	-0.00448321	0.474316	0.671738	0.00116858	0.354086	0.568643
AT2G34730	cell.organisation	myosin heavy chain-related | chr2:14654357-14657621 FORWARD	0.65313	0.985854	0.176978	0.480162	0.834927	0.274132	0.023018	0.0972817	0.632226	0.518478	0	0.179437	0.107646	0.304188	0.0469425	0.274392	0.497112
AT2G35490	cell.organisation	plastid-lipid associated protein PAP, putative | chr2:14912144-14913877 REVERSE	0.012526	0.272701	0.300682	0.0547358	0.325462	0.277892	0.935423	0.981151	-0.014483	0.865622	0	0.0275768	0.226519	0.451283	0.0181658	0.242762	0.466399
AT2G35630	cell.organisation	Symbols: MOR1, GEM1 | MOR1 (MICROTUBULE ORGANIZATION 1); microtubule binding | chr2:14966678-14980606 FORWARD	0.000793677	0.049068	0.421719	0.0326441	0.24321	0.311074	0.0158418	0.0732786	0.357061	0.262851	0	0.193044	0.00250414	0.0446005	1.74016e-05	0.776844	0.869425
AT2G36200	cell.organisation	kinesin motor protein-related | chr2:15179723-15185214 REVERSE	0.993786	1.00657	0.0296457	0.0814341	0.402352	-0.563118	0.636788	0.81253	0.491822	0.815394	0	0.120137	0.565795	0.738055	1.05585e-05	0.737034	0.845072
AT2G37080	cell.organisation	myosin heavy chain-related | chr2:15581386-15585186 REVERSE	0.258971	0.901188	0.140144	0.797765	0.955308	0.0381476	0.864137	0.946366	0.0270078	0.737622	0	-0.091446	0.64851	0.793072	1.4344e-08	0.845885	0.911422
AT2G37420	cell.organisation	kinesin motor protein-related | chr2:15700331-15705346 FORWARD	0.908604	0.998579	-0.00500029	0.0996786	0.444863	-0.684832	0.514751	0.728361	-0.60468	0.1755	0	-1.6632	0.0487857	0.201894	6.28978e-07	0.52858	0.707844
AT2G37620	cell.organisation	Symbols: ACT1, AAc1 | ACT1 (ACTIN 1); structural constituent of cytoskeleton | chr2:15779174-15781561 FORWARD	0.831937	0.9979	0.0498284	0.337136	0.744137	-0.237886	0.889988	0.96082	0.106567	0.836349	0	0.126085	0.805353	0.888851	0.0268694	0.639615	0.78523
AT2G38440	cell.organisation	Symbols: ITB1, SCAR2, DIS3, WAVE4, ATSCAR2 | SCAR2 (SCAR HOMOLOG 2) | chr2:16095329-16101221 FORWARD	0.345079	0.932377	0.145807	0.157675	0.551975	0.240379	0.25599	0.495415	0.192738	0.133251	0	0.280743	0.00423262	0.0586516	0.000787886	0.913235	0.952184
AT2G38720	cell.organisation	Symbols: MAP65-5 | MAP65-5 (MICROTUBULE-ASSOCIATED PROTEIN 65-5); microtubule binding | chr2:16188047-16192266 FORWARD	0.879162	0.998537	0.0560392	0.0745871	0.384682	-1.26908	0.383577	0.621958	-0.813215	0.924991	0	-0.128829	0.184512	0.403796	0.0216153	0.0481787	0.193406
AT2G38750	cell.organisation	Symbols: ANNAT4 | ANNAT4 (ANNEXIN ARABIDOPSIS 4); calcium ion binding / calcium-dependent phospholipid binding | chr2:16196265-16198491 REVERSE	0.175378	0.828117	0.4819	0.0180939	0.167152	0.931747	0.193055	0.419777	0.377359	0.140405	0	0.467573	0.0317808	0.161321	0.456162	0.571892	0.737628
AT2G38760	cell.organisation	Symbols: ANNAT3 | ANNAT3 (ANNEXIN ARABIDOPSIS 3); calcium ion binding / calcium-dependent phospholipid binding | chr2:16200994-16202669 FORWARD	0.241402	0.888289	0.499857	0.27279	0.696012	0.562659	0.0662696	0.20664	0.884257	0.384878	0	0.548018	0.0299381	0.15688	0.0428812	0.62967	0.777873
AT2G41370	cell.organisation	Symbols: BOP2 | BOP2 (BLADE ON PETIOLE2); protein binding | chr2:17237745-17240440 REVERSE	0.0301131	0.429942	-1.51938	0.0130744	0.135587	-1.51691	0.109459	0.291624	-0.728357	0.227856	0	-0.557533	0.0322296	0.162233	0.0134542	0.46461	0.658379
AT2G41740	cell.organisation	Symbols: VLN2, ATVLN2 | VLN2 (VILLIN 2); actin binding | chr2:17410715-17417740 REVERSE	0.0442411	0.517819	0.339019	0.117309	0.482468	0.551522	0.491696	0.710862	0.120786	0.275226	0	0.209796	0.0393571	0.180195	0.409899	0.427359	0.630706
AT2G42170	cell.organisation	actin, putative | chr2:17577714-17580392 FORWARD	0.0846534	0.666753	-0.587297	0.0583172	0.336388	-0.695168	0.0428292	0.15114	1.42979	0.0791385	0	1.46748	0.343613	0.565669	7.98358e-08	0.00853783	0.0787219
AT2G42230	cell.organisation	tubulin-specific chaperone C-related | chr2:17593411-17596629 REVERSE	0.275097	0.905983	0.257782	0.248594	0.667659	0.315166	0.518082	0.731251	-0.246873	0.974794	0	-0.0818331	0.799527	0.885004	0.00603316	0.42535	0.628799
AT2G46225	cell.organisation	Symbols: ABIL1 | ABIL1 (Abi-1-like 1) | chr2:18981918-18984292 FORWARD	0.585344	0.979161	0.105607	0.0424591	0.283782	0.592238	0.240736	0.477634	0.317445	0.927551	0	-0.0117699	0.180631	0.400344	3.52043e-05	0.0512411	0.198831
AT2G46250	cell.organisation	myosin heavy chain-related | chr2:18991171-18993327 FORWARD	0.418699	0.950933	0.24177	0.0318054	0.239179	0.640598	0.12468	0.317569	0.389034	0.84963	0	0.0542463	0.0471744	0.197814	0.0849042	0.0449417	0.186627
AT2G46910	cell.organisation	plastid-lipid associated protein PAP / fibrillin family protein | chr2:19272281-19274002 FORWARD	0.870559	0.998763	0.0207065	0.664349	0.91149	0.0679817	0.522176	0.734826	-0.0989325	0.0081382	0	0.447417	0.000825435	0.0271703	0.0118244	0.00380572	0.0517326
AT2G47500	cell.organisation	ATP binding / microtubule motor | chr2:19492995-19498160 FORWARD	0.673677	0.988555	0.103824	0.343302	0.748412	-0.217336	0.525531	0.737287	-0.22439	0.963111	0	0.0204086	0.86249	0.922409	1.14426e-05	0.332971	0.551918
AT3G01750	cell.organisation	ankyrin repeat family protein | chr3:270229-272976 FORWARD	0.525161	0.971687	0.299457	0.719648	0.928576	0.206393	0.0236272	0.0991827	1.66904	0.703613	0	0.626134	0.108639	0.305964	0.0127566	0.289005	0.510871
AT3G01890	cell.organisation	SWIB complex BAF60b domain-containing protein | chr3:310015-311976 FORWARD	0.307613	0.92423	-0.339984	0.342252	0.747983	-0.328401	0.976695	1.00061	-0.00815672	0.708835	0	0.191134	0.669761	0.80754	0.00115294	0.422852	0.626884
AT3G03490	cell.organisation	Symbols: PEX19-1 | PEX19-1 (peroxin 19-1) | chr3:830165-831888 REVERSE	0.633593	0.98377	0.14157	0.745284	0.937266	0.118748	0.37626	0.616783	0.277514	0.666324	0	-0.154898	0.578517	0.746173	0.0516221	0.684937	0.814334
AT3G04140	cell.organisation	ankyrin repeat family protein | chr3:1086877-1089229 FORWARD	0.85609	0.998738	0.072412	0.778921	0.947566	0.16028	0.538505	0.743592	0.259328	0.753039	0	0.164802	0.858224	0.919938	0.00031484	0.952324	0.973264
AT3G04630	cell.organisation	Symbols: WDL1 | WDL1 | chr3:1258546-1260871 FORWARD	0.45278	0.957431	-0.116441	0.0457912	0.295604	-0.301627	0.0813943	0.236591	-0.524043	0.580866	0	-0.163325	0.0461413	0.195523	4.90372e-10	0.088234	0.267812
AT3G04710	cell.organisation	ankyrin repeat family protein | chr3:1278079-1281118 FORWARD	0.761951	0.993193	-0.289044	0.572271	0.874894	-0.291518	0.118974	0.307626	-0.818906	0.301085	0	0.595969	0.234153	0.46003	0.713701	0.25652	0.481324
AT3G05520	cell.organisation	F-actin capping protein alpha subunit family protein | chr3:1598547-1601437 FORWARD	0.302792	0.922823	-0.252045	0.231229	0.648563	-0.308734	0.117858	0.306096	0.382456	0.789053	0	-0.0687365	0.196978	0.418955	0.0955659	0.106042	0.296226
AT3G09550	cell.organisation	protein binding | chr3:2931865-2934354 FORWARD	0.539936	0.972984	-1.65588	0.932245	0.991075	0.124373	0.539608	0.744634	0.34082	0.855938	0	0.180689	0.773405	0.869612	0.548382	0.533997	0.71159
AT3G09890	cell.organisation	ankyrin repeat family protein | chr3:3032559-3034443 FORWARD	0.60268	0.979203	0.163829	0.68702	0.91938	-0.144766	0.188595	0.413716	0.489227	0.120916	0	0.6623	0.121128	0.325408	0.125787	0.0646955	0.225744
AT3G10180	cell.organisation	kinesin motor protein-related | chr3:3143474-3154644 REVERSE	0.52396	0.971422	-0.333123	0.0239801	0.200499	-1.50438	0.0364973	0.135514	2.43415	0.228103	0	1.97882	0.260547	0.486373	0.00100998	0.148202	0.357737
AT3G10220	cell.organisation	tubulin folding cofactor B | chr3:3161757-3164231 FORWARD	0.985364	1.00559	-0.0144458	0.972311	1.00021	-0.0163347	0.305644	0.549242	0.321582	0.248017	0	-0.511754	0.21765	0.441364	0.00557574	0.223389	0.445693
AT3G10310	cell.organisation	ATP binding / microtubule motor | chr3:3190208-3195005 FORWARD	0.511899	0.969467	0.1809	0.0941941	0.43014	-1.02529	0.868429	0.948857	0.381579	0.430672	0	1.32305	0.850265	0.91517	5.17029e-07	0.0515595	0.199585
AT3G12020	cell.organisation	kinesin motor protein-related | chr3:3827016-3834146 FORWARD	0.236911	0.886475	0.215059	0.0220108	0.189538	0.470562	0.00144548	0.011603	0.669939	0.778654	0	0.0670032	0.00461971	0.06066	0.000106179	0.00589605	0.0643627
AT3G12110	cell.organisation	Symbols: ACT11 | ACT11 (actin-11); structural constituent of cytoskeleton | chr3:3857843-3859798 FORWARD	0.803339	0.996694	0.126588	0.307321	0.721246	0.418865	0.0893339	0.253705	-0.603406	0.0214665	0	0.746986	0.0334123	0.164663	0.000922955	0.186027	0.403766
AT3G12360	cell.organisation	Symbols: ITN1 | ITN1 (INCREASED TOLERANCE TO NACL); protein binding | chr3:3934078-3936694 FORWARD	0.048086	0.537077	0.385848	0.576016	0.875968	0.130447	0.0272296	0.110273	0.693395	0.758552	0	0.0687322	0.00822896	0.080247	0.714326	0.41696	0.621878
AT3G12380	cell.organisation	Symbols: ATARP5 | ATARP5 (ACTIN-RELATED PROTEIN 5); structural constituent of cytoskeleton | chr3:3938162-3941900 REVERSE	0.367332	0.940341	-0.26498	0.0641096	0.354533	-0.65162	0.586463	0.776729	-0.189044	0.656845	0	-0.193392	0.109854	0.307543	0.348127	0.423833	0.627712
AT3G13190	cell.organisation	myosin heavy chain-related | chr3:4240172-4241961 FORWARD	0.585424	0.979125	-0.164643	0.943241	0.993674	0.0403005	0.42983	0.660321	0.305007	0.748665	0	-0.180212	0.865942	0.924973	0.00663199	0.428356	0.631453
AT3G16060	cell.organisation	kinesin motor family protein | chr3:5447343-5451527 FORWARD	0.541495	0.972886	0.113372	0.423729	0.800285	0.163024	0.366089	0.608225	0.188826	0.798837	0	0.0685774	0.412435	0.623908	0.208367	0.76082	0.859672
AT3G16120	cell.organisation	dynein light chain, putative | chr3:5464769-5465531 FORWARD	0.582756	0.977885	-0.257861	0.675787	0.915076	-0.189327	0.0170833	0.0776256	2.908	0.609123	0	0.151247	0.200261	0.423184	3.36187e-06	0.174254	0.390791
AT3G16630	cell.organisation	Symbols: ATKINESIN-13A, KINESIN-13A | KINESIN-13A; ATP binding / microtubule motor | chr3:5662384-5667803 REVERSE	0.433142	0.950821	0.119761	0.253444	0.673744	0.190811	0.152916	0.36218	0.230272	0.447215	0	0.141845	0.0918179	0.2809	1.37355e-05	0.607022	0.762841
AT3G17360	cell.organisation	Symbols: POK1 | POK1 (PHRAGMOPLAST ORIENTING KINESIN 1); ATP binding / microtubule motor | chr3:5936108-5946466 FORWARD	0.544198	0.97348	0.223117	0.111684	0.47119	-0.555657	0.873756	0.951659	-0.119061	0.85746	0	0.190942	0.65133	0.795008	6.12882e-08	0.151782	0.362297
AT3G18670	cell.organisation	ankyrin repeat family protein | chr3:6424135-6426471 REVERSE	0.995287	1.0064	-0.283392	0.631373	0.899981	0.202507	0.25474	0.494284	1.24343	0.751238	0	-0.321927	0.375681	0.593586	0.477506	0.651474	0.792625
AT3G18780	cell.organisation	Symbols: ACT2, DER1, LSR2, ENL2 | ACT2 (ACTIN 2); structural constituent of cytoskeleton | chr3:6474842-6477204 FORWARD	0.26322	0.902624	-0.237695	0.0889911	0.420002	-0.318384	3.49484e-22	7.8386e-20	-0.501275	0.0737054	0	0.101796	0.0174857	0.118427	0.000270794	0.0292203	0.14899
AT3G19050	cell.organisation	Symbols: POK2 | POK2 (PHRAGMOPLAST ORIENTING KINESIN 2); ATP binding / microtubule motor | chr3:6578047-6590188 FORWARD	0.385799	0.943179	0.201308	0.279358	0.701998	-0.249798	0.782274	0.902577	-0.140574	0.725974	0	0.227615	0.984089	0.990456	3.5329e-08	0.274274	0.497037
AT3G19960	cell.organisation	Symbols: ATM1 | ATM1 (ARABIDOPSIS THALIANA MYOSIN 1); motor | chr3:6948776-6956966 FORWARD	0.583041	0.978022	0.312373	0.691812	0.91973	0.260546	2.23793e-05	0.000357347	0.777775	0.815636	0	0.0581373	0.186137	0.405832	0.851431	0.498981	0.684896
AT3G20150	cell.organisation	kinesin motor family protein | chr3:7031332-7036499 FORWARD	0.783682	0.995486	0.0626994	0.00201257	0.0357793	-0.781783	0.135446	0.334822	1.90369	0.248193	0	1.57906	0.33103	0.553745	2.33959e-06	0.220626	0.442514
AT3G23280	cell.organisation	zinc finger (C3HC4-type RING finger) family protein / ankyrin repeat family protein | chr3:8321350-8324428 FORWARD	0.821684	0.997135	0.0963574	0.149233	0.541488	-0.487515	1.16351e-13	1.26084e-11	1.50473	0.269016	0	-0.309309	0.00120181	0.0316689	0.623528	0.0234154	0.132685
AT3G23400	cell.organisation	plastid-lipid associated protein PAP / fibrillin family protein | chr3:8376444-8378305 REVERSE	0.00103301	0.0587779	0.424147	6.09489e-06	0.000343755	0.609225	4.1257e-11	2.9044e-09	-0.476392	0.01498	0	-0.247116	0.0293234	0.155304	2.07731e-08	0.000110012	0.0103513
AT3G23670	cell.organisation	Symbols: PAKRP1L, KINESIN-12B | KINESIN-12B; microtubule motor/ plus-end-directed microtubule motor | chr3:8519164-8525289 FORWARD	0.784794	0.995128	-0.0432268	0.115779	0.479653	-0.761036	0.759739	0.888373	0.507231	0.888974	0	0.438891	0.646154	0.791494	1.28664e-07	0.384225	0.595477
AT3G24530	cell.organisation	AAA-type ATPase family protein / ankyrin repeat family protein | chr3:8945425-8947938 REVERSE	0.310543	0.925678	-0.293038	0.848375	0.970715	0.0643548	0.114967	0.301141	-0.350734	0.98555	0	0.00846799	0.156466	0.37228	0.284235	0.984609	0.991808
AT3G26070	cell.organisation	plastid-lipid associated protein PAP / fibrillin family protein | chr3:9526714-9528583 FORWARD	0.93813	1.00286	-0.00480129	0.086144	0.414166	0.200771	0.487874	0.70815	-0.0784485	0.0300982	0	-0.216016	0.827542	0.901783	0.211671	0.0335513	0.159835
AT3G26080	cell.organisation	plastid-lipid associated protein PAP / fibrillin family protein | chr3:9528774-9530496 FORWARD	0.834118	0.997786	0.146153	0.770399	0.944766	0.177986	0.429368	0.65998	0.231607	0.867582	0	0.0804477	0.659411	0.800717	0.0104649	0.907836	0.948759
AT3G27000	cell.organisation	Symbols: ARP2, ATARP2, WRM | ARP2 (ACTIN RELATED PROTEIN 2); protein binding / structural constituent of cytoskeleton | chr3:9952563-9955941 REVERSE	0.562535	0.975435	-0.306013	0.612	0.892348	0.280244	0.290257	0.533774	0.835963	0.461922	0	0.760438	0.353088	0.57426	0.01014	0.289861	0.511399
AT3G27960	cell.organisation	kinesin light chain-related | chr3:10380380-10383092 REVERSE	0.471148	0.961181	0.219772	0.0146705	0.146318	0.786291	0.949224	0.988158	-0.0281831	0.478978	0	0.422702	0.170622	0.389253	0.000325607	0.843301	0.910112
AT3G28880	cell.organisation	protein binding | chr3:10892435-10896074 FORWARD	0.860887	0.998596	0.125052	0.824862	0.963821	0.141263	0.416547	0.650485	0.911419	0.493235	0	0.941552	0.954599	0.974659	0.132154	0.544794	0.720058
AT3G33520	cell.organisation	Symbols: ATARP6, ARP6, SUF3, ESD1 | ATARP6; structural constituent of cytoskeleton | chr3:14093656-14095549 REVERSE	0.266366	0.902816	0.257915	0.413675	0.792549	0.221632	0.289681	0.533225	-0.305671	0.944648	0	0.0248192	0.63932	0.78672	0.00963027	0.26203	0.485663
AT3G43210	cell.organisation	Symbols: TES, ATNACK2, NACK2 | TES (TETRASPORE); microtubule motor | chr3:15190934-15196168 FORWARD	0.352279	0.934422	0.318852	0.723645	0.92932	0.141828	0.523453	0.735764	-0.29481	0.711885	0	-0.151276	0.996425	0.997873	5.39522e-06	0.360422	0.57437
AT3G43610	cell.organisation	tubulin binding | chr3:15517680-15524087 REVERSE	0.556612	0.973389	0.0977101	0.634912	0.901362	-0.08871	0.010257	0.0530423	0.772125	0.174449	0	0.401763	0.071786	0.246516	8.13104e-05	0.164766	0.378624
AT3G44050	cell.organisation	kinesin motor protein-related | chr3:15818738-15824861 FORWARD	0.948184	1.00442	0.0344483	0.0901766	0.422291	-0.563939	0.934026	0.980433	-0.277321	0.990448	0	-0.0501929	0.628702	0.780124	7.13142e-08	0.443318	0.642945
AT3G44730	cell.organisation	kinesin motor protein-related | chr3:16285741-16291048 FORWARD	0.330367	0.930555	0.618652	0.712711	0.927318	0.315025	0.0735955	0.22181	1.01861	0.277877	0	0.786586	0.0970714	0.288997	0.00602091	0.764852	0.86246
AT3G45850	cell.organisation	kinesin motor protein-related | chr3:16855612-16860950 REVERSE	0.0026588	0.107292	0.52305	0.00026567	0.00740535	0.701462	0.00130013	0.0106807	0.802093	0.0344857	0	0.527564	0.00157565	0.0358404	0.000330186	0.325085	0.54484
AT3G46000	cell.organisation	Symbols: ADF2 | ADF2 (ACTIN DEPOLYMERIZING FACTOR 2); actin binding | chr3:16907451-16908999 REVERSE	0.64153	0.984132	-0.184868	0.234324	0.651749	-0.506165	0.0238267	0.0998032	-0.402655	0.448959	0	-0.277608	0.39034	0.605588	0.697228	0.740254	0.846951
AT3G46010	cell.organisation	Symbols: ADF1, atadf, ATADF1 | ADF1 (ACTIN DEPOLYMERIZING FACTOR 1); actin binding | chr3:16909363-16910814 REVERSE	0.573143	0.976536	-0.140978	0.0901047	0.422364	-0.353998	0.000166968	0.00195073	-0.81884	0.281137	0	-0.181859	0.0499996	0.204765	0.955565	0.0671616	0.230103
AT3G47430	cell.organisation	Symbols: PEX11B | PEX11B | chr3:17480603-17481792 FORWARD	0.999115	1.00626	0.0244717	0.758095	0.942257	0.326101	0.0182992	0.0816881	-0.439636	0.102922	0	-0.28205	0.780769	0.873565	2.70488e-06	0.681125	0.812054
AT3G47690	cell.organisation	Symbols: ATEB1A, EB1A, ATEB1H2 | ATEB1A; microtubule binding | chr3:17581096-17583586 FORWARD	0.991044	1.00633	-0.0962275	0.73714	0.934763	0.165795	0.830158	0.926727	0.155749	0.235591	0	-1.11441	0.398185	0.611755	0.00013518	0.16923	0.384213
AT3G49650	cell.organisation	kinesin motor protein-related | chr3:18405008-18409709 REVERSE	0.822469	0.996958	0.301032	0.840661	0.968611	0.309825	0.237457	0.47376	0.549647	0.235789	0	0.621797	0.20976	0.434313	0.00557002	0.832158	0.902428
AT3G50240	cell.organisation	Symbols: KICP-02 | KICP-02; ATP binding / microtubule motor | chr3:18623262-18628888 REVERSE	0.00512868	0.163246	0.428231	0.00472058	0.0672491	0.487524	0.057024	0.18602	0.36957	0.818141	0	0.0462487	0.003588	0.0534431	3.19699e-07	0.0656067	0.227197
AT3G50960	cell.organisation	Symbols: PLP3a | PLP3a (Phosducin-like protein 3 homolog); beta-tubulin binding | chr3:18938697-18940428 REVERSE	0.133842	0.773654	-0.832797	0.208718	0.623021	-0.694297	0.0935752	0.26159	1.77155	0.905852	0	0.121238	0.136929	0.346573	9.16837e-05	0.0528694	0.201741
AT3G51150	cell.organisation	kinesin motor family protein | chr3:19000856-19006769 FORWARD	0.374152	0.941186	-0.274807	0.652199	0.908519	-0.10806	0.00261192	0.0186391	-0.604778	0.464803	0	-0.229404	0.103033	0.298005	0.000287065	0.676173	0.808499
AT3G51930	cell.organisation	transducin family protein / WD-40 repeat family protein | chr3:19271624-19273064 FORWARD	0.970713	1.00349	0.0241334	0.281379	0.703775	-0.503212	0.637058	0.812659	0.416043	0.622563	0	-0.808404	0.0712955	0.245663	1.4181e-05	0.61442	0.767686
AT3G53000	cell.organisation	Symbols: AtPP2-A15 | AtPP2-A15 (Phloem protein 2-A15); carbohydrate binding | chr3:19654068-19656080 FORWARD	0.617021	0.982071	-0.14018	0.944299	0.994083	0.124531	0.840467	0.932569	0.0804142	0.0724516	0	-0.817069	0.567319	0.738944	0.574324	0.258643	0.483145
AT3G53350	cell.organisation	myosin heavy chain-related | chr3:19780053-19782671 REVERSE	0.0781526	0.654859	0.794698	0.0043318	0.0633001	1.4332	0.761287	0.889644	-0.142007	0.687741	0	-0.166431	0.0438238	0.190774	0.347875	0.0125817	0.0961907
AT3G53750	cell.organisation	Symbols: ACT3 | ACT3 (actin 3); structural constituent of cytoskeleton | chr3:19915288-19917641 FORWARD	0.674119	0.988527	0.0726106	0.847271	0.971006	0.0427545	0.721222	0.865583	-0.0837151	0.140678	0	0.361869	0.105737	0.301443	6.30514e-07	0.0972778	0.283143
AT3G53760	cell.organisation	tubulin family protein | chr3:19917854-19922365 REVERSE	0.529833	0.97305	-0.215244	0.933135	0.991257	0.0952962	0.0160375	0.0739181	1.2537	0.679483	0	-0.476896	0.110895	0.309067	1.11332e-05	0.0225993	0.13028
AT3G54170	cell.organisation	Symbols: ATFIP37, FIP37 | ATFIP37 (ARABIDOPSIS THALIANA FKBP12 INTERACTING PROTEIN 37); protein binding | chr3:20056705-20059522 FORWARD	0.655506	0.986738	-0.116748	0.812916	0.960982	0.0812951	0.908406	0.969205	0.0991723	0.733492	0	0.193093	0.664392	0.803225	0.00177911	0.833621	0.903304
AT3G54870	cell.organisation	Symbols: MRH2, ARK1, CAE1 | MRH2 (MORPHOGENESIS OF ROOT HAIR 2); actin binding / microtubule binding / microtubule motor | chr3:20330806-20336717 FORWARD	0.273985	0.905724	-1.42413	0.519692	0.855902	-0.628111	0.797698	0.910354	0.179311	0.833458	0	-0.328783	0.0392142	0.179967	0.168839	0.0195638	0.120912
AT3G55000	cell.organisation	Symbols: TON1A, TON1 | TON1A (TONNEAU 1) | chr3:20381508-20383789 FORWARD	0.49257	0.965468	-0.160325	0.71753	0.928017	-0.102441	0.312721	0.556927	0.299748	0.997374	0	-0.00552914	0.5735	0.743281	4.37318e-06	0.156143	0.367477
AT3G55005	cell.organisation	Symbols: TON1B | TON1B (tonneau 1b) | chr3:20383956-20386382 FORWARD	0.968051	1.00348	0.00181522	0.998633	1.00667	0.00482465	0.378501	0.618668	0.324174	0.546161	0	-0.224814	0.241351	0.467599	2.66379e-05	0.235762	0.458799
AT3G56480	cell.organisation	myosin heavy chain-related | chr3:20936098-20939631 REVERSE	0.0744999	0.641531	0.516255	0.00227226	0.0390639	0.881611	0.0179266	0.0805279	0.817627	0.121695	0	0.698945	0.0119044	0.0961977	0.000214672	0.57298	0.738538
AT3G57410	cell.organisation	Symbols: VLN3, ATVLN3 | VLN3 (VILLIN 3); actin binding | chr3:21243136-21251100 REVERSE	0.955799	1.00471	-0.0201624	0.973203	0.9999	0.0173501	0.446844	0.675272	-0.127685	0.136859	0	0.251765	0.366351	0.585851	0.0313734	0.492541	0.67983
AT3G57890	cell.organisation	tubulin-specific chaperone C-related | chr3:21438203-21442021 FORWARD	0.624487	0.982924	0.0875864	0.965366	0.998764	0.00131252	0.0883686	0.251593	0.325592	0.814854	0	-0.0397023	0.166022	0.383981	0.0139216	0.483469	0.673039
AT3G58160	cell.organisation	Symbols: XIJ, ATXIJ, ATMYOS3, MYA3, XI-16 | XIJ; motor | chr3:21534797-21541877 FORWARD	0.36342	0.938422	0.239277	0.172661	0.575008	0.464132	0.000721782	0.0065703	1.13318	0.540289	0	0.301797	0.030625	0.158925	0.734903	0.0726566	0.239896
AT3G60740	cell.organisation	Symbols: TTN1, EMB133, TFC D, CHO | TTN1 (TITAN 1); tubulin binding | chr3:22447245-22453364 REVERSE	0.899073	0.997769	0.0434626	0.571925	0.874573	0.277043	0.0216433	0.0926492	0.737968	0.823028	0	0.0548884	0.332917	0.555408	0.00351909	0.210428	0.431987
AT3G60830	cell.organisation	Symbols: ATARP7, ARP7 | ATARP7 (ACTIN-RELATED PROTEIN 7); structural constituent of cytoskeleton | chr3:22474074-22476445 FORWARD	0.768975	0.994219	0.0594718	0.364008	0.764021	-0.245965	0.341787	0.585292	0.273721	0.55745	0	0.209637	0.467878	0.667077	0.000123361	0.392826	0.602994
AT3G60840	cell.organisation	Symbols: MAP65-4 | MAP65-4 (MICROTUBULE-ASSOCIATED PROTEIN 65-4) | chr3:22477573-22480463 REVERSE	0.839757	0.999018	-0.0505863	0.556745	0.867662	-0.189175	0.693429	0.849026	0.286639	0.79314	0	0.284334	0.916858	0.954001	9.71511e-07	0.700548	0.824257
AT3G61070	cell.organisation	Symbols: PEX11E | PEX11E | chr3:22604602-22606766 REVERSE	0.125418	0.757889	-0.590708	0.187099	0.593578	-0.511417	0.102178	0.27822	-0.696799	0.595824	0	-0.187672	0.105578	0.301212	0.230167	0.717928	0.834777
AT3G61650	cell.organisation	Symbols: TUBG1 | TUBG1 (GAMMA-TUBULIN); GTP binding / GTPase/ structural molecule | chr3:22812601-22815011 REVERSE	0.757192	0.993637	-0.0864732	0.601638	0.888591	-0.203693	0.0629856	0.199365	0.917271	0.284265	0	0.629488	0.104775	0.300253	0.000467104	0.0351982	0.163876
AT3G61710	cell.organisation	Symbols: ATATG6 | autophagy protein Apg6 family | chr3:22839315-22842432 REVERSE	0.766961	0.994015	-0.0559877	0.50052	0.847335	0.216901	0.0615781	0.196295	0.491212	0.86166	0	-0.0526644	0.328849	0.551963	0.025781	0.0411163	0.177903
AT3G63480	cell.organisation	kinesin heavy chain, putative | chr3:23440887-23444006 REVERSE	0.882581	0.997896	-0.0477019	0.45502	0.82142	-0.742022	0.738113	0.875398	-0.210763	0.566878	0	-0.343419	0.480324	0.676375	0.00699847	0.817898	0.894609
AT4G00030	cell.organisation	plastid-lipid associated protein PAP / fibrillin family protein | chr4:13527-14413 FORWARD	0.838018	0.998242	0.0819141	0.722429	0.928562	-0.0829387	0.691834	0.847773	-0.109747	0.348666	0	-0.256245	0.575433	0.744236	0.0566382	0.834447	0.903843
AT4G00680	cell.organisation	Symbols: ADF8 | ADF8 (ACTIN DEPOLYMERIZING FACTOR 8); actin binding | chr4:279596-280699 REVERSE	0.767629	0.993879	0.281436	0.268636	0.691356	1.79057	0.211434	0.441571	1.60586	0.627065	0	-0.554267	0.176722	0.396003	0.603792	0.151575	0.362072
AT4G01710	cell.organisation	Symbols: CRK, ARPC5 | CRK (CROOKED); actin binding | chr4:735753-736604 FORWARD	0.71502	0.988109	0.104813	0.703931	0.924499	-0.151139	0.142568	0.346086	0.741107	0.731317	0	-0.177732	0.0863417	0.27231	0.00181017	0.337868	0.555454
AT4G03440	cell.organisation	ankyrin repeat family protein | chr4:1524199-1527133 REVERSE	0.121663	0.749282	-1.01264	0.444587	0.81595	-0.433524	0.789541	0.906893	0.150916	0.543338	0	0.399139	0.282197	0.508767	0.0829698	0.164472	0.378399
AT4G03460	cell.organisation	ankyrin repeat family protein | chr4:1536404-1540111 REVERSE	0.266848	0.903022	1.55199	0.694517	0.919966	0.539742	0.531088	0.739864	0.295977	0.261645	0	1.55017	0.232496	0.458175	0.572866	0.242063	0.465843
AT4G03490	cell.organisation	protein binding | chr4:1549345-1552784 REVERSE	0.804963	0.996466	0.147286	0.964983	0.998742	-0.516908	0.501124	0.718035	0.627135	0.702219	0	0.214657	0.498364	0.690486	0.10481	0.160646	0.373653
AT4G03500	cell.organisation	ankyrin repeat family protein | chr4:1553092-1556571 FORWARD	0.676347	0.988862	-0.169605	0.426435	0.802019	-0.330248	0.922953	0.975017	-0.0432124	0.0229014	0	-1.17526	0.00193692	0.0395358	0.0391588	0.0279269	0.145708
AT4G04020	cell.organisation	Symbols: FIB | FIB (FIBRILLIN); structural molecule | chr4:1932144-1933950 FORWARD	0.798969	0.996271	0.241291	0.715092	0.927849	0.365696	0.0125449	0.0616818	-0.822976	0.0374037	0	-0.580812	0.735248	0.846345	1.80337e-07	0.328136	0.547669
AT4G05040	cell.organisation	ankyrin repeat family protein | chr4:2578689-2581798 FORWARD	0.391256	0.944784	-0.206754	0.547241	0.866218	-0.15466	0.586456	0.776773	-0.242269	0.533852	0	-0.200861	0.423724	0.632259	0.00192723	0.990293	0.994831
AT4G05190	cell.organisation	Symbols: ATK5 | ATK5 (ARABIDOPSIS THALIANA KINESIN 5); microtubule motor | chr4:2675101-2680214 FORWARD	0.419439	0.950823	-0.162235	0.000222604	0.00644716	-1.05864	0.771404	0.896308	0.307642	0.387699	0	0.812166	0.780038	0.873253	2.30326e-08	0.0181546	0.116032
AT4G08580	cell.organisation	FUNCTIONS IN: molecular_function unknown; INVOLVED IN: biological_process unknown; LOCATED IN: chloroplast; EXPRESSED IN: male gametophyte, pollen tube; EXPRESSED DURING: L mature pollen stage, M germinated pollen stage; CONTAINS InterPro DOMAIN/s: Micro-fibrillar-associated 1, C-terminal (InterPro:IPR009730); BEST Arabidopsis thaliana protein match is: unknown protein (TAIR:AT5G17900.1); Has 390…	0.690418	0.988016	0.257946	0.548948	0.86714	0.366683	0.149102	0.356916	0.661561	0.566088	0	0.348226	0.240081	0.466075	0.0234717	0.678641	0.810044
AT4G10840	cell.organisation	kinesin light chain-related | chr4:6656516-6659265 FORWARD	0.482656	0.963862	0.0883768	0.287969	0.709042	0.190043	0.955802	0.990622	-0.00952294	0.544922	0	0.131936	0.104048	0.299549	2.79389e-09	0.7863	0.875993
AT4G11000	cell.organisation	ankyrin repeat family protein | chr4:6731020-6732464 FORWARD	0.935535	1.00197	-0.283392	0.720443	0.928423	0.410025	0.377322	0.617474	-0.900337	0.0802931	0	-1.85739	0.851098	0.915556	0.0866975	0.376798	0.588649
AT4G14147	cell.organisation	Symbols: ARPC4 | ARPC4; protein binding | chr4:8153877-8156759 REVERSE	0.892856	0.997469	-0.0425859	0.959481	0.997275	-0.107843	0.566943	0.763937	0.387747	0.820544	0	0.216688	0.860563	0.921319	0.00177095	0.786384	0.876036
AT4G14150	cell.organisation	Symbols: PAKRP1, KINESIN-12A | PAKRP1 (PHRAGMOPLAST-ASSOCIATED KINESIN-RELATED PROTEIN 1); microtubule motor/ plus-end-directed microtubule motor | chr4:8158572-8165008 REVERSE	0.920836	1.00023	0.102982	0.598613	0.887452	-0.181732	0.882269	0.956287	-0.111605	0.353092	0	0.754413	0.797478	0.883902	0.00038782	0.484001	0.673489
AT4G14330	cell.organisation	phragmoplast-associated kinesin-related protein 2 (PAKRP2) | chr4:8244194-8247444 FORWARD	0.854951	0.998616	-0.0239685	0.0466836	0.298865	-0.866784	0.393808	0.630963	0.559271	0.935482	0	-0.298564	0.132796	0.341762	4.58271e-07	0.703956	0.825999
AT4G14365	cell.organisation	zinc finger (C3HC4-type RING finger) family protein / ankyrin repeat family protein | chr4:8271464-8273765 REVERSE	0.832915	0.997522	-0.37107	0.11344	0.475066	-1.83509	0.394496	0.631541	-0.562524	0.316117	0	-2.12788	0.630968	0.781579	0.555899	0.444064	0.643252
AT4G14960	cell.organisation	Symbols: TUA6 | TUA6; structural constituent of cytoskeleton | chr4:8548492-8550453 REVERSE	0.247721	0.893806	-0.172473	0.0419347	0.281447	-0.311947	0.0154472	0.0719888	0.376141	0.357216	0	-0.0862428	0.051551	0.208288	7.59841e-07	0.0801128	0.253618
AT4G15930	cell.organisation	microtubule motor | chr4:9036222-9038062 FORWARD	0.229503	0.88027	-0.204824	0.695101	0.919981	-0.0677078	0.0578221	0.18764	0.367602	0.674627	0	-0.0920959	0.199337	0.422112	0.000659401	0.00738203	0.0723905
AT4G16340	cell.organisation	Symbols: SPK1 | SPK1 (SPIKE1); GTP binding / GTPase binding / guanyl-nucleotide exchange factor | chr4:9228185-9241317 REVERSE	0.101119	0.705167	0.235676	0.435976	0.81009	0.131808	0.00554345	0.0333732	0.731502	0.32064	0	0.304514	0.0266906	0.147348	0.000464691	0.282858	0.505471
AT4G17220	cell.organisation	Symbols: ATMAP70-5 | ATMAP70-5 (microtubule-associated proteins 70-5); microtubule binding | chr4:9656838-9659463 REVERSE	0.816143	0.997377	0.0688327	0.451698	0.819103	0.998089	0.205896	0.435092	1.18698	0.673379	0	-0.539473	0.484464	0.679327	0.0432538	0.156618	0.3681
AT4G18950	cell.organisation	ankyrin protein kinase, putative | chr4:10375364-10378390 FORWARD	0.808704	0.997257	-0.0612942	0.24716	0.666593	-0.35739	0.0287669	0.114764	-1.15646	0.822051	0	0.15471	0.0261353	0.145659	0.0785515	0.00698485	0.0706507
AT4G19150	cell.organisation	ankyrin repeat family protein | chr4:10471331-10472742 REVERSE	0.294367	0.917292	-0.277795	0.769714	0.944706	0.110647	0.0494057	0.167396	0.573998	0.885864	0	-0.0594943	0.68021	0.814892	0.00187516	0.0347273	0.162665
AT4G19660	cell.organisation	Symbols: NPR4 | NPR4 (NPR1-like protein 4); protein binding | chr4:10696266-10698243 REVERSE	0.430893	0.951081	0.310237	0.383801	0.777476	0.355328	0.5026	0.718867	0.185162	0.37518	0	-0.256394	0.677759	0.813319	0.0783998	0.560054	0.729777
AT4G20890	cell.organisation	Symbols: TUB9 | TUB9; GTP binding / GTPase/ structural molecule | chr4:11182092-11184072 FORWARD	0.702427	0.987256	0.106623	0.362753	0.762465	-0.201834	0.534688	0.742306	-0.108858	0.0581683	0	-0.413786	0.151792	0.366906	0.819155	0.763665	0.861675
AT4G21270	cell.organisation	Symbols: ATK1, KATA, KATAP | ATK1 (ARABIDOPSIS THALIANA KINESIN 1); microtubule motor/ minus-end-directed microtubule motor | chr4:11329363-11334135 REVERSE	0.534968	0.972207	-0.170935	0.0540404	0.32302	-0.598317	0.925381	0.976353	-0.112278	0.938874	0	0.0192269	0.400569	0.614	6.04437e-09	0.293059	0.514641
AT4G22240	cell.organisation	plastid-lipid associated protein PAP, putative | chr4:11765803-11767304 REVERSE	0.600282	0.98184	0.108411	0.00612683	0.0807243	0.561736	0.654889	0.824069	0.0563367	0.283655	0	-0.123149	0.291019	0.517274	1.60527e-06	0.048808	0.194556
AT4G26120	cell.organisation	ankyrin repeat family protein / BTB/POZ domain-containing protein | chr4:13236448-13238487 FORWARD	0.960897	1.00514	0.180464	0.452376	0.819332	-1.31509	0.374868	0.616439	-0.906435	0.976893	0	0.318595	0.758732	0.860083	0.0676129	0.938177	0.965816
AT4G26660	cell.organisation	INVOLVED IN: biological_process unknown; LOCATED IN: chloroplast; EXPRESSED IN: 13 plant structures; EXPRESSED DURING: 7 growth stages; CONTAINS InterPro DOMAIN/s: Kinesin-related (InterPro:IPR010544); BEST Arabidopsis thaliana protein match is: unknown protein (TAIR:AT5G55520.2); Has 17522 Blast hits to 11235 proteins in 728 species: Archae - 194; Bacteria - 1012; Metazoa - 10222; Fungi - 1306; …	0.741129	0.991513	-0.224073	0.00592722	0.0791212	-0.729465	0.864102	0.946382	-0.154121	0.612973	0	0.509591	0.901854	0.945478	8.70242e-07	0.290615	0.512214
AT4G26700	cell.organisation	Symbols: ATFIM1, FIM1 | ATFIM1; actin binding | chr4:13463544-13467599 FORWARD	0.209836	0.863748	-0.410026	0.805437	0.958898	0.0594613	0.157361	0.369398	-0.2483	0.0417148	0	-0.370256	0.26053	0.486389	0.000752601	0.307603	0.528584
AT4G26760	cell.organisation	Symbols: MAP65-2 | MAP65-2 | chr4:13478592-13481808 REVERSE	0.583951	0.978272	-0.15493	0.482944	0.835997	-0.162991	0.0257155	0.105425	1.59534	0.26488	0	1.16031	0.32405	0.547914	0.000139252	0.194964	0.414534
AT4G27180	cell.organisation	Symbols: ATK2, KATB | ATK2 (ARABIDOPSIS THALIANA KINESIN 2); microtubule binding / microtubule motor | chr4:13614856-13619156 REVERSE	0.142751	0.789426	0.446534	0.0315055	0.237851	0.609262	1.30853e-06	3.16691e-05	0.992433	0.409821	0	-0.231839	0.00269862	0.0458219	0.000213799	0.0042145	0.0545228
AT4G27360	cell.organisation	dynein light chain, putative | chr4:13693957-13694658 FORWARD	0.866835	0.999544	0.26538	0.840487	0.968642	0.553545	0.19686	0.424604	-0.69724	0.623333	0	-0.372564	0.732872	0.845527	0.143765	0.987659	0.993686
AT4G27370	cell.organisation	Symbols: VIIIB, ATVIIIB | VIIIB; motor | chr4:13694881-13700780 REVERSE	0.907329	0.998885	-0.0200699	0.289669	0.710598	0.245741	0.0281418	0.113018	0.733214	0.845285	0	0.0901486	0.00985146	0.0872875	3.09313e-09	0.00122854	0.0304202
AT4G27430	cell.organisation	Symbols: CIP7 | CIP7 (COP1-INTERACTING PROTEIN 7); transcription activator | chr4:13718679-13723047 FORWARD	0.00775976	0.203091	0.426925	1.25114e-05	0.000633419	0.715742	0.00290536	0.0202316	-0.368895	0.920534	0	-0.0119824	0.00616449	0.0692931	0.0568429	0.00274399	0.0444407
AT4G28710	cell.organisation	Symbols: XIH, ATXIH | XIH; motor | chr4:14171998-14181771 FORWARD	0.00894554	0.220653	0.9405	0.0155431	0.151267	1.00105	0.255933	0.495402	0.500682	0.682886	0	-0.272173	0.128886	0.336732	0.115918	0.180799	0.39829
AT4G29350	cell.organisation	Symbols: PFN2, PRO2, PRF2 | PFN2 (PROFILIN 2); actin binding / protein binding | chr4:14450008-14451394 FORWARD	0.53897	0.97297	-0.0899241	0.578597	0.876782	0.0899156	9.03197e-27	2.23356e-24	-0.704991	2.54821e-07	0	-0.347027	0.00235	0.0438387	4.7516e-08	0.0117058	0.0927282
AT4G30160	cell.organisation	Symbols: VLN4, ATVLN4 | VLN4 (ARABIDOPSIS THALIANA VILLIN 4); actin binding | chr4:14753432-14760189 FORWARD	0.0242724	0.387254	0.40472	0.0145586	0.145654	0.48554	0.336005	0.579403	0.174127	0.190727	0	0.271301	0.020857	0.130197	0.222739	0.558545	0.728647
AT4G31340	cell.organisation	myosin heavy chain-related | chr4:15205480-15209601 FORWARD	0.427709	0.949704	-0.113873	0.375155	0.772043	-0.140005	0.000200501	0.00226167	0.648014	0.128223	0	0.315858	0.0181384	0.12052	1.63678e-07	0.00207697	0.0390095
AT4G33200	cell.organisation	Symbols: XI-I, ATXI-I, XI-15 | XI-I; motor/ protein binding | chr4:16002529-16014968 REVERSE	0.853602	0.998795	0.0330766	0.637926	0.902917	-0.0820599	0.175726	0.396026	0.409414	0.477546	0	0.219865	0.463665	0.663229	0.0095107	0.545814	0.720813
AT4G34970	cell.organisation	Symbols: ADF9 | ADF9 (ACTIN DEPOLYMERIZING FACTOR 9); actin binding | chr4:16653704-16654871 FORWARD	0.205427	0.861033	-1.47838	0.0536241	0.321528	-2.36006	0.852967	0.939789	-0.0670175	0.743882	0	0.544122	0.710956	0.832794	0.0367358	0.117934	0.314334
AT4G35450	cell.organisation	Symbols: AKR2, AFT, AKR2A | AKR2 (ANKYRIN REPEAT-CONTAINING PROTEIN 2); protein binding | chr4:16839669-16842077 FORWARD	0.387819	0.943333	-0.155847	0.926624	0.989682	0.0189851	0.0206555	0.0893929	-0.138751	0.566371	0	0.0365435	0.150781	0.36547	0.313629	0.993523	0.996519
AT4G38950	cell.organisation	kinesin motor family protein | chr4:18154395-18159935 REVERSE	0.0368344	0.474933	0.411734	5.29146e-09	6.54276e-07	0.816198	0.00521189	0.0319049	0.693046	0.0272585	0	0.704726	0.00226969	0.0434326	6.18781e-09	0.480687	0.670763
AT4G39050	cell.organisation	kinesin-related protein (MKRP2) | chr4:18193135-18200697 FORWARD	0.836984	0.997934	-0.0298617	0.311079	0.725388	0.275243	0.319995	0.563276	0.174702	0.853659	0	0.0362204	0.437848	0.643136	0.404867	0.211466	0.433196
AT4G39320	cell.organisation	microtubule-associated protein-related | chr4:18289055-18289857 FORWARD	0.829109	0.998357	-0.265687	0.605798	0.890168	0.905383	0.149503	0.357566	1.90583	0.0875907	0	2.68063	0.244304	0.470392	0.246331	0.469613	0.662404
AT4G39920	cell.organisation	Symbols: POR, TFC C | POR (PORCINO); binding | chr4:18515749-18517274 FORWARD	0.435078	0.950851	-0.332088	0.719405	0.928512	-0.163523	0.930981	0.978887	0.118628	0.342695	0	0.648457	0.522465	0.708459	0.0201197	0.438693	0.639603
AT5G02130	cell.organisation	Symbols: NDP1 | NDP1 (RANDOM POTATO CDNA CLONE); binding | chr5:419658-422032 REVERSE	0.639458	0.984006	-0.223867	0.82208	0.96302	0.148452	0.597626	0.783764	-0.356565	0.177842	0	-0.734896	0.521227	0.707775	0.510535	0.292971	0.514533
AT5G02370	cell.organisation	kinesin motor protein-related | chr5:503408-507244 FORWARD	0.501147	0.967049	-0.180996	0.0280135	0.220733	-0.802365	0.606282	0.789213	0.155749	0.792214	0	-0.094298	0.57358	0.743334	0.00020838	0.759411	0.858835
AT5G02620	cell.organisation	ankyrin repeat family protein | chr5:589527-591677 FORWARD	0.901451	0.997652	-0.151124	0.131545	0.509512	0.449627	0.000280447	0.00299698	0.808058	0.297192	0	-0.304153	0.356075	0.577073	0.0540159	0.0120426	0.0941971
AT5G05620	cell.organisation	Symbols: TUBG2, ATGCP2, GCP2 | GCP2 (GAMMA-TUBULIN COMPLEX PROTEIN 2); GTP binding / GTPase/ structural molecule | chr5:1679244-1681719 FORWARD	0.559855	0.974116	-0.186048	0.92708	0.990114	-0.000892458	0.619942	0.800513	0.279065	0.786012	0	-0.0927508	0.937547	0.966405	0.000247177	0.535896	0.712988
AT5G06670	cell.organisation	ATP binding / microtubule motor | chr5:2048243-2055019 REVERSE	0.45063	0.956133	0.365485	0.884281	0.978706	0.140226	0.00870943	0.0471899	1.01647	0.649407	0	0.227257	0.0229302	0.136935	2.68836e-05	0.296873	0.518507
AT5G06680	cell.organisation	Symbols: SPC98, ATGCP3, ATSPC98, GCP3 | SPC98 (SPINDLE POLE BODY COMPONENT 98); tubulin binding | chr5:2056587-2059787 FORWARD	0.963522	1.00402	-0.0136541	0.961	0.997886	-0.00936574	0.6445	0.816321	0.173238	0.556922	0	0.265881	0.764689	0.863841	0.00187139	0.730263	0.841762
AT5G07270	cell.organisation	ankyrin repeat family protein | chr5:2280667-2283593 FORWARD	0.667831	0.988322	-0.109491	0.662807	0.911578	-0.147224	0.642809	0.816916	-0.199272	0.357734	0	-0.265151	0.492811	0.686094	0.163143	0.939632	0.966643
AT5G07740	cell.organisation	pseudogene, formin homology 2 (FH2) domain-containing protein, contains formin homology 2 domain, Pfam:PF02128; blastp match of 59% identity and 3.3e-175 P-value to GP|27817931|dbj|BAC55695.1||AP004275 P0453E05.6 {Oryza sativa (japonica cultivar-group)} | chr5:2458629-2466580 REVERSE	0.0942562	0.686856	0.783963	0.0905019	0.422685	0.814802	0.0477281	0.163261	0.386979	0.283952	0	0.242272	0.0998107	0.293438	0.609446	0.565349	0.733554
AT5G07890	cell.organisation	myosin heavy chain-related | chr5:2517381-2519992 REVERSE	0.723367	0.989646	-0.0964107	0.769485	0.944846	-0.0719777	0.023386	0.0984702	0.577014	0.337606	0	-0.314056	0.0542145	0.212939	0.0879461	0.0359543	0.165756
AT5G08120	cell.organisation	Symbols: MBP2C, ATMBP2C | MBP2C (MICROTUBULE BINDING PROTEIN 2C); protein binding | chr5:2600474-2602927 REVERSE	0.238549	0.886586	0.349758	0.325948	0.735519	0.318068	0.0014621	0.0117168	1.19982	0.691743	0	0.164769	0.00954941	0.0859938	3.68131e-05	0.0677317	0.230908
AT5G09810	cell.organisation	Symbols: ACT2, ACT7 | ACT7 (ACTIN 7); structural constituent of cytoskeleton | chr5:3052097-3054614 FORWARD	0.0504402	0.546289	0.175539	0.820732	0.962553	0.0172673	0.35048	0.593382	-0.181827	0.0490719	0	-0.268486	0.394435	0.608417	0.00944146	0.217964	0.440149
AT5G09820	cell.organisation	plastid-lipid associated protein PAP / fibrillin family protein | chr5:3055779-3057447 REVERSE	0.431071	0.950604	-0.212024	0.925374	0.989497	0.0668449	0.750505	0.882498	-0.0995397	0.435551	0	-0.184646	0.751102	0.85581	0.0700761	0.672228	0.80543
AT5G10470	cell.organisation	kinesin motor protein-related | chr5:3289925-3297373 REVERSE	0.444024	0.954932	0.213855	0.25919	0.679375	0.37297	0.018478	0.0823718	0.242214	0.592647	0	0.0661968	0.35836	0.579171	1.33434e-06	0.573317	0.738774
AT5G10890	cell.organisation	myosin heavy chain-related | chr5:3434030-3435067 REVERSE	0.642461	0.983526	-0.274977	0.0807769	0.400644	-1.1388	0.531088	0.741202	0.295977	0.609123	0	0.151247	0.116013	0.317911	0.000201683	0.932466	0.962248
AT5G12250	cell.organisation	Symbols: TUB6 | TUB6 (BETA-6 TUBULIN); structural constituent of cytoskeleton | chr5:3961106-3963522 REVERSE	0.848862	0.998823	0.0409061	0.512492	0.851974	0.142469	0.00224913	0.0164893	0.409864	0.755937	0	0.0420568	0.290722	0.516938	0.00138884	0.237253	0.460445
AT5G12320	cell.organisation	ankyrin repeat family protein | chr5:3982684-3984078 FORWARD	0.371981	0.941495	-0.271091	0.721034	0.928129	-0.112545	0.975631	1.00021	-0.0289518	0.564385	0	-0.192867	0.450387	0.652559	0.519977	0.477143	0.668333
AT5G12380	cell.organisation	annexin, putative | chr5:4009223-4010687 FORWARD	0.385297	0.943026	-1.52921	0.0868472	0.415475	-2.19339	0.595663	0.782467	-0.351302	0.960114	0	0.251641	0.767906	0.866156	0.285965	0.31672	0.536555
AT5G14230	cell.organisation	protein binding | chr5:4591741-4595964 FORWARD	0.804858	0.996464	0.0494604	0.632045	0.900274	0.326075	0.448028	0.676213	0.88853	0.347667	0	1.45582	0.368419	0.587454	0.000135084	0.866098	0.924423
AT5G15500	cell.organisation	ankyrin repeat family protein | chr5:5031676-5033465 REVERSE	0.534537	0.973808	-0.287879	0.345612	0.748878	1.49809	8.41662e-07	2.15031e-05	6.28668	0.35165	0	-1.58907	1.48489e-05	0.00440646	2.39864e-05	4.40418e-05	0.00643577
AT5G15970	cell.organisation	Symbols: KIN2, COR6.6 | KIN2 | chr5:5211911-5212665 FORWARD	0.578762	0.978159	0.181866	0.130326	0.507032	0.660013	0	0	1.53259	0.00170635	0	-0.602781	0.0156482	0.111792	0.00035109	0.00241953	0.0421212
AT5G17410	cell.organisation	tubulin family protein | chr5:5730610-5736695 FORWARD	0.0800206	0.660187	0.506188	0.497846	0.846001	0.247426	0.501009	0.717976	0.231472	0.22981	0	0.510477	0.169415	0.388151	0.0013386	0.465409	0.659027
AT5G17550	cell.organisation	Symbols: PEX19-2, PEROXIN 19-2 | PEX19-2 | chr5:5786510-5788239 REVERSE	0.266038	0.902656	-0.259757	0.649694	0.908046	-0.20655	0.598466	0.784333	0.0932409	0.823664	0	0.0474679	0.815892	0.895106	0.000757738	0.485186	0.674067
AT5G18410	cell.organisation	Symbols: PIR, KLK, PIR121, SRA1, PIRP | PIR121; transcription activator | chr5:6097298-6104980 REVERSE	0.153532	0.801917	0.233701	0.249972	0.669867	0.226146	0.0108358	0.0550755	0.504077	0.414498	0	0.192916	0.0288996	0.15382	0.000131601	0.387269	0.598417
AT5G18580	cell.organisation	Symbols: FASS, TON2, EMB40, FS1, GDO, FASS 2 | FASS (FASS 1); protein phosphatase type 2B regulator | chr5:6174996-6178401 FORWARD	0.723456	0.989418	0.0480526	0.704944	0.924572	-0.0680262	0.650542	0.820687	0.0741278	0.537636	0	-0.121294	0.148588	0.362479	0.000570493	0.859189	0.920409
AT5G18680	cell.organisation	Symbols: AtTLP11 | AtTLP11 (TUBBY LIKE PROTEIN 11); phosphoric diester hydrolase/ transcription factor | chr5:6228165-6230537 REVERSE	0.879866	0.998631	0.053787	0.750738	0.938739	-0.123388	0.0193489	0.0851908	0.627264	0.750916	0	-0.0981879	0.353493	0.574579	0.0953949	0.594192	0.754633
AT5G19770	cell.organisation	Symbols: TUA3 | TUA3; structural constituent of cytoskeleton | chr5:6682493-6684579 REVERSE	0.228226	0.881332	-0.204185	0.192488	0.600501	-0.35425	0.000687717	0.00631083	-0.601955	0.754652	0	0.0533045	0.0395634	0.180496	2.67708e-08	0.0417897	0.179368
AT5G19780	cell.organisation	Symbols: TUA5 | TUA5; structural constituent of cytoskeleton | chr5:6687074-6689171 FORWARD	0.340949	0.930867	-0.233718	0.134331	0.515232	-0.604504	0.0203103	0.088335	-0.539997	0.386638	0	0.192708	0.155157	0.370903	5.0078e-08	0.0330396	0.158572
AT5G19940	cell.organisation	plastid-lipid associated protein PAP-related / fibrillin-related | chr5:6739624-6740957 FORWARD	0.623299	0.983301	-0.0474588	0.882306	0.977924	-0.031408	0.985508	1.00483	0.00398843	0.488541	0	0.0693972	0.877074	0.931294	0.0798942	0.819368	0.895354
AT5G20110	cell.organisation	dynein light chain, putative | chr5:6791487-6793346 REVERSE	0.180936	0.834345	0.863297	0.163448	0.561286	1.0038	0.174673	0.394713	-0.389508	0.300658	0	-0.318184	0.583561	0.748922	0.000205885	0.126969	0.327902
AT5G20350	cell.organisation	Symbols: TIP1 | TIP1 (TIP GROWTH DEFECTIVE 1); S-acyltransferase/ acyl binding | chr5:6876589-6881270 FORWARD	0.669389	0.988277	-0.0689622	0.557417	0.867587	-0.169492	1.61968e-05	0.000273572	0.786394	0.967041	0	0.0210645	0.0225498	0.13546	0.395824	0.0264813	0.141143
AT5G20450	cell.organisation	FUNCTIONS IN: molecular_function unknown; INVOLVED IN: biological_process unknown; LOCATED IN: cellular_component unknown; EXPRESSED IN: 17 plant structures; EXPRESSED DURING: 9 growth stages; CONTAINS InterPro DOMAIN/s: Dilute (InterPro:IPR002710); BEST Arabidopsis thaliana protein match is: XIK; motor/ protein binding (TAIR:AT5G20490.2); Has 1401 Blast hits to 1150 proteins in 266 species: Arch…	0.547098	0.973162	0.182373	0.634334	0.901472	0.186386	0.433364	0.663214	0.351415	0.414657	0	-0.427354	0.412911	0.624237	0.00311046	0.387372	0.59848
AT5G20490	cell.organisation	Symbols: XIK, ATXIK, XI-17 | XIK; motor/ protein binding | chr5:6926623-6936825 REVERSE	0.399422	0.946609	0.232406	0.205068	0.617767	0.43348	0.0142791	0.0679905	-0.524204	0.802984	0	0.0601591	0.117692	0.319741	7.38487e-05	0.138493	0.344297
AT5G23860	cell.organisation	Symbols: TUB8 | TUB8; structural constituent of cytoskeleton | chr5:8042876-8044819 FORWARD	0.781825	0.995881	-0.0379801	0.421407	0.798793	-0.125834	0.16226	0.376227	-0.384963	0.519973	0	0.232687	0.277387	0.503958	5.36613e-07	0.148955	0.358521
AT5G23910	cell.organisation	ATP binding / microtubule motor | chr5:8068452-8072991 FORWARD	0.229739	0.879775	-0.438391	0.0338207	0.248426	-0.656753	0.731925	0.871703	0.0991071	0.471734	0	0.870974	0.862519	0.922389	8.4431e-06	0.353095	0.56776
AT5G27000	cell.organisation	Symbols: ATK4, KATD | ATK4 (ARABIDOPSIS THALIANA KINESIN 4); ATPase/ microtubule binding / microtubule motor | chr5:9498052-9503134 FORWARD	0.160995	0.81294	-1.05762	0.215314	0.631377	-1.0639	0.527068	0.738262	-0.368598	0.179493	0	-0.997907	0.981979	0.989365	0.00354868	0.0570329	0.210426
AT5G27550	cell.organisation	ATP binding / microtubule motor | chr5:9727634-9731323 REVERSE	0.59835	0.981176	-0.151472	0.116433	0.481225	-0.519922	0.558599	0.757935	0.155749	0.230834	0	0.90821	0.89459	0.941343	5.7476e-05	0.319816	0.539809
AT5G27950	cell.organisation	kinesin motor protein-related | chr5:9984051-9987990 FORWARD	0.258546	0.900685	0.269854	0.000238791	0.0068339	0.793169	6.21523e-08	2.18371e-06	0.717481	0.946447	0	0.00712668	0.00706896	0.0743069	0.00815883	0.00220158	0.0400626
AT5G28646	cell.organisation	Symbols: WVD2 | WVD2 | chr5:10674814-10677234 FORWARD	0.369376	0.940829	1.15271	0.961836	0.998002	-0.00652096	0.531088	0.73933	0.295977	0.54379	0	0.39892	0.38591	0.60191	0.599441	0.907096	0.948346
AT5G33300	cell.organisation	chromosome-associated kinesin-related | chr5:12562430-12565757 REVERSE	0.325838	0.928785	-0.331751	0.0110923	0.12143	-1.1388	0.664851	0.830537	-0.554012	0.65648	0	-0.578514	0.034826	0.168318	2.73972e-08	0.3839	0.595213
AT5G35700	cell.organisation	Symbols: FIM2 | FIM2 (FIMBRIN-LIKE PROTEIN 2); actin binding | chr5:13872535-13876857 REVERSE	0.393667	0.943519	-0.244008	0.399113	0.78444	-0.266497	0.0996009	0.273715	-0.547646	0.22983	0	0.46344	0.0695809	0.242703	0.763248	0.0653292	0.226725
AT5G37590	cell.organisation	binding | chr5:14927313-14932787 REVERSE	0.126349	0.758526	-0.702567	0.614998	0.893544	-0.19228	0.706656	0.856629	0.0975014	0.013344	0	-2.67977	0.0458629	0.1949	0.0822944	0.024908	0.136724
AT5G40160	cell.organisation	Symbols: EMB506 | EMB506 (embryo defective 506); protein binding | chr5:16062479-16064349 REVERSE	0.632616	0.983361	-0.107576	0.0622962	0.348501	-0.335077	0.0853357	0.244764	0.499638	0.448958	0	0.299256	0.496632	0.689374	0.00326836	0.22887	0.451767
AT5G41780	cell.organisation	myosin heavy chain-related | chr5:16723075-16724833 FORWARD	1	1.00432	0	0.539093	0.862522	0.415677	7.54277e-06	0.000141392	-3.4004	0.00185301	0	-3.29226	0.0293647	0.155395	0.0436226	0.0713182	0.237921
AT5G42490	cell.organisation	kinesin motor family protein | chr5:16988609-16992622 REVERSE	0.488575	0.964301	1.08434	0.445308	0.815411	1.33055	0.970358	0.998306	-0.0395321	0.612059	0	0.608219	0.652679	0.795898	0.143466	0.892901	0.940489
AT5G43900	cell.organisation	Symbols: MYA2, ATMYA2, XI-2, XI-6 | MYA2 (ARABIDOPSIS MYOSIN 2); GTP-dependent protein binding / Rab GTPase binding / motor | chr5:17656911-17666826 REVERSE	0.164631	0.818025	0.29043	0.262286	0.683495	0.272617	0.961157	0.993716	0.0392326	0.872388	0	-0.0132478	0.508891	0.699543	0.0344232	0.575677	0.740776
AT5G44340	cell.organisation	Symbols: TUB4 | TUB4; structural constituent of cytoskeleton | chr5:17859195-17861101 REVERSE	0.485532	0.963819	-0.134494	0.00634326	0.0827843	-0.503531	0.00579651	0.0345196	-0.521577	0.49026	0	0.106496	0.114008	0.314922	0.00305886	0.017012	0.112186
AT5G45110	cell.organisation	Symbols: NPR3 | NPR3 (NPR1-LIKE PROTEIN 3); protein binding | chr5:18228910-18231522 FORWARD	0.961441	1.005	0.00355164	0.853531	0.971945	-0.0327065	0.278149	0.520945	-0.468934	0.0787113	0	-1.25504	0.220302	0.444173	0.521941	0.253637	0.477728
AT5G47820	cell.organisation	Symbols: FRA1 | FRA1 (FRAGILE FIBER 1); microtubule motor | chr5:19366483-19372387 FORWARD	0.0311431	0.43657	0.307677	0.000756968	0.0168216	0.525605	3.22549e-08	1.22473e-06	0.81773	0.696815	0	0.0769467	2.84215e-05	0.00595895	0.000112692	0.000112605	0.010294
AT5G48160	cell.organisation	Symbols: OBE2 | OBE2 (OBERON2); protein binding / zinc ion binding | chr5:19527837-19530316 REVERSE	0.61979	0.982506	-0.0634413	0.183271	0.588304	-0.19079	0.0263696	0.107581	0.503025	0.471379	0	-0.189725	0.0306248	0.158967	0.0106784	0.084552	0.261324
AT5G48460	cell.organisation	fimbrin-like protein, putative | chr5:19636101-19639488 REVERSE	0.156885	0.806329	0.303014	0.637296	0.902621	-0.129079	0.265147	0.50673	0.40596	0.449081	0	0.329868	0.167234	0.385121	5.04981e-06	0.424822	0.628357
AT5G51600	cell.organisation	Symbols: PLE, ATMAP65-3, MAP65-3 | PLE (PLEIADE); microtubule binding | chr5:20960911-20964484 REVERSE	0.802717	0.996628	-0.0726678	0.0045577	0.0659021	-0.770223	0.505329	0.721434	0.679996	0.856445	0	0.232512	0.509845	0.700157	3.98717e-06	0.969453	0.982596
AT5G52120	cell.organisation	Symbols: AtPP2-A14 | AtPP2-A14 (Phloem protein 2-A14); carbohydrate binding | chr5:21176422-21180310 REVERSE	0.286344	0.912035	0.645942	0.45746	0.822822	0.526729	0.403393	0.638261	-0.610654	0.519649	0	-0.612958	0.978035	0.987455	0.0444286	0.112133	0.305586
AT5G53080	cell.organisation	kinesin light chain-related | chr5:21520513-21523266 FORWARD	0.0587962	0.580113	-0.598212	0.238113	0.655389	-0.378519	0.511255	0.726292	0.228396	0.505412	0	-0.28202	0.130834	0.339248	0.0349848	0.0368106	0.168375
AT5G53310	cell.organisation	myosin heavy chain-related | chr5:21634581-21636355 FORWARD	0.145636	0.790873	-0.372188	0.161391	0.557898	-0.377201	0.0213939	0.0918468	0.559424	0.981502	0	0.0288191	0.251709	0.4775	0.00379503	0.0365675	0.167701
AT5G53400	cell.organisation	nuclear movement family protein | chr5:21661445-21663572 FORWARD	0.567304	0.975984	0.140629	0.551247	0.868213	0.157943	0.1176	0.305714	-0.398515	0.048451	0	0.497041	0.0155457	0.111514	0.131463	0.0217069	0.128044
AT5G54280	cell.organisation	Symbols: ATM2, ATMYOS1, ATM4 | ATM2 (ARABIDOPSIS THALIANA MYOSIN 2); motor | chr5:22039389-22046298 REVERSE	0.970024	1.00326	-0.0382691	0.0437674	0.288034	-0.537693	0.0011862	0.00992651	0.793325	0.834183	0	-0.0301921	0.031009	0.159886	0.00206383	0.185859	0.40363
AT5G54610	cell.organisation	Symbols: ANK | ANK (ankyrin); protein binding | chr5:22184779-22186525 REVERSE	0.60166	0.981431	0.12073	0.392416	0.780421	0.785969	0.269387	0.511589	-1.18171	0.101049	0	-4.62867	0.000711578	0.0255598	0.000125234	0.0343394	0.16187
AT5G54670	cell.organisation	Symbols: ATK3, KATC | ATK3 (ARABIDOPSIS THALIANA KINESIN 3); ATPase/ microtubule binding / microtubule motor | chr5:22209472-22214134 FORWARD	0.197231	0.85511	0.298776	0.990817	1.00425	0.00295246	0.920768	0.973936	-0.0248372	0.791445	0	-0.096174	0.517126	0.705485	1.59888e-07	0.603136	0.760435
AT5G54710	cell.organisation	ankyrin repeat family protein | chr5:22227574-22230500 REVERSE	0.78434	0.994946	-0.468463	0.609485	0.891646	0.43374	0.122333	0.313788	-0.489797	0.723074	0	-0.202321	0.908646	0.949297	3.71859e-05	0.725959	0.839459
AT5G54720	cell.organisation	ankyrin repeat family protein | chr5:22232195-22232949 REVERSE	0.985227	1.00567	-0.158378	0.914168	0.987422	-0.257442	0.783131	0.903242	-0.0157756	0.0822535	0	-1.56571	0.0198808	0.126981	1.52365e-05	0.680092	0.811073
AT5G55230	cell.organisation	Symbols: ATMAP65-1, MAP65-1 | ATMAP65-1 (MICROTUBULE-ASSOCIATED PROTEINS 65-1); microtubule binding | chr5:22402028-22405492 FORWARD	0.760847	0.993096	0.114492	0.964285	0.998449	0.0305647	0.000257145	0.00279284	0.890018	0.207432	0	0.395085	0.102965	0.297944	5.02708e-06	0.230693	0.453557
AT5G55400	cell.organisation	fimbrin-like protein, putative | chr5:22455535-22458950 REVERSE	0.350377	0.933484	0.313417	0.0659262	0.360037	0.632266	0.481855	0.70333	0.195452	0.687123	0	-0.163178	0.559987	0.733555	0.255919	0.287779	0.509637
AT5G55520	cell.organisation	INVOLVED IN: biological_process unknown; EXPRESSED IN: 15 plant structures; EXPRESSED DURING: 8 growth stages; CONTAINS InterPro DOMAIN/s: Kinesin-related (InterPro:IPR010544); BEST Arabidopsis thaliana protein match is: unknown protein (TAIR:AT4G26660.1); Has 26712 Blast hits to 16371 proteins in 1006 species: Archae - 217; Bacteria - 1993; Metazoa - 14955; Fungi - 1858; Plants - 946; Viruses - …	0.672444	0.988024	-0.113062	0.00086541	0.018735	-0.909584	0.40289	0.638199	0.607797	0.664371	0	0.467568	0.32969	0.552557	2.09575e-08	0.116639	0.312825
AT5G56180	cell.organisation	Symbols: ATARP8, ARP8 | ATARP8 (ACTIN-RELATED PROTEIN 8); structural constituent of cytoskeleton | chr5:22737325-22741031 REVERSE	0.450573	0.956222	0.227263	0.924956	0.989489	0.0351079	0.145775	0.351175	0.458515	0.516918	0	0.228751	0.249384	0.475521	0.704716	0.817198	0.894148
AT5G56600	cell.organisation	Symbols: PFN3, PRF3 | PRF3 (PROFILIN 3); actin binding | chr5:22909685-22910821 REVERSE	0.204482	0.860627	-0.279758	0.181155	0.585213	-0.322835	0.510769	0.725976	-0.311505	0.291555	0	-0.213809	0.357702	0.578496	0.00680036	0.943697	0.969172
AT5G57210	cell.organisation	microtubule-associated protein-related | chr5:23180833-23183811 REVERSE	0.339091	0.93186	0.364008	0.507418	0.851317	0.300255	0.39496	0.631865	-0.256598	0.462863	0	-0.23093	0.95629	0.97587	0.966088	0.230799	0.453579
AT5G57320	cell.organisation	villin, putative | chr5:23212690-23217549 FORWARD	0.305686	0.923472	-1.3907	0.546513	0.865847	0.538556	0.164739	0.38001	1.92541	0.439945	0	1.43121	0.407272	0.619499	0.00404894	0.0554593	0.207196
AT5G57740	cell.organisation	Symbols: XBAT32 | XBAT32; protein binding / zinc ion binding | chr5:23394585-23397650 REVERSE	0.300792	0.921243	-0.488958	0.665923	0.912222	0.200969	0.168885	0.386065	0.569789	0.290636	0	-0.529213	0.68286	0.816798	0.569309	0.0134713	0.0997117
AT5G59210	cell.organisation	myosin heavy chain-related | chr5:23890606-23893665 REVERSE	0.151632	0.798697	0.445671	0.136978	0.518988	0.542606	0.847664	0.936299	0.0492529	0.723497	0	0.137818	0.100443	0.294443	0.0941489	0.324593	0.544394
AT5G59880	cell.organisation	Symbols: ADF3 | ADF3 (ACTIN DEPOLYMERIZING FACTOR 3); actin binding | chr5:24120231-24121894 FORWARD	0.186757	0.844038	-0.197793	0.0736463	0.381769	-0.286833	0.000412511	0.00411423	-0.311615	0.463562	0	-0.0724906	0.042233	0.1865	3.23056e-06	0.216666	0.438491
AT5G59890	cell.organisation	Symbols: ADF4, ATADF4 | ADF4 (ACTIN DEPOLYMERIZING FACTOR 4); actin binding | chr5:24122412-24123912 FORWARD	0.753584	0.993023	-0.0538941	0.365578	0.764571	0.160832	0.110357	0.293247	-0.273354	0.0161813	0	-0.524656	0.278862	0.505211	1.09583e-06	0.041632	0.17905
AT5G60930	cell.organisation	chromosome-associated kinesin, putative | chr5:24515398-24522511 REVERSE	0.456623	0.960501	0.233164	0.193256	0.601051	-0.384475	0.0300643	0.118325	1.3742	0.271197	0	0.807308	0.039218	0.179899	2.03952e-07	0.0965518	0.282094
AT5G62250	cell.organisation	Symbols: MAP65-9 | MAP65-9 (MICROTUBULE-ASSOCIATED PROTEIN 65-9) | chr5:25005756-25008096 FORWARD	0.25674	0.901067	0.908246	1	1.00568	0	0.267309	0.509499	0.95705	1	0	0	0.00930288	0.0845633	0.263009	0.289504	0.511143
AT5G62500	cell.organisation	Symbols: ATEB1B, ATEB1, EB1B | ATEB1B (END BINDING PROTEIN 1B); microtubule binding | chr5:25092641-25095244 FORWARD	0.388646	0.943799	0.317186	0.810296	0.960534	0.0848636	0.604799	0.788188	0.33638	0.452523	0	0.520281	0.231079	0.456595	6.92077e-06	0.485674	0.674162
AT5G62690	cell.organisation	Symbols: TUB2 | TUB2; GTP binding / GTPase/ structural molecule | chr5:25181415-25183729 FORWARD	0.118074	0.743317	-0.196622	8.18995e-06	0.000435196	-0.36697	0.0745213	0.223796	0.295798	0.679676	0	0.0944074	0.326147	0.549388	4.18172e-08	0.125072	0.324962
AT5G62700	cell.organisation	Symbols: TUB3 | TUB3; GTP binding / GTPase/ structural molecule | chr5:25184397-25186711 FORWARD	0.452521	0.957511	-0.0963811	0.000706067	0.0160227	-0.31154	0.0569981	0.18603	0.547072	0.0776214	0	0.259387	0.216832	0.440445	1.73088e-07	0.101232	0.289325
AT5G64920	cell.organisation	Symbols: CIP8 | CIP8 (COP1-INTERACTING PROTEIN 8); protein binding / zinc ion binding | chr5:25943888-25945442 REVERSE	0.180174	0.833022	-0.272181	0.690013	0.919112	-0.068593	0.685417	0.843391	0.110975	0.924042	0	0.0147996	0.888729	0.937784	0.00115547	0.510585	0.694204
AT5G65020	cell.organisation	Symbols: ANNAT2 | ANNAT2 (Annexin Arabidopsis 2); calcium ion binding / calcium-dependent phospholipid binding | chr5:25973815-25975726 FORWARD	0.299999	0.920861	0.228933	0.300374	0.716536	0.25398	0.00663	0.0384735	0.835985	0.822415	0	-0.0802867	0.00781312	0.0781677	4.73754e-07	0.022104	0.12924
AT5G65460	cell.organisation	kinesin motor protein-related | chr5:26161831-26169001 REVERSE	0.470112	0.960999	0.164561	0.95115	0.995482	-0.00944913	0.307067	0.550825	-0.2035	0.534191	0	-0.123349	0.912088	0.950628	0.00782807	0.51592	0.698748
AT5G65860	cell.organisation	ankyrin repeat family protein | chr5:26347593-26349044 REVERSE	0.997163	1.00666	-0.00899117	0.880882	0.977581	-0.0444239	0.92536	0.976383	-0.0103326	0.655507	0	0.187442	0.903553	0.946385	0.0541042	0.794933	0.880677
AT5G65930	cell.organisation	Symbols: ZWI, PKCBP, KCBP | ZWI (ZWICHEL); calmodulin binding / microtubule motor | chr5:26370201-26376520 REVERSE	0.447319	0.95626	0.152832	0.866564	0.976638	0.0468495	0.0157939	0.07318	0.547963	0.575577	0	0.157613	0.0137959	0.104111	1.14063e-06	0.165187	0.378825
AT5G66055	cell.organisation	Symbols: EMB2036, AKRP | AKRP (ANKYRIN REPEAT PROTEIN); protein binding | chr5:26417156-26419264 REVERSE	0.932902	1.00149	-0.0046688	0.121533	0.48961	-0.258024	0.408847	0.643512	0.119085	0.930857	0	-0.0367027	0.183135	0.40293	0.0175568	0.589148	0.751742
AT5G66310	cell.organisation	kinesin motor family protein | chr5:26485685-26491382 REVERSE	0.00227028	0.0966696	0.946169	0.0411215	0.278118	0.825567	0.000217188	0.00242579	1.11359	0.20523	0	0.485058	4.17944e-05	0.00660797	0.945662	0.185004	0.402544
AT5G67270	cell.organisation	Symbols: ATEB1C, EB1C, ATEB1H1 | ATEB1C (microtubule end binding protein 1); microtubule binding | chr5:26840070-26842081 REVERSE	0.0711319	0.625941	-0.665847	0.00616899	0.0810583	-1.23485	0.256681	0.496105	-1.14655	0.655288	0	-0.406889	0.00163995	0.03657	8.81385e-10	0.0222692	0.129461
AT5G01770	cell.unspecified	Symbols: RAPTOR1A, ATRAPTOR1A, RAPTOR2 | RAPTOR2 (RAPTOR2); binding / nucleotide binding | chr5:294313-301984 REVERSE	0.0447091	0.52077	0.625786	0.0550526	0.326842	0.755016	0.636686	0.81256	0.150493	0.78492	0	0.116148	0.0967294	0.288424	0.223075	0.28309	0.505698
AT5G13850	cell.unspecified	Symbols: NACA3 | NACA3 (NASCENT POLYPEPTIDE-ASSOCIATED COMPLEX SUBUNIT ALPHA-LIKE PROTEIN 3) | chr5:4471277-4472855 FORWARD	0.0149493	0.299747	-0.310432	6.63044e-06	0.000369638	-0.665983	0.121537	0.312244	-0.365437	0.611922	0	0.104957	0.0297604	0.156459	2.31049e-05	0.00747305	0.0730231
AT1G04750	cell.vesicle transport	Symbols: VAMP7B, VAMP721, ATVAMP721, AT VAMP7B | VAMP721 (VESICLE-ASSOCIATED MEMBRANE PROTEIN 721) | chr1:1331466-1333567 REVERSE	0.113427	0.735671	-0.401327	0.0517241	0.31563	-0.435231	0.309355	0.553435	0.204422	0.330612	0	-0.22588	0.149893	0.364141	1.15089e-05	0.200366	0.420733
AT1G04760	cell.vesicle transport	Symbols: ATVAMP726, VAMP726 | ATVAMP726 | chr1:1334760-1336070 FORWARD	0.853352	0.998926	0.194011	0.420497	0.798166	-0.664105	0.875066	0.95244	-0.00350105	0.587111	0	-0.598988	0.140493	0.351079	0.000348753	0.341076	0.557827
AT1G06210	cell.vesicle transport	VHS domain-containing protein / GAT domain-containing protein | chr1:1897203-1899208 FORWARD	0.130614	0.769989	0.382104	0.20932	0.623659	0.359025	0.011502	0.0577014	0.599248	0.808604	0	-0.222003	0.0362126	0.171792	0.988778	0.105532	0.295744
AT1G08190	cell.vesicle transport	vacuolar assembly protein, putative (VPS41) | chr1:2567502-2573393 FORWARD	0.181731	0.836014	0.209306	0.0461211	0.297038	0.383299	0.296144	0.539763	0.146372	0.232119	0	0.151643	0.046009	0.195091	3.26533e-07	0.466518	0.659871
AT1G08560	cell.vesicle transport	Symbols: SYP111, KN, ATSYP111 | SYP111 (SYNTAXIN OF PLANTS 111); SNAP receptor | chr1:2709632-2710912 REVERSE	0.251427	0.894793	-0.2572	0.00132598	0.0261522	-0.729684	0.568648	0.764899	0.239917	0.86504	0	-0.0469881	0.130315	0.338539	5.86416e-10	0.250731	0.474291
AT1G08820	cell.vesicle transport	Symbols: VAP27-2 | VAP27-2 (VAMP/SYNAPTOBREVIN-ASSOCIATED PROTEIN 27-2); structural molecule | chr1:2821552-2825275 REVERSE	0.592105	0.981448	0.128055	0.564385	0.87182	0.176406	0.135823	0.335368	0.480912	0.293786	0	-0.355357	0.107073	0.303458	0.43404	0.0805843	0.254276
AT1G11250	cell.vesicle transport	Symbols: SYP125, ATSYP125 | SYP125 (SYNTAXIN OF PLANTS 125); SNAP receptor | chr1:3768724-3769706 FORWARD	0.816143	0.997313	0.0688327	0.617692	0.893622	0.498089	0.531088	0.740024	0.295977	1	0	0	0.372804	0.590977	0.0293175	0.484468	0.673797
AT1G12360	cell.vesicle transport	Symbols: KEU | KEU (keule); protein transporter | chr1:4200876-4206404 FORWARD	0.854955	0.99856	0.0760269	0.971892	1.00036	0.0275194	0.000108368	0.0013698	0.860807	0.797008	0	0.0947198	0.0400321	0.18105	0.00166857	0.0795623	0.252788
AT1G13170	cell.vesicle transport	Symbols: ORP1D | ORP1D (OSBP(OXYSTEROL BINDING PROTEIN)-RELATED PROTEIN 1D); oxysterol binding | chr1:4488625-4492581 REVERSE	0.701456	0.987691	-0.0745054	0.699885	0.921948	0.0823214	0.424691	0.656505	0.227826	0.374946	0	-0.319612	0.295235	0.522075	3.1114e-08	0.0414021	0.178459
AT1G15880	cell.vesicle transport	Symbols: GOS11, atgos11 | GOS11 (golgi snare 11); SNARE binding | chr1:5458535-5460333 REVERSE	0.136455	0.779878	-0.322822	0.120353	0.487607	-0.363455	0.246337	0.484956	0.296707	0.101512	0	-0.511145	0.0171	0.117131	0.000290081	0.0473062	0.191458
AT1G16240	cell.vesicle transport	Symbols: SYP51, ATSYP51 | SYP51 (SYNTAXIN OF PLANTS 51); SNAP receptor | chr1:5555007-5556841 REVERSE	0.63205	0.982956	-0.152878	0.0598968	0.341516	-0.35247	0.000734148	0.00667027	0.683063	0.43042	0	-0.185302	0.021592	0.132386	0.00132207	0.0541836	0.20477
AT1G17140	cell.vesicle transport	tropomyosin-related | chr1:5856573-5858446 REVERSE	0.525763	0.971588	0.0964048	0.645361	0.906457	0.0776939	0.00769227	0.0430076	0.761502	0.720526	0	-0.0964214	0.035386	0.169496	3.44296e-07	0.0620353	0.220693
AT1G17700	cell.vesicle transport	Symbols: PRA1.F1 | PRA1.F1 (PRENYLATED RAB ACCEPTOR 1.F1) | chr1:6089517-6090323 FORWARD	0.338778	0.93153	-1.02514	0.291152	0.712243	1.5448	0.452198	0.679425	0.771748	0.590175	0	-0.809395	0.945325	0.969707	0.0311544	0.00846746	0.0784858
AT1G18190	cell.vesicle transport	Symbols: GC2 | GC2 (golgin candidate 2) | chr1:6257851-6261457 REVERSE	0.0128956	0.278548	0.711878	0.0307038	0.233443	0.863882	0.0736945	0.221866	0.633865	0.922118	0	-0.00421559	0.0545886	0.214016	0.000515808	0.191464	0.410304
AT1G21380	cell.vesicle transport	VHS domain-containing protein / GAT domain-containing protein | chr1:7485636-7488713 REVERSE	0.230854	0.879854	0.287101	0.0355419	0.255809	0.531583	0.55498	0.755204	-0.197644	0.749983	0	-0.0752164	0.31755	0.542152	0.846939	0.153757	0.36471
AT1G23900	cell.vesicle transport	Symbols: GAMMA-ADAPTIN 1, Gamma-ADR | GAMMA-ADAPTIN 1 (GAMMA-ADAPTIN 1); binding / clathrin binding / protein binding / protein transporter | chr1:8441171-8447519 FORWARD	0.850059	0.998829	0.0566363	0.338401	0.74497	0.267709	0.166838	0.382885	0.263613	0.0407871	0	-0.492137	0.212536	0.436361	0.851935	0.0171261	0.112439
AT1G23940	cell.vesicle transport	adaptin family protein | chr1:8466094-8469346 FORWARD	0.280507	0.910127	1.41365	0.224395	0.641998	1.69505	0.288144	0.531817	1.56861	0.667389	0	0.597875	0.172419	0.391224	0.00374988	0.241572	0.465364
AT1G26670	cell.vesicle transport	Symbols: VTI12, ATVTI12, VTI1B | VTI1B; SNARE binding / receptor/ soluble NSF attachment protein | chr1:9215901-9218010 FORWARD	0.18011	0.832928	-0.256704	0.552527	0.866549	-0.114838	1.35588e-05	0.000233723	0.766332	0.0889811	0	-0.41059	0.00240907	0.0440879	0.156301	0.000267643	0.0154106
AT1G28490	cell.vesicle transport	Symbols: SYP61, ATSYP61, OSM1 | SYP61 (SYNTAXIN OF PLANTS 61); SNAP receptor | chr1:10015919-10018047 FORWARD	0.973595	1.00372	0.0171558	0.632558	0.900473	0.174556	0.375188	0.61665	0.248815	0.364268	0	-0.287645	0.414809	0.625195	0.00244714	0.0858274	0.263619
AT1G30630	cell.vesicle transport	coatomer protein epsilon subunit family protein / COPE family protein | chr1:10858298-10860261 REVERSE	0.851907	0.998325	0.0290618	0.493963	0.843863	-0.113172	0.529898	0.740344	0.132131	0.448025	0	0.164095	0.76947	0.867058	1.13457e-05	0.485114	0.674064
AT1G31440	cell.vesicle transport	SH3 domain-containing protein 1 (SH3P1) | chr1:11255836-11258715 REVERSE	0.982331	1.00548	-0.0282655	0.218627	0.635776	0.33199	0.557594	0.757371	0.101043	0.628916	0	-0.0783491	0.776177	0.871358	5.09238e-05	0.338468	0.55606
AT1G31730	cell.vesicle transport	epsilon-adaptin, putative | chr1:11359642-11364288 FORWARD	0.166336	0.81953	0.296232	0.179389	0.583316	0.313657	0.00395709	0.0256997	0.471756	0.824815	0	0.0501901	0.0247295	0.141084	0.0180707	0.212962	0.434553
AT1G32270	cell.vesicle transport	Symbols: ATSYP24, SYP24 | ATSYP24; SNAP receptor/ protein binding | chr1:11642593-11644962 FORWARD	0.81404	0.997144	0.162019	0.333403	0.741668	-0.746227	0.531088	0.740559	0.295977	1	0	0	0.0774823	0.256444	0.0839785	0.422879	0.626877
AT1G47830	cell.vesicle transport	clathrin coat assembly protein, putative | chr1:17613098-17614926 REVERSE	0.878033	0.998725	0.0277632	0.993811	1.00501	-0.00294737	0.220269	0.452092	0.313784	0.250313	0	-0.350147	0.0342237	0.16666	0.000239243	0.0524174	0.20141
AT1G48390	cell.vesicle transport	syntaxin-related family protein | chr1:17879448-17880903 REVERSE	0.570962	0.976356	0.406488	0.703333	0.924092	-0.304538	0.114053	0.299396	1.84588	0.385709	0	1.31072	0.0785554	0.2584	0.00495479	0.179981	0.397532
AT1G48760	cell.vesicle transport	Symbols: delta-ADR | delta-ADR (delta-adaptin); binding / clathrin binding / protein binding / protein transporter | chr1:18035986-18039405 REVERSE	0.347937	0.933041	0.394033	0.192535	0.60055	0.532403	0.62224	0.80187	0.136761	0.857127	0	-0.0769396	0.443884	0.64776	0.0793001	0.401704	0.609252
AT1G50500	cell.vesicle transport	Symbols: HIT1, ATVPS53, VPS53 | HIT1 (HEAT-INTOLERANT 1); transporter | chr1:18707987-18715977 REVERSE	0.985249	1.00563	0.0650038	0.9241	0.989561	0.00514488	0.0225546	0.0957638	0.646625	0.435748	0	0.271195	0.249116	0.475527	0.000605827	0.383856	0.595193
AT1G51640	cell.vesicle transport	Symbols: ATEXO70G2 | ATEXO70G2 (exocyst subunit EXO70 family protein G2); protein binding | chr1:19149761-19151852 REVERSE	0.370691	0.94107	-1.05618	0.827377	0.964365	-0.126925	0.880824	0.955526	0.179194	0.227819	0	2.01835	0.71522	0.835759	0.466257	0.388825	0.599908
AT1G51740	cell.vesicle transport	Symbols: SYP81, ATUFE1, ATSYP81, UFE1 | SYP81 (SYNTAXIN OF PLANTS 81); SNAP receptor/ protein binding | chr1:19188843-19191300 FORWARD	0.344209	0.931851	0.340068	0.483151	0.83598	0.330621	0.0836836	0.241534	0.62505	0.952936	0	0.0395436	0.219003	0.443129	0.277995	0.556907	0.727938
AT1G52360	cell.vesicle transport	coatomer protein complex, subunit beta 2 (beta prime), putative | chr1:19499162-19506170 FORWARD	0.000876178	0.0520019	0.527686	0.0546835	0.325251	0.354025	0.0767417	0.22805	0.299601	0.301063	0	0.193943	0.011812	0.0959736	0.000984237	0.591637	0.753223
AT1G54090	cell.vesicle transport	Symbols: ATEXO70D2 | ATEXO70D2 (exocyst subunit EXO70 family protein D2); protein binding | chr1:20189567-20191900 FORWARD	0.745015	0.991486	-0.0985752	0.0660294	0.360091	0.500705	0.9344	0.980611	0.0180504	0.693911	0	-0.111412	0.380666	0.597889	0.020838	0.124385	0.324224
AT1G55190	cell.vesicle transport	Symbols: PRA1.F2, PRA7 | PRA7 | chr1:20588397-20589199 FORWARD	0.0515197	0.551172	0.723518	0.589811	0.882338	0.289195	0.0030905	0.0211692	1.13437	0.318863	0	0.472723	0.00447436	0.0600598	0.574696	0.636064	0.783014
AT1G56610	cell.vesicle transport	syntaxin-related family protein | chr1:21211979-21214562 FORWARD	0.72129	0.989613	-0.33341	0.362247	0.762148	-0.427103	0.013379	0.0648087	0.639352	0.25506	0	-0.376995	0.125483	0.331748	0.000412201	0.145883	0.354668
AT1G60070	cell.vesicle transport	binding / clathrin binding / protein binding / protein transporter | chr1:22142605-22149526 REVERSE	0.461084	0.960875	0.129331	0.969169	0.999856	0.00252526	0.651653	0.821444	0.0699821	0.796939	0	0.0500238	0.641941	0.788889	0.00365407	0.884306	0.935369
AT1G62020	cell.vesicle transport	coatomer protein complex, subunit alpha, putative | chr1:22919534-22924024 FORWARD	0.00742742	0.198983	0.376486	0.112034	0.471634	0.259344	0.00914044	0.0490295	0.497381	0.50858	0	0.160227	0.00341735	0.0520673	7.33799e-07	0.532451	0.710857
AT1G64180	cell.vesicle transport	intracellular protein transport protein USO1-related | chr1:23821516-23824359 FORWARD	0.506456	0.96915	-0.409332	0.924983	0.989463	0.0775919	0.0294571	0.116649	0.797979	0.921284	0	-0.0441433	0.728198	0.842857	0.00482228	0.0588654	0.214479
AT1G64350	cell.vesicle transport	Symbols: SEH1H | SEH1H; nucleotide binding | chr1:23881512-23883297 FORWARD	0.0335358	0.451726	-0.640093	0.25819	0.677767	-0.342986	0.605074	0.788227	0.276685	0.730866	0	0.219804	0.64113	0.788193	0.0327292	0.100973	0.288928
AT1G67930	cell.vesicle transport	Golgi transport complex protein-related | chr1:25474140-25477423 REVERSE	0.254302	0.897736	0.29195	0.558965	0.868386	0.161092	0.0607577	0.194	0.640744	0.121295	0	0.613256	0.0981401	0.290877	0.00236968	0.535273	0.712552
AT1G71270	cell.vesicle transport	Symbols: POK, TTD8, ATVPS52 | POK (POKY POLLEN TUBE) | chr1:26863587-26870015 FORWARD	0.658677	0.987964	0.0886437	0.831465	0.966094	0.0535747	0.170488	0.38789	0.302955	0.184128	0	-0.377384	0.117625	0.319784	0.000304168	0.156213	0.367418
AT1G72470	cell.vesicle transport	Symbols: ATEXO70D1 | ATEXO70D1 (exocyst subunit EXO70 family protein D1); protein binding | chr1:27283693-27285895 FORWARD	0.437411	0.951101	-0.315962	0.863409	0.974904	0.132217	0.717992	0.86418	-0.0807112	0.433503	0	-0.446273	0.802456	0.887025	0.0153424	0.43682	0.638175
AT1G76970	cell.vesicle transport	VHS domain-containing protein / GAT domain-containing protein | chr1:28922666-28925404 REVERSE	0.315001	0.92651	0.661666	0.333668	0.741746	0.71163	0.4552	0.681917	0.398473	0.286605	0	-0.556984	0.137067	0.346603	0.0484034	0.0776698	0.249612
AT1G79070	cell.vesicle transport	SNARE-associated protein-related | chr1:29744670-29745815 REVERSE	0.635418	0.983516	-0.129148	0.388358	0.779911	-0.357152	0.963819	0.994708	0.0129155	0.506825	0	0.437639	0.936154	0.965899	0.00620502	0.335705	0.55388
AT1G79590	cell.vesicle transport	Symbols: SYP52, ATSYP52 | SYP52 (SYNTAXIN OF PLANTS 52); SNAP receptor | chr1:29946296-29948565 FORWARD	0.311406	0.925247	-0.302964	0.80105	0.956568	-0.0517023	0.244801	0.483164	-0.382721	0.395115	0	-0.266247	0.303391	0.529076	0.0632463	0.875682	0.930328
AT1G79830	cell.vesicle transport	Symbols: GC5 | GC5 (golgin candidate 5); protein binding | chr1:30027860-30033794 REVERSE	0.254129	0.897783	0.309549	0.013897	0.141158	0.501674	0.0119373	0.0593602	0.470577	0.311972	0	-0.210715	0.094292	0.284454	0.829773	0.0475323	0.192011
AT1G79990	cell.vesicle transport	protein binding / structural molecule | chr1:30084114-30092238 FORWARD	0.386342	0.942953	0.114709	0.0531413	0.320226	0.270024	0.00204493	0.0153481	0.489913	0.34206	0	-0.214128	0.0203995	0.12897	5.65183e-07	0.00440964	0.0556295
AT2G17380	cell.vesicle transport	Symbols: AP19 | AP19; protein binding / protein transporter | chr2:7553002-7555045 FORWARD	0.146173	0.790894	-0.331342	0.257805	0.677585	-0.320455	0.523094	0.735474	-0.192186	0.7789	0	-0.0845214	0.16375	0.381424	2.09718e-05	0.676229	0.808365
AT2G18260	cell.vesicle transport	Symbols: SYP112, ATSYP112 | SYP112 (SYNTAXIN OF PLANTS 112); SNAP receptor | chr2:7942275-7943388 FORWARD	0.356572	0.935898	-0.582705	0.345073	0.748973	-0.702266	0.136813	0.336906	-1.09736	0.574953	0	-0.328286	0.189808	0.41045	0.0745308	0.595215	0.755385
AT2G18860	cell.vesicle transport	syntaxin family protein | chr2:8164241-8165974 FORWARD	0.484991	0.963936	0.17552	0.089724	0.421913	0.482624	0.0271833	0.110178	-0.512595	0.184247	0	-0.323463	0.203985	0.427634	0.109832	0.0241959	0.13528
AT2G20790	cell.vesicle transport	protein binding | chr2:8949928-8952744 REVERSE	0.67307	0.988266	0.0895182	0.650911	0.908365	-0.104656	0.110999	0.294182	0.411861	0.521372	0	0.201931	0.208927	0.433519	0.00144139	0.452628	0.649078
AT2G21390	cell.vesicle transport	coatomer protein complex, subunit alpha, putative | chr2:9152006-9156878 FORWARD	0.00724455	0.196817	0.293174	0.108105	0.464005	0.200767	0.0958561	0.266192	0.262383	0.100391	0	0.282226	0.00790799	0.0786275	9.49602e-06	0.74648	0.850946
AT2G28650	cell.vesicle transport	Symbols: ATEXO70H8 | ATEXO70H8 (exocyst subunit EXO70 family protein H8); protein binding | chr2:12289152-12291045 REVERSE	0.147196	0.792647	1.936	0.202021	0.614828	1.99889	0.430582	0.661055	1.02688	0.728497	0	0.628189	0.112203	0.311317	0.0423	0.156413	0.367708
AT2G32670	cell.vesicle transport	Symbols: ATVAMP725, VAMP725 | ATVAMP725 | chr2:13857877-13859774 FORWARD	0.982953	1.00547	-0.0561813	0.341056	0.746637	1.20071	0.536062	0.743251	0.284285	1	0	0	0.643324	0.789733	0.293291	0.887083	0.936764
AT2G33110	cell.vesicle transport	Symbols: ATVAMP723, VAMP723 | ATVAMP723 (VESICLE-ASSOCIATED MEMBRANE PROTEIN 723) | chr2:14041038-14043358 REVERSE	0.385027	0.942965	0.470703	0.934447	0.991122	0.109178	0.26741	0.50959	1.09153	0.943325	0	0.410081	0.337857	0.560113	0.157699	0.834259	0.903793
AT2G33120	cell.vesicle transport	Symbols: SAR1, VAMP722, ATVAMP722 | SAR1 (SYNAPTOBREVIN-RELATED PROTEIN 1) | chr2:14043459-14045543 REVERSE	0.121481	0.749117	0.313797	0.0184028	0.169518	0.530168	0.813897	0.919053	-0.0415502	0.826732	0	0.054009	0.0617608	0.227827	0.294702	0.117594	0.313773
AT2G34840	cell.vesicle transport	coatomer protein epsilon subunit family protein / COPE family protein | chr2:14702488-14704353 FORWARD	0.186864	0.843929	0.534965	0.515331	0.853092	-0.422292	0.998419	1.01041	-0.11688	0.959072	0	-0.0586647	0.48891	0.683079	0.016256	0.39981	0.608389
AT2G35190	cell.vesicle transport	Symbols: NPSN11, ATNPSN11, NSPN11 | NPSN11 (NOVEL PLANT SNARE 11); SNAP receptor/ protein transporter | chr2:14830626-14833319 FORWARD	0.707929	0.987435	0.0932667	0.615549	0.893538	-0.182126	0.259013	0.49906	-0.552523	0.822845	0	0.0885553	0.665006	0.803565	5.41879e-06	0.249536	0.473051
AT2G35210	cell.vesicle transport	Symbols: RPA, AGD10, MEE28 | RPA (ROOT AND POLLEN ARFGAP); ARF GTPase activator/ DNA binding / zinc ion binding | chr2:14836062-14838149 FORWARD	0.260199	0.901558	1.50654	0.118982	0.4848	2.48859	0.291932	0.535579	-1.04696	0.155774	0	-1.33124	0.121484	0.326001	0.183832	0.817511	0.894288
AT2G36900	cell.vesicle transport	Symbols: MEMB11, ATMEMB11 | MEMB11 (MEMBRIN 11); SNAP receptor | chr2:15491435-15492822 REVERSE	0.0729898	0.634761	-0.545862	0.0313739	0.237136	-0.584245	0.0285661	0.114294	0.698368	0.874031	0	0.0617675	0.22675	0.451557	0.00028907	0.026458	0.141175
AT2G38360	cell.vesicle transport	Symbols: PRA1.B4 | PRA1.B4 (PRENYLATED RAB ACCEPTOR 1.B4) | chr2:16069615-16070589 REVERSE	0.0226192	0.370061	0.996524	0.233336	0.650879	0.671336	0.909457	0.969468	-0.0641838	0.159632	0	0.878462	0.0132574	0.102044	6.49178e-05	0.0280143	0.145888
AT2G38410	cell.vesicle transport	VHS domain-containing protein / GAT domain-containing protein | chr2:16086630-16090208 REVERSE	0.111504	0.732065	0.442487	0.660722	0.910724	0.158471	0.00306256	0.0210302	0.936233	0.260754	0	0.417904	0.00251171	0.0445708	0.0108778	0.275576	0.497993
AT2G40380	cell.vesicle transport	Symbols: PRA1.B2 | PRA1.B2 (PRENYLATED RAB ACCEPTOR 1.B2) | chr2:16864495-16865442 REVERSE	0.463846	0.961437	-0.197764	0.642193	0.905104	0.176295	0.262017	0.50274	0.352037	0.657401	0	0.164289	0.595229	0.757396	0.0132978	0.194651	0.414006
AT2G45200	cell.vesicle transport	Symbols: GOS12, ATGOS12 | GOS12 (GOLGI SNARE 12); SNARE binding | chr2:18637503-18639808 REVERSE	0.169898	0.820522	-0.470935	0.10457	0.456039	-0.345288	0.596893	0.783282	0.155251	0.803632	0	0.0817379	0.766234	0.865181	0.000288328	0.409523	0.615833
AT2G46180	cell.vesicle transport	Symbols: GC4 | GC4 (golgin candidate 4) | chr2:18967359-18971350 REVERSE	0.317958	0.923241	0.252108	0.26448	0.686246	0.394001	0.00889587	0.0479845	0.958444	0.836586	0	-0.103599	0.0388301	0.178757	0.00276376	0.0476147	0.192062
AT3G03180	cell.vesicle transport	Got1-like family protein | chr3:733387-734483 FORWARD	0.947751	1.00429	0.183204	0.634936	0.901265	-0.350151	0.0549706	0.180851	1.66569	0.698467	0	-0.620111	0.0700682	0.243522	0.00951797	0.26464	0.487595
AT3G05000	cell.vesicle transport	transport protein particle (TRAPP) component Bet3 family protein | chr3:1387175-1388756 REVERSE	0.851305	0.998469	-0.0433918	0.534158	0.863218	-0.267632	0.370256	0.612458	0.245445	0.24231	0	-0.425865	0.037193	0.174681	4.16494e-05	0.374613	0.586899
AT3G05710	cell.vesicle transport	Symbols: SYP43, ATSYP43 | SYP43 (SYNTAXIN OF PLANTS 43); SNAP receptor | chr3:1685003-1687558 FORWARD	0.515523	0.96891	0.246324	0.0412634	0.278882	0.688926	0.873062	0.951118	0.051532	0.724566	0	0.122595	0.050268	0.205167	0.00110933	0.184518	0.402256
AT3G08530	cell.vesicle transport	clathrin heavy chain, putative | chr3:2586806-2595572 REVERSE	0.013862	0.289691	0.296487	0.00125892	0.0251121	0.301073	0.0315444	0.122255	0.351679	0.509703	0	0.0957319	0.0209426	0.130479	0.00147884	0.392127	0.6024
AT3G09300	cell.vesicle transport	Symbols: ORP3B | ORP3B (OSBP(OXYSTEROL BINDING PROTEIN)-RELATED PROTEIN 3B); oxysterol binding | chr3:2857847-2860668 FORWARD	0.374793	0.941326	0.210948	0.664324	0.911585	-0.114941	0.962032	0.993875	-0.0207591	0.929576	0	-0.0485545	0.543631	0.723229	0.00150691	0.617162	0.769517
AT3G09520	cell.vesicle transport	Symbols: ATEXO70H4 | ATEXO70H4 (exocyst subunit EXO70 family protein H4); protein binding | chr3:2923743-2925629 FORWARD	0.534744	0.972348	-1.0884	0.502223	0.848059	-0.659148	0.481215	0.702715	0.706958	0.52581	0	0.912605	0.831513	0.903507	0.158324	0.21507	0.436913
AT3G09740	cell.vesicle transport	Symbols: SYP71, ATSYP71 | SYP71 (SYNTAXIN OF PLANTS 71); protein transporter | chr3:2989431-2991661 FORWARD	0.200962	0.857411	-0.254635	0.262764	0.684371	-0.415202	0.552142	0.753148	-0.1123	0.241328	0	-0.243033	0.167296	0.385172	0.000142414	0.84831	0.913167
AT3G10380	cell.vesicle transport	Symbols: SEC8, ATSEC8 | SEC8 (SUBUNIT OF EXOCYST COMPLEX 8) | chr3:3219523-3228933 REVERSE	0.026449	0.405545	0.363818	0.345279	0.749082	0.178323	0.0502898	0.169498	0.336126	0.114784	0	0.308202	0.0109885	0.0921955	0.0476225	0.678809	0.810194
AT3G11130	cell.vesicle transport	clathrin heavy chain, putative | chr3:3482149-3491908 REVERSE	0.0772051	0.651163	0.244034	0.0501772	0.309916	0.207228	0.110674	0.293564	0.223477	0.522239	0	0.0688916	0.0850484	0.269996	0.882895	0.732424	0.84249
AT3G11820	cell.vesicle transport	Symbols: SYP121, AT-SYR1, ATSYP121, SYR1, ATSYR1, PEN1 | SYP121 (SYNTAXIN OF PLANTS 121); SNAP receptor/ protein anchor | chr3:3729305-3731116 REVERSE	0.169592	0.820892	0.321488	0.515145	0.85293	0.186089	0.22585	0.459587	-0.778352	0.162256	0	-0.94161	0.456422	0.6575	0.00295159	0.13835	0.344074
AT3G14090	cell.vesicle transport	Symbols: ATEXO70D3 | ATEXO70D3 (exocyst subunit EXO70 family protein D3); protein binding | chr3:4669253-4671575 REVERSE	0.717973	0.988578	-0.111026	0.585844	0.880913	0.197844	0.209242	0.439276	-0.438948	0.71714	0	-0.426146	0.700223	0.826396	0.103214	0.637346	0.783841
AT3G15980	cell.vesicle transport	coatomer protein complex, subunit beta 2 (beta prime), putative | chr3:5411837-5418445 REVERSE	0.178743	0.832393	0.285356	0.380304	0.774869	0.21542	0.0241991	0.100925	0.482714	0.15207	0	0.35919	0.069729	0.243043	0.00239558	0.79898	0.882929
AT3G17440	cell.vesicle transport	Symbols: NPSN13, ATNPSN13 | NPSN13 (NOVEL PLANT SNARE 13) | chr3:5969565-5972502 REVERSE	0.48895	0.964549	-0.154218	0.99956	1.0065	0.0227823	0.843859	0.93445	0.0347626	0.928961	0	0.0365406	0.881581	0.933971	1.47061e-05	0.845329	0.911077
AT3G22845	cell.vesicle transport	emp24/gp25L/p24 protein-related | chr3:8087307-8088747 FORWARD	0.885795	0.997845	0.0564266	0.768645	0.944297	0.0899945	2.89206e-06	6.25393e-05	0.905508	0.860654	0	-0.0306141	0.0113529	0.094066	0.0186259	0.0127512	0.0968335
AT3G24350	cell.vesicle transport	Symbols: SYP32, ATSYP32 | SYP32 (SYNTAXIN OF PLANTS 32); SNAP receptor | chr3:8837646-8839582 FORWARD	0.395884	0.944024	0.183664	0.279809	0.7024	0.262923	0.443159	0.672073	0.254695	0.646134	0	-0.134937	0.281571	0.508255	2.63679e-06	0.212882	0.434527
AT3G24890	cell.vesicle transport	Symbols: ATVAMP728, VAMP728 | ATVAMP728 | chr3:9097514-9098945 FORWARD	0.533974	0.974347	0.268142	0.461465	0.824185	0.414582	0.786757	0.905367	-0.0256914	0.818271	0	-0.227031	0.955609	0.975535	0.00656734	0.753532	0.855295
AT3G29100	cell.vesicle transport	Symbols: VTI13, ATVTI13 | VTI13; SNARE binding / receptor | chr3:11075836-11077540 REVERSE	0.81206	0.997188	0.134794	0.681649	0.916898	0.282137	0.211403	0.441553	0.689602	0.707823	0	-0.426398	0.449711	0.652118	0.000478533	0.321918	0.54184
AT3G29400	cell.vesicle transport	Symbols: ATEXO70E1 | ATEXO70E1 (exocyst subunit EXO70 family protein E1); protein binding | chr3:11297283-11299620 REVERSE	0.475537	0.960786	0.196865	0.353665	0.755633	0.316086	0.71406	0.861598	0.0857959	0.826201	0	-0.0713109	0.502882	0.69455	0.00218104	0.328817	0.548379
AT3G49420	cell.vesicle transport	Got1-like family protein | chr3:18329387-18331431 FORWARD	0.606534	0.981331	-0.455166	0.256612	0.676108	-0.777389	0.500831	0.717934	0.543582	0.789324	0	-0.196383	0.280174	0.50673	0.166601	0.385744	0.597017
AT3G50860	cell.vesicle transport	clathrin adaptor complex small chain family protein | chr3:18901997-18904197 FORWARD	0.915541	0.998748	0.107142	0.404678	0.787435	0.510671	0.186016	0.410159	0.583938	0.434062	0	0.412067	0.317086	0.541982	0.870413	0.60396	0.760926
AT3G52400	cell.vesicle transport	Symbols: SYP122, ATSYP122 | SYP122 (SYNTAXIN OF PLANTS 122); SNAP receptor | chr3:19425634-19427141 REVERSE	0.312998	0.927407	1.00894	0.734081	0.933401	0.53584	0.125663	0.318935	-1.35117	0.353185	0	-0.438435	0.934379	0.964945	0.294439	0.214466	0.436237
AT3G54160	cell.vesicle transport	syntaxin-related family protein | chr3:20053468-20055027 FORWARD	0.427154	0.949784	0.601476	0.388083	0.779844	1.07669	0.578144	0.770685	-0.713623	0.900418	0	0.218925	0.325754	0.54911	0.341748	0.545831	0.720787
AT3G54300	cell.vesicle transport	Symbols: ATVAMP727, VAMP727 | ATVAMP727 (VESICLE-ASSOCIATED MEMBRANE PROTEIN 727) | chr3:20108208-20110683 REVERSE	0.743517	0.991887	-0.0780958	0.640916	0.904296	-0.113237	0.149504	0.357524	0.446752	0.857137	0	0.0499148	0.46805	0.667274	0.156429	0.373979	0.586478
AT3G55480	cell.vesicle transport	adaptin family protein | chr3:20566248-20571248 REVERSE	0.464318	0.961382	-0.115638	0.797496	0.9554	0.0442752	0.103114	0.280019	0.325297	0.133822	0	0.339972	0.0118154	0.0959611	1.10711e-08	0.00447607	0.0558828
AT3G56110	cell.vesicle transport	Symbols: PRA1.B1 | PRA1.B1 (PRENYLATED RAB ACCEPTOR 1.B1) | chr3:20821934-20823008 REVERSE	0.285279	0.912411	-0.309929	0.168863	0.569143	-0.345315	0.293103	0.536911	0.340234	0.939143	0	0.0186816	0.615351	0.771198	5.45637e-05	0.295085	0.516882
AT3G59270	cell.vesicle transport	syntaxin-related family protein | chr3:21906593-21907872 REVERSE	0.319943	0.923722	-1.31682	0.131137	0.509364	-2.10576	0.187847	0.412591	1.35424	1	0	0	0.132767	0.341733	0.289812	0.142355	0.350107
AT3G61450	cell.vesicle transport	Symbols: SYP73, ATSYP73 | SYP73 (SYNTAXIN OF PLANTS 73); protein transporter | chr3:22738394-22739984 FORWARD	0.528136	0.972619	-0.811712	0.650967	0.908246	-0.715789	0.216496	0.447636	1.43974	0.512027	0	0.714657	0.119018	0.32221	0.178825	0.639648	0.785221
AT3G61570	cell.vesicle transport	Symbols: GC3, GDAP1 | GDAP1 (GRIP-RELATED ARF-BINDING DOMAIN-CONTAINING ARABIDOPSIS PROTEIN 1); protein binding | chr3:22779441-22783834 REVERSE	0.857898	0.998491	0.152168	0.395463	0.781645	0.531175	0.210587	0.440948	0.621344	0.520188	0	-0.378245	0.414977	0.625155	0.16872	0.107177	0.298102
AT4G02195	cell.vesicle transport	Symbols: SYP42, TLG2B, ATSYP42, ATTLG2B | SYP42 (SYNTAXIN OF PLANTS 42); SNAP receptor | chr4:970007-972307 REVERSE	0.547658	0.972813	-0.382127	0.677851	0.916006	-0.150448	0.507872	0.723511	-0.366598	0.926843	0	0.0857997	0.549083	0.727272	0.926609	0.937815	0.965649
AT4G02350	cell.vesicle transport	exocyst complex subunit Sec15-like family protein | chr4:1038114-1040774 FORWARD	0.866261	0.999361	0.0168252	0.822219	0.963009	0.0514075	0.051858	0.17324	0.547394	0.374928	0	0.265029	0.367142	0.586388	0.000442231	0.405719	0.612883
AT4G02660	cell.vesicle transport	WD-40 repeat family protein / beige-related | chr4:1159667-1174321 REVERSE	0.663728	0.987859	0.202121	0.464835	0.826607	0.436004	0.14886	0.35647	1.95085	0.121209	0	2.28305	0.0720294	0.246912	0.000408235	0.328942	0.548446
AT4G03330	cell.vesicle transport	Symbols: SYP123, ATSYP123 | SYP123 (SYNTAXIN OF PLANTS 123); SNAP receptor | chr4:1466336-1467750 FORWARD	0.659568	0.987994	-0.737582	0.066213	0.360786	-2.03008	0.284833	0.528282	-1.38029	0.377207	0	-1.26565	0.994664	0.996782	0.36503	0.918513	0.955311
AT4G05060	cell.vesicle transport	vesicle-associated membrane family protein / VAMP family protein | chr4:2590065-2592163 REVERSE	0.674948	0.98824	0.143319	0.958285	0.997052	0.0143832	0.186894	0.411059	0.484739	0.882404	0	0.0667779	0.232224	0.457826	0.105409	0.625882	0.775129
AT4G08180	cell.vesicle transport	Symbols: ORP1C | ORP1C (OSBP(OXYSTEROL BINDING PROTEIN)-RELATED PROTEIN 1C); oxysterol binding / phosphoinositide binding | chr4:5169484-5173662 FORWARD	0.262218	0.902393	0.30606	0.170002	0.570786	0.422504	0.393509	0.630746	0.214686	0.0976099	0	0.456958	0.0244246	0.140467	0.113037	0.889018	0.93773
AT4G08520	cell.vesicle transport	clathrin adaptor complex small chain family protein | chr4:5417348-5420530 FORWARD	0.154959	0.803278	0.208159	0.246726	0.666541	-0.285473	0.116065	0.302906	-0.384158	0.595159	0	-0.125207	0.249358	0.475566	5.9294e-07	0.0200653	0.12221
AT4G10170	cell.vesicle transport	synaptobrevin-related family protein | chr4:6344331-6345537 FORWARD	0.306471	0.924108	-0.318898	0.478654	0.834411	0.222741	0.717071	0.863664	0.114823	0.761994	0	-0.134521	0.413576	0.624605	0.000584054	0.0140081	0.101199
AT4G11380	cell.vesicle transport	beta-adaptin, putative | chr4:6920501-6925969 FORWARD	0.229818	0.879379	0.186933	0.267214	0.690183	0.195587	0.00254238	0.0182508	0.549375	0.182153	0	0.289639	0.00373782	0.0547448	2.66003e-05	0.123382	0.322613
AT4G11740	cell.vesicle transport	Symbols: SAY1 | SAY1 | chr4:7071860-7075501 FORWARD	0.115422	0.738925	0.497494	0.150259	0.543068	0.507327	0.359537	0.602216	0.367321	0.750937	0	0.178344	0.0874366	0.274238	0.0991791	0.672017	0.805277
AT4G12460	cell.vesicle transport	Symbols: ORP2B | ORP2B (OSBP(OXYSTEROL BINDING PROTEIN)-RELATED PROTEIN 2B); oxysterol binding | chr4:7391277-7396509 FORWARD	0.109034	0.725476	0.477998	0.00666354	0.0855745	0.92423	2.05203e-05	0.00033206	1.49103	0.0112282	0	0.565147	0.00108816	0.030114	0.00123975	0.0125672	0.096194
AT4G12770	cell.vesicle transport	heat shock protein binding | chr4:7506382-7511566 REVERSE	0.440134	0.953048	0.188048	0.0458715	0.296024	0.519215	0.450797	0.678217	-0.228782	0.862487	0	-0.0341479	0.260688	0.486354	0.00146345	0.26974	0.49327
AT4G12780	cell.vesicle transport	heat shock protein binding | chr4:7512047-7517005 FORWARD	0.197283	0.854568	0.302919	0.0417474	0.280874	0.514382	0.423816	0.656152	0.196783	0.79233	0	0.085254	0.0445611	0.192463	0.147286	0.174605	0.391167
AT4G15780	cell.vesicle transport	Symbols: ATVAMP724, VAMP724 | ATVAMP724 | chr4:8979889-8981768 REVERSE	0.0132676	0.281538	-0.521972	0.298244	0.71446	-0.207143	0.00251878	0.0181219	0.610421	0.913992	0	0.025345	0.483516	0.678936	0.000162169	0.00104351	0.0279559
AT4G17730	cell.vesicle transport	Symbols: SYP23, ATSYP23 | SYP23 (SYNTAXIN OF PLANTS 23); SNAP receptor | chr4:9865103-9867022 FORWARD	0.143258	0.789968	-0.313101	0.867768	0.976854	0.0289968	1.35794e-08	5.6451e-07	1.00076	0.663431	0	-0.0972995	0.0113632	0.0940706	0.00172329	0.000103239	0.00995685
AT4G21450	cell.vesicle transport	vesicle-associated membrane family protein / VAMP family protein | chr4:11425999-11428345 FORWARD	0.50783	0.969279	-0.134775	0.7794	0.947372	0.0639431	0.00747517	0.0420743	0.70491	0.387822	0	-0.198955	0.0653158	0.234308	0.000221952	0.0067371	0.0696047
AT4G22540	cell.vesicle transport	Symbols: ORP2A | ORP2A (OSBP(OXYSTEROL BINDING PROTEIN)-RELATED PROTEIN 2A); oxysterol binding / phosphoinositide binding | chr4:11860444-11866364 REVERSE	0.996554	1.00652	-0.00263856	0.969489	0.999865	0.00362716	0.00109145	0.00923783	0.754684	0.271591	0	0.307967	0.052701	0.210379	1.67271e-06	0.0507355	0.198185
AT4G23460	cell.vesicle transport	beta-adaptin, putative | chr4:12243671-12248950 REVERSE	0.600444	0.981355	0.112355	0.596372	0.886311	-0.14327	0.00984889	0.0516377	0.542312	0.50266	0	0.175641	0.12839	0.335754	0.00164008	0.426632	0.630116
AT4G25850	cell.vesicle transport	Symbols: ORP4B | ORP4B (OSBP(OXYSTEROL BINDING PROTEIN)-RELATED PROTEIN 4B); oxysterol binding | chr4:13143648-13146930 FORWARD	0.530688	0.973694	-0.548353	0.833062	0.966378	0.72704	0.00701985	0.0401798	2.7299	0.964978	0	-0.166292	0.141534	0.351947	0.374821	0.0226754	0.130213
AT4G25860	cell.vesicle transport	Symbols: ORP4A | ORP4A (OSBP(OXYSTEROL BINDING PROTEIN)-RELATED PROTEIN 4A); oxysterol binding | chr4:13147326-13149606 FORWARD	0.374959	0.940884	0.783232	0.552572	0.866479	0.704426	1	1.00464	0	1	0	0	0.394886	0.608869	0.203221	0.394886	0.604376
AT4G31480	cell.vesicle transport	coatomer beta subunit, putative / beta-coat protein, putative / beta-COP, putative | chr4:15264076-15267847 FORWARD	0.352413	0.93452	0.202958	0.552337	0.866604	0.145603	3.55256e-07	1.02429e-05	0.694072	0.265425	0	0.182125	0.00323721	0.0502353	0.000117971	0.055912	0.208283
AT4G31490	cell.vesicle transport	coatomer beta subunit, putative / beta-coat protein, putative / beta-COP, putative | chr4:15268533-15273147 FORWARD	0.317393	0.923131	0.192059	0.22492	0.642453	0.239988	0.137137	0.337446	0.386304	0.0814899	0	0.372651	0.141286	0.351873	0.000172511	0.822581	0.896782
AT4G32150	cell.vesicle transport	Symbols: VAMP711, ATVAMP711 | ATVAMP711 (ARABIDOPSIS THALIANA VESICLE-ASSOCIATED MEMBRANE PROTEIN 711) | chr4:15526113-15527879 REVERSE	0.816644	0.997104	-0.0288992	0.405982	0.788222	0.303927	2.89848e-07	8.5357e-06	0.836653	0.362107	0	-0.393763	0.066878	0.23744	0.0115147	0.00579856	0.063804
AT4G32760	cell.vesicle transport	protein transporter | chr4:15799138-15804175 FORWARD	0.340418	0.931129	0.287747	0.216176	0.632557	0.366669	2.9225e-06	6.29153e-05	0.737234	0.574731	0	-0.109633	0.00607758	0.0689997	0.0761103	0.0143254	0.102417
AT4G34450	cell.vesicle transport	coatomer gamma-2 subunit, putative / gamma-2 coat protein, putative / gamma-2 COP, putative | chr4:16471835-16477021 FORWARD	0.334191	0.930324	0.147198	0.933507	0.991215	0.0129774	0.00541068	0.0327888	0.466593	0.10831	0	0.190257	0.0434769	0.18982	0.00352552	0.357469	0.571933
AT4G34660	cell.vesicle transport	SH3 domain-containing protein 2 (SH3P2) | chr4:16545197-16548453 REVERSE	0.554404	0.975275	-0.141414	0.399433	0.784669	-0.278936	0.801431	0.912293	-0.0612555	0.710579	0	0.200683	0.890811	0.939056	0.000555382	0.501926	0.687081
AT5G01430	cell.vesicle transport	Got1-like family protein | chr5:176447-178623 REVERSE	0.556515	0.973485	-0.170682	0.225254	0.642646	-0.415478	0.17678	0.397611	0.561234	0.526232	0	0.296428	0.429569	0.636843	0.000835521	0.155842	0.367351
AT5G01760	cell.vesicle transport	VHS domain-containing protein / GAT domain-containing protein | chr5:291712-294304 FORWARD	0.546298	0.973266	-0.625497	0.758726	0.942132	-0.375935	0.218974	0.450778	-1.71994	0.095032	0	-2.48229	0.46243	0.662198	0.476099	0.433402	0.635298
AT5G02100	cell.vesicle transport	Symbols: UNE18, ORP3A | UNE18 (UNFERTILIZED EMBRYO SAC 18); oxysterol binding / sterol binding | chr5:413520-416225 FORWARD	0.512421	0.969504	0.396773	0.720787	0.928245	-0.144735	0.0513868	0.172113	1.43149	0.3746	0	0.921758	0.16501	0.383295	0.0573115	0.419542	0.62404
AT5G03540	cell.vesicle transport	Symbols: ATEXO70A1 | ATEXO70A1 (exocyst subunit EXO70 family protein A1); protein binding | chr5:889566-894167 FORWARD	0.476625	0.961676	0.116402	0.381569	0.775481	0.213574	0.140429	0.343137	0.360563	0.222127	0	0.299467	0.209839	0.434151	0.000646605	0.717771	0.834695
AT5G05010	cell.vesicle transport	clathrin adaptor complexes medium subunit-related | chr5:1476583-1480197 FORWARD	0.909113	0.998512	0.0417295	0.961083	0.997918	0.0300126	0.365522	0.607544	0.137987	0.917381	0	-0.0113893	0.687726	0.819975	0.000389311	0.823066	0.896855
AT5G05760	cell.vesicle transport	Symbols: SYP31, ATSED5, ATSYP31, SED5 | SYP31 (SYNTAXIN OF PLANTS 31); SNAP receptor | chr5:1728893-1731021 REVERSE	0.881141	0.998257	0.093862	0.764286	0.943025	0.18488	0.00276362	0.0194837	1.6754	0.635846	0	0.455259	0.0423219	0.18685	0.00340306	0.0549157	0.206124
AT5G08080	cell.vesicle transport	Symbols: SYP132, ATSYP132 | SYP132 (SYNTAXIN OF PLANTS 132); SNAP receptor | chr5:2588342-2591316 FORWARD	0.190633	0.850791	-0.317497	0.84428	0.970058	0.0733108	0.284907	0.528369	-0.280601	0.667392	0	-0.0958372	0.169596	0.38829	0.691007	0.803426	0.88566
AT5G09260	cell.vesicle transport	Symbols: VPS20.2 | VPS20.2 (VACUOLAR PROTEIN SORTING-ASSOCIATED PROTEIN 20.2) | chr5:2876753-2878700 FORWARD	0.0819601	0.664535	-0.828039	0.122723	0.492142	-0.691389	0.382039	0.620612	-0.581385	0.475492	0	-0.325037	0.155026	0.370728	0.107375	0.86342	0.92279
AT5G11150	cell.vesicle transport	Symbols: ATVAMP713, VAMP713 | ATVAMP713 (VESICLE-ASSOCIATED MEMBRANE PROTEIN 713) | chr5:3546286-3548111 REVERSE	0.937632	1.00266	0.0290047	0.38116	0.775385	-0.536108	0.2829	0.52586	0.47754	0.73364	0	-0.259616	0.388044	0.60392	0.298517	0.884862	0.9357
AT5G11490	cell.vesicle transport	adaptin family protein | chr5:3671818-3676309 FORWARD	0.272062	0.903081	0.259476	0.563245	0.871316	0.120813	0.00101518	0.00870693	0.62974	0.732367	0	0.0859435	0.0187472	0.122831	0.0260407	0.287778	0.509683
AT5G12370	cell.vesicle transport	Symbols: SEC10 | SEC10 (EXOCYST COMPLEX COMPONENT SEC10) | chr5:4002775-4008804 REVERSE	0.432965	0.950651	0.144713	0.506066	0.850158	0.15151	0.0179178	0.0805071	0.435344	0.715797	0	0.08876	0.140795	0.351287	0.00131549	0.400369	0.60871
AT5G13990	cell.vesicle transport	Symbols: ATEXO70C2 | ATEXO70C2 (exocyst subunit EXO70 family protein C2); protein binding | chr5:4514568-4516892 REVERSE	0.60166	0.979526	0.12073	0.392416	0.780341	0.785969	0.929385	0.978276	0.0346452	0.317311	0	-0.878949	0.117372	0.31941	0.100814	0.152548	0.363228
AT5G16490	cell.vesicle transport	Symbols: RIC4 | RIC4 (ROP-INTERACTIVE CRIB MOTIF-CONTAINING PROTEIN 4); protein binding | chr5:5384305-5385213 REVERSE	0.955705	1.00467	-0.536639	0.325987	0.735433	0.586383	0.354944	0.598053	0.746143	0.592093	0	-0.42652	0.981734	0.989221	0.0671625	0.180755	0.39833
AT5G16830	cell.vesicle transport	Symbols: SYP21, ATSYP21, PEP12, ATPEP12, PEP12P | SYP21 (SYNTAXIN OF PLANTS 21); SNAP receptor | chr5:5532846-5535252 REVERSE	0.516803	0.968956	-0.172238	0.480358	0.834591	0.189753	0.633407	0.810305	-0.103502	0.202705	0	-0.298461	0.371337	0.589865	4.01937e-05	0.0277983	0.145352
AT5G16880	cell.vesicle transport	VHS domain-containing protein / GAT domain-containing protein | chr5:5548914-5551463 FORWARD	0.61209	0.982329	-0.0891358	0.860048	0.97396	-0.0200916	0.0266177	0.108296	0.326746	0.508147	0	-0.112781	0.220217	0.444187	0.000260117	0.0634233	0.223202
AT5G22360	cell.vesicle transport	Symbols: ATVAMP714, VAMP714 | ATVAMP714 (VESICLE-ASSOCIATED MEMBRANE PROTEIN 714) | chr5:7404004-7405765 REVERSE	0.133438	0.774336	-0.354181	0.566135	0.872219	-0.220768	0.209643	0.439592	0.352729	0.569047	0	-0.143686	0.569105	0.739772	0.223077	0.181372	0.398823
AT5G22770	cell.vesicle transport	Symbols: alpha-ADR | alpha-ADR (alpha-adaptin); binding / protein binding / protein transporter | chr5:7579544-7588246 REVERSE	0.813574	0.997333	0.0547434	0.693612	0.920157	0.102026	0.071379	0.217406	0.420848	0.227165	0	0.332787	0.0486753	0.201567	0.631561	0.179754	0.397213
AT5G22780	cell.vesicle transport	adaptin family protein | chr5:7589854-7598049 REVERSE	0.891862	0.997514	-0.0202416	0.323532	0.73324	0.299313	0.469316	0.692787	0.170625	0.693526	0	-0.114747	0.792161	0.880641	0.00475221	0.144131	0.352318
AT5G26980	cell.vesicle transport	Symbols: SYP41, ATSYP41, ATTLG2A | SYP41 (SYNTAXIN OF PLANTS 41); SNAP receptor | chr5:9488148-9490807 REVERSE	0.21642	0.869511	0.378423	0.419469	0.797157	0.265523	0.00270363	0.0191659	1.34316	0.854247	0	-0.0917897	0.0326352	0.163252	0.000111634	0.12669	0.327532
AT5G38840	cell.vesicle transport	forkhead-associated domain-containing protein / FHA domain-containing protein | chr5:15551296-15555077 FORWARD	0.532185	0.974031	0.27508	0.209806	0.624241	0.526011	0.968128	0.997235	-0.0111509	0.439325	0	-0.24873	0.782638	0.874489	0.28151	0.254039	0.478298
AT5G39510	cell.vesicle transport	Symbols: VTI11, ATVTI1A, ATVTI11, ZIG, SGR4, VTI1A | SGR4 (SHOOT GRAVITROPSIM 4); receptor | chr5:15821442-15823840 FORWARD	0.854112	0.998786	0.0329985	0.418923	0.796982	0.190314	0.0748683	0.224523	0.311539	0.141237	0	-0.314723	0.0458642	0.194862	0.533259	0.00264018	0.0437512
AT5G46860	cell.vesicle transport	Symbols: VAM3, ATVAM3, SYP22, ATSYP22, SGR3 | VAM3; SNAP receptor | chr5:19012021-19014004 REVERSE	0.266027	0.902779	-0.2329	0.163753	0.561634	-0.361026	8.80668e-05	0.00114934	1.10263	0.375584	0	0.359887	0.0584517	0.221334	0.000160491	0.0138578	0.100907
AT5G47180	cell.vesicle transport	vesicle-associated membrane family protein / VAMP family protein | chr5:19161142-19163432 REVERSE	0.468627	0.961531	-0.301537	0.529755	0.860936	0.238865	3.12167e-06	6.64613e-05	1.63924	0.637491	0	0.316517	0.0702964	0.243919	0.483766	0.00510987	0.0599176
[truncated: 17,986 more rows]
