# Supplementary material for: Alteration in Auxin Homeostasis and Signaling by Overexpression Of PINOID Kinase Causes Leaf Growth Defects in Arabidopsis thaliana
Source: Front Plant Sci. 2017 Jun 14;8:1009. doi: 10.3389/fpls.2017.01009 (PMC5470171; doi:10.3389/fpls.2017.01009)
Supplement: Supplementary file 2 [file Data_Sheet_2.XLSX]

## Sheet: S2
RNA sequencing data for all 3805 differentially expressed genes in atleast one genotype and timepoint. Fold change for significantly up- or downregulated genes are in boldface. Paranthesis denotes days after stratification.
Feature ID	BIOLOGICAL PROCESS	DESCRIPTION	P10 (D9)	P21 (D9)	P10 (D16)	P21 (D16)
			log2 FOLD CHANGE	log2 FOLD CHANGE	log2 FOLD CHANGE	log2 FOLD CHANGE
AT5G54080	amino acid metabolism.degradation.aromatic aa.tyrosine	Symbols: HGO | HGO (HOMOGENTISATE 1,2-DIOXYGENASE); homogentisate 1,2-dioxygenase | chr5:21945869-21948285 FORWARD	-0.883874	-1.13205	0.974178	-0.585385
AT1G64660	amino acid metabolism.degradation.aspartate family.methionine.methionine gamma-lyase	Symbols: ATMGL | ATMGL (ARABIDOPSIS THALIANA METHIONINE GAMMA-LYASE); catalytic/ methionine gamma-lyase | chr1:24028918-24030780 FORWARD	1.0262	1.7662	3.01175	-0.117169
AT5G47720	amino acid metabolism.degradation.branched chain group.isoleucine	acetyl-CoA C-acyltransferase, putative / 3-ketoacyl-CoA thiolase, putative | chr5:19331547-19334277 FORWARD	0.343164	0.621908	0.302558	-1.0301
AT1G03090	amino acid metabolism.degradation.branched chain group.leucine	Symbols: MCCA | MCCA; methylcrotonoyl-CoA carboxylase | chr1:739679-744184 FORWARD	-1.23029	-1.6214	0.283186	-0.369299
AT1G21400	amino acid metabolism.degradation.branched chain group.shared	2-oxoisovalerate dehydrogenase, putative / 3-methyl-2-oxobutanoate dehydrogenase, putative / branched-chain alpha-keto acid dehydrogenase E1 alpha subunit, putative | chr1:7493426-7496710 FORWARD	-0.31059	-0.401016	1.5313	-0.489241
AT2G14170	amino acid metabolism.degradation.branched chain group.valine	Symbols: ALDH6B2 | ALDH6B2; 3-chloroallyl aldehyde dehydrogenase/ methylmalonate-semialdehyde dehydrogenase (acylating)/ oxidoreductase | chr2:5977356-5981899 REVERSE	-0.623565	-1.14075	1.11414	0.535167
AT2G34470	amino acid metabolism.degradation.glutamate family.arginine	Symbols: UREG, PSKF109 | UREG (UREASE ACCESSORY PROTEIN G); ATP binding / metal ion binding / nickel ion binding / nucleotide binding | chr2:14530735-14532505 REVERSE	0.0987531	0.148325	1.46407	0.0245799
AT4G08870	amino acid metabolism.degradation.glutamate family.arginine	arginase, putative | chr4:5646439-5648727 REVERSE	0.0332219	1.2152	-0.700612	-0.133944
AT5G13780	amino acid metabolism.degradation.glutamate family.glutamine	GCN5-related N-acetyltransferase, putative | chr5:4447259-4448646 REVERSE	-0.455286	-0.817919	-0.628726	-0.0560327
AT5G62530	amino acid metabolism.degradation.glutamate family.proline	Symbols: ALDH12A1, ATP5CDH, P5CDH | ALDH12A1; 1-pyrroline-5-carboxylate dehydrogenase/ 3-chloroallyl aldehyde dehydrogenase | chr5:25099003-25103298 REVERSE	0.472946	0.590921	0.850662	0.194415
AT3G30775	amino acid metabolism.degradation.glutamate family.proline	Symbols: ERD5, PRODH, AT-POX, ATPOX, ATPDH, PRO1 | ERD5 (EARLY RESPONSIVE TO DEHYDRATION 5); proline dehydrogenase | chr3:12448636-12451248 REVERSE	-2.11305	-3.39641	-0.438741	0.295606
AT4G35810	amino acid metabolism.degradation.glutamate family.proline	oxidoreductase, 2OG-Fe(II) oxygenase family protein | chr4:16968921-16970358 FORWARD	-0.86263	-1.29488	0	0.151247
AT1G08630	amino acid metabolism.degradation.serine-glycine-cysteine group.glycine	Symbols: THA1 | THA1 (Threonine Aldolase 1); aldehyde-lyase/ threonine aldolase | chr1:2743761-2746939 REVERSE	-1.27498	-0.381464	3.09352	2.00373
AT1G72190	amino acid metabolism.degradation.serine-glycine-cysteine group.glycine	oxidoreductase family protein | chr1:27167363-27169717 REVERSE	0.345227	0.276904	2.20547	0.345777
AT1G69040	amino acid metabolism.misc	Symbols: ACR4 | ACR4 (ACT REPEAT 4); amino acid binding | chr1:25957819-25960307 FORWARD	-0.243912	-0.816393	-1.42357	-0.335923
AT2G03730	amino acid metabolism.misc	Symbols: ACR5 | ACR5; amino acid binding | chr2:1137635-1140186 REVERSE	-0.128518	-0.239764	-1.22605	-0.0601617
AT1G80360	amino acid metabolism.synthesis.aromatic aa.phenylalanine and tyrosine	aminotransferase class I and II family protein | chr1:30208499-30210803 REVERSE	-0.126574	-0.347359	-1.2453	0.358489
AT2G44040	amino acid metabolism.synthesis.aspartate family.lysine.dihydrodipicolinate reductase	dihydrodipicolinate reductase family protein | chr2:18221769-18224104 REVERSE	-0.113314	-0.767998	-0.0591343	0.349226
AT4G23600	amino acid metabolism.synthesis.aspartate family.methionine.cystathionine beta-lyase	Symbols: CORI3, JR2 | CORI3 (CORONATINE INDUCED 1); cystathionine beta-lyase/ transaminase | chr4:12310619-12313212 FORWARD	1.24835	2.2552	0.170727	-1.06697
AT3G22740	amino acid metabolism.synthesis.aspartate family.methionine.homocysteine S-methyltransferase	Symbols: HMT3 | HMT3; homocysteine S-methyltransferase | chr3:8032959-8035809 REVERSE	-0.525351	-0.472984	-1.43643	-3.66583
AT2G43920	amino acid metabolism.synthesis.aspartate family.methionine.methionine S-methyltransferase	thiol methyltransferase, putative | chr2:18189008-18191348 REVERSE	-0.0203512	0.399365	1.14432	0.261343
AT3G02020	amino acid metabolism.synthesis.aspartate family.misc.homoserine.aspartate kinase	Symbols: AK3 | AK3 (ASPARTATE KINASE 3); aspartate kinase | chr3:340546-343835 REVERSE	0.117054	0.642173	-0.229834	-2.08042
AT1G14810	amino acid metabolism.synthesis.aspartate family.misc.homoserine.aspartate semialdehyde dehydrogenase	semialdehyde dehydrogenase family protein | chr1:5102424-5104695 REVERSE	0.0735193	-0.473094	-0.920767	-0.039339
AT2G31810	amino acid metabolism.synthesis.branched chain group.common.acetolactate synthase	acetolactate synthase small subunit, putative | chr2:13524221-13528557 FORWARD	-0.663607	-1.35547	-0.533283	0.250876
AT3G49680	amino acid metabolism.synthesis.branched chain group.common.branched-chain amino acid aminotransferase	Symbols: ATBCAT-3, BCAT3 | BCAT3 (BRANCHED-CHAIN AMINOTRANSFERASE 3); branched-chain-amino-acid transaminase/ catalytic | chr3:18422649-18425693 FORWARD	0.103292	-0.0718883	-0.769877	-0.587478
AT5G14200	amino acid metabolism.synthesis.branched chain group.leucine specific.3-isopropylmalate dehydrogenase	3-isopropylmalate dehydrogenase, chloroplast, putative | chr5:4576202-4578402 FORWARD	0.127904	0.0775896	-1.84666	-1.30828
AT2G22250	amino acid metabolism.synthesis.central amino acid metabolism.aspartate.aspartate aminotransferase	Symbols: ATAAT, AAT, MEE17 | aminotransferase class I and II family protein | chr2:9457810-9460412 REVERSE	0.172881	0.379275	0.297998	0.768224
AT1G62800	amino acid metabolism.synthesis.central amino acid metabolism.aspartate.aspartate aminotransferase	Symbols: ASP4 | ASP4 (ASPARTATE AMINOTRANSFERASE 4); catalytic/ pyridoxal phosphate binding / transaminase/ transferase, transferring nitrogenous groups | chr1:23253703-23257463 REVERSE	-0.550418	-0.825814	0.119437	-1.50521
AT3G22200	amino acid metabolism.synthesis.central amino acid metabolism.GABA.GABA transaminase	Symbols: POP2, GABA-T, HER1 | POP2 (POLLEN-PISTIL INCOMPATIBILITY 2); 4-aminobutyrate transaminase/ 4-aminobutyrate:pyruvate transaminase | chr3:7835148-7839061 FORWARD	0.52368	0.230485	1.78282	0.619927
AT2G02010	amino acid metabolism.synthesis.central amino acid metabolism.GABA.Glutamate decarboxylase	Symbols: GAD4 | GAD4 (glutamate decarboxylase 4); calmodulin binding | chr2:474165-476594 REVERSE	-0.990169	-1.64375	-1.20267	1.4071
AT4G24830	amino acid metabolism.synthesis.glutamate family.arginine.arginosuccinate synthase	arginosuccinate synthase family | chr4:12792873-12795974 REVERSE	0.0640671	-0.137735	-0.837122	0.27104
AT1G15410	amino acid metabolism.synthesis.glutamate family.arginine.aspartate racemase	aspartate-glutamate racemase family | chr1:5298324-5300927 FORWARD	0.444572	0.930332	1.15847	-0.181866
AT2G39800	amino acid metabolism.synthesis.glutamate family.proline.delta 1-pyrroline-5-carboxylate synthetase	Symbols: P5CS1, ATP5CS | P5CS1 (DELTA1-PYRROLINE-5-CARBOXYLATE SYNTHASE 1); delta1-pyrroline-5-carboxylate synthetase | chr2:16598164-16603319 REVERSE	0.5808	1.28484	2.81651	-0.375293
AT1G31860	amino acid metabolism.synthesis.histidine.bifunctional phosphoribosyl-ATP diphosphatase and phosphoribosyl-AMP cyclohydrolase	Symbols: AT-IE, HISN2 | AT-IE; phosphoribosyl-AMP cyclohydrolase/ phosphoribosyl-ATP diphosphatase | chr1:11434108-11436607 REVERSE	-0.361246	-0.481826	-0.92341	0.551897
AT1G18490	amino acid metabolism.synthesis.serine-glycine-cysteine group.cysteine	unknown protein | chr1:6366520-6368849 FORWARD	-0.386018	-0.250394	0.884748	0.308027
AT3G03630	amino acid metabolism.synthesis.serine-glycine-cysteine group.cysteine.OASTL	Symbols: CS26 | CS26; cysteine synthase | chr3:877928-880446 REVERSE	-0.533615	-1.08671	-0.889246	-1.12203
AT5G28030	amino acid metabolism.synthesis.serine-glycine-cysteine group.cysteine.OASTL	cysteine synthase, putative / O-acetylserine (thiol)-lyase, putative / O-acetylserine sulfhydrylase, putative | chr5:10030406-10032451 REVERSE	2.50809	3.88643	-2.00751	-0.0400895
AT3G04940	amino acid metabolism.synthesis.serine-glycine-cysteine group.cysteine.OASTL	Symbols: ATCYSD1, CYSD1 | CYSD1 (CYSTEINE SYNTHASE D1); cysteine synthase | chr3:1365165-1367759 FORWARD	-0.149774	0.0267788	0.824329	0.0537062
AT5G28020	amino acid metabolism.synthesis.serine-glycine-cysteine group.cysteine.OASTL	Symbols: CYSD2, ATCYSD2 | CYSD2 (CYSTEINE SYNTHASE D2); catalytic/ cysteine synthase/ pyridoxal phosphate binding | chr5:10026183-10028531 REVERSE	0.894068	1.56089	-0.317605	-0.459855
AT1G17745	amino acid metabolism.synthesis.serine-glycine-cysteine group.serine.phosphoglycerate dehydrogenase	Symbols: PGDH | PGDH (3-PHOSPHOGLYCERATE DEHYDROGENASE); phosphoglycerate dehydrogenase | chr1:6100964-6105265 FORWARD	1.09783	1.99159	2.89171	-0.594806
AT3G53950	Biodegradation of Xenobiotics	glyoxal oxidase-related | chr3:19975619-19977439 FORWARD	-0.383495	-0.111922	1.94487	1.00417
AT1G49660	Biodegradation of Xenobiotics	Symbols: AtCXE5 | AtCXE5 (Arabidopsis thaliana carboxyesterase 5); carboxylesterase | chr1:18378697-18379799 REVERSE	0.523994	0.706488	0.81862	-0.201079
AT1G64185	Biodegradation of Xenobiotics.lactoylglutathione lyase	lactoylglutathione lyase family protein / glyoxalase I family protein | chr1:23824514-23825383 FORWARD	0.111647	-0.0294462	0.155749	-2.10188
AT1G11840	Biodegradation of Xenobiotics.lactoylglutathione lyase	Symbols: ATGLX1 | ATGLX1 (GLYOXALASE I HOMOLOG); lactoylglutathione lyase/ metal ion binding | chr1:3995169-3997864 FORWARD	0.415104	0.796876	0.988171	-0.0402588
AT4G31120	C1-metabolism	Symbols: SKB1, ATPRMT5 | SKB1 (SHK1 BINDING PROTEIN 1); protein methyltransferase | chr4:15132011-15136639 REVERSE	-0.516953	-0.873734	-0.451383	-0.737003
AT5G13050	C1-metabolism.5-formyltetrahydrofolate cyclo-ligase	Symbols: 5-FCL | 5-FCL (5-FORMYLTETRAHYDROFOLATE CYCLOLIGASE); 5-formyltetrahydrofolate cyclo-ligase | chr5:4136556-4138792 REVERSE	0.121432	0.452947	1.17732	0.348678
AT5G05980	C1-metabolism.tetrahydrofolate synthase	Symbols: ATDFB, DFB | ATDFB (A. THALIANA DHFS-FPGS HOMOLOG B); tetrahydrofolylpolyglutamate synthase | chr5:1799490-1804492 REVERSE	-0.0891358	0.0907306	0.777579	0.372372
AT5G55730	cell wall.cell wall proteins.AGPs.AGP	Symbols: FLA1 | FLA1 (FASCICLIN-LIKE ARAB INOGALACTAN 1) | chr5:22558148-22560461 REVERSE	0.253169	0.278891	0.83138	0.64591
AT2G47930	cell wall.cell wall proteins.AGPs.AGP	Symbols: AGP26, ATAGP26 | AGP26 (ARABINOGALACTAN PROTEIN 26) | chr2:19616975-19617681 REVERSE	-0.0875706	0.325036	-1.56147	-0.35013
AT4G16980	cell wall.cell wall proteins.AGPs.AGP	arabinogalactan-protein family | chr4:9556978-9557812 FORWARD	0.133391	0.355347	-1.18798	0.150336
AT5G44130	cell wall.cell wall proteins.AGPs.AGP	Symbols: FLA13 | FLA13 (FASCICLIN-LIKE ARABINOGALACTAN PROTEIN 13 PRECURSOR) | chr5:17761090-17762003 FORWARD	-0.0181142	-0.000730903	-0.795036	0.0449092
AT4G12730	cell wall.cell wall proteins.AGPs.AGP	Symbols: FLA2 | FLA2 (FASCICLIN-LIKE ARABINOGALACTAN 2) | chr4:7491383-7492876 REVERSE	-0.0325298	0.229093	-0.851498	0.0714674
AT5G03170	cell wall.cell wall proteins.AGPs.AGP	Symbols: FLA11 | FLA11 | chr5:752750-753657 REVERSE	0.682313	1.06627	0.824522	0.717187
AT3G22440	cell wall.cell wall proteins.HRGP	hydroxyproline-rich glycoprotein family protein | chr3:7959754-7962200 FORWARD	0.268555	0.546105	1.27712	0.0454465
AT4G16790	cell wall.cell wall proteins.HRGP	hydroxyproline-rich glycoprotein family protein | chr4:9451585-9453254 REVERSE	0.804036	1.67723	-0.659351	-0.413747
AT1G76930	cell wall.cell wall proteins.HRGP	Symbols: ATEXT4, ORG5, ATEXT1 | ATEXT4 (EXTENSIN 4); structural constituent of cell wall | chr1:28895301-28896883 REVERSE	-1.96581	-1.92519	-1.75857	2.74154
AT3G24480	cell wall.cell wall proteins.LRR	leucine-rich repeat family protein / extensin family protein | chr3:8901154-8902638 REVERSE	1.32351	1.38525	-0.831542	0.0752842
AT2G42800	cell wall.cell wall proteins.LRR	Symbols: AtRLP29 | AtRLP29 (Receptor Like Protein 29); protein binding | chr2:17807942-17809590 REVERSE	-0.214344	-1.59296	0.62931	0.151247
AT5G16190	cell wall.cellulose synthesis	Symbols: ATCSLA11, CSLA11 | ATCSLA11; cellulose synthase/ transferase, transferring glycosyl groups | chr5:5283550-5286293 REVERSE	0.523994	0.709369	-0.883514	-1.72765
AT4G13410	cell wall.cellulose synthesis	Symbols: ATCSLA15, CSLA15 | ATCSLA15; cellulose synthase/ transferase, transferring glycosyl groups | chr4:7792219-7795824 REVERSE	-0.145865	0.515614	1.38927	3.10584
AT5G03760	cell wall.cellulose synthesis	Symbols: ATCSLA09, CSLA09, ATCSLA9, CSLA9, RAT4 | ATCSLA09; mannan synthase/ transferase, transferring glycosyl groups | chr5:985675-990549 REVERSE	0.371993	0.934527	0.783684	0.311829
AT1G24070	cell wall.cellulose synthesis	Symbols: ATCSLA10, CSLA10 | ATCSLA10; cellulose synthase/ transferase, transferring glycosyl groups | chr1:8516238-8519734 REVERSE	1.17768	2.29795	5.27895	0.566486
AT4G31590	cell wall.cellulose synthesis	Symbols: ATCSLC05, CSLC05, ATCSLC5 | ATCSLC5 (CELLULOSE-SYNTHASE LIKE C5); cellulose synthase/ transferase, transferring glycosyl groups | chr4:15309506-15312591 REVERSE	0.150709	0.254029	0.796893	0.299592
AT3G28180	cell wall.cellulose synthesis	Symbols: ATCSLC04, CSLC04, ATCSLC4, CSLC4 | ATCSLC04 (CELLULOSE-SYNTHASE LIKE C4); cellulose synthase/ transferase, transferring glycosyl groups | chr3:10505829-10509239 FORWARD	0.376839	0.889862	-0.496669	-0.356853
AT1G55850	cell wall.cellulose synthesis.cellulose synthase	Symbols: ATCSLE1, CSLE1 | ATCSLE1; cellulose synthase/ transferase, transferring glycosyl groups | chr1:20876699-20879482 FORWARD	0.471954	1.02345	1.61926	-0.351431
AT4G24010	cell wall.cellulose synthesis.cellulose synthase	Symbols: ATCSLG1, CSLG1 | ATCSLG1; cellulose synthase/ transferase/ transferase, transferring glycosyl groups | chr4:12466345-12469844 FORWARD	-0.265903	-0.439098	1.81484	-1.2176
AT4G23990	cell wall.cellulose synthesis.cellulose synthase	Symbols: ATCSLG3, CSLG3 | ATCSLG3; cellulose synthase/ transferase/ transferase, transferring glycosyl groups | chr4:12456489-12460753 FORWARD	0.596056	0.606879	1.82519	-0.608419
AT5G44030	cell wall.cellulose synthesis.cellulose synthase	Symbols: CESA4, IRX5, NWS2 | CESA4 (CELLULOSE SYNTHASE A4); cellulose synthase/ transferase, transferring glycosyl groups | chr5:17714645-17719723 FORWARD	0.292212	0.74456	1.30031	0.327308
AT1G23480	cell wall.cellulose synthesis.cellulose synthase	Symbols: ATCSLA03, CSLA03, ATCSLA3 | ATCSLA03 (CELLULOSE SYNTHASE-LIKE A3); cellulose synthase/ transferase, transferring glycosyl groups | chr1:8333020-8336385 FORWARD	-0.403979	-0.410584	-1.4066	0.115984
AT1G02730	cell wall.cellulose synthesis.cellulose synthase	Symbols: ATCSLD5, CSLD5 | ATCSLD5; 1,4-beta-D-xylan synthase/ cellulose synthase | chr1:594573-598657 REVERSE	-0.117912	-0.818769	-0.14633	-0.13293
AT1G22880	cell wall.degradation.cellulases and beta -1,4-glucanases	Symbols: ATGH9B4, ATCEL5, CEL5 | CEL5 (CELLULASE 5); catalytic/ hydrolase, hydrolyzing O-glycosyl compounds | chr1:8095502-8097709 FORWARD	-0.168947	-0.211403	-0.0275446	-0.791875
AT2G32990	cell wall.degradation.cellulases and beta -1,4-glucanases	Symbols: AtGH9B8 | AtGH9B8 (Arabidopsis thaliana glycosyl hydrolase 9B8); catalytic/ hydrolase, hydrolyzing O-glycosyl compounds | chr2:14003250-14006017 FORWARD	1.31953	1.78459	1.58644	0.528688
AT3G19620	cell wall.degradation.mannan-xylose-arabinose-fucose	glycosyl hydrolase family 3 protein | chr3:6815613-6818308 REVERSE	1.9337	2.93774	1.88333	-0.356404
AT5G49360	cell wall.degradation.mannan-xylose-arabinose-fucose	Symbols: BXL1, ATBXL1 | BXL1 (BETA-XYLOSIDASE 1); hydrolase, hydrolyzing O-glycosyl compounds | chr5:20011879-20016742 REVERSE	-1.67456	-2.37205	-3.77398	-0.612469
AT3G52840	cell wall.degradation.mannan-xylose-arabinose-fucose	Symbols: BGAL2 | BGAL2 (beta-galactosidase 2); beta-galactosidase/ catalytic/ cation binding | chr3:19581113-19586299 FORWARD	-0.102276	-0.0125947	0.873863	-0.335548
AT5G66460	cell wall.degradation.mannan-xylose-arabinose-fucose	(1-4)-beta-mannan endohydrolase, putative | chr5:26538395-26541036 REVERSE	0.158691	0.666251	2.42059	-0.242138
AT4G30270	cell wall.degradation.mannan-xylose-arabinose-fucose	Symbols: MERI5B, MERI-5, SEN4 | MERI5B (meristem-5); hydrolase, acting on glycosyl bonds / xyloglucan:xyloglucosyl transferase | chr4:14819192-14820592 REVERSE	-0.150367	-0.0665208	-3.65274	-0.404786
AT1G58370	cell wall.degradation.mannan-xylose-arabinose-fucose	Symbols: RXF12, ATXYN1 | RXF12; endo-1,4-beta-xylanase/ hydrolase, hydrolyzing O-glycosyl compounds | chr1:21684584-21688321 FORWARD	1.44266	0.775466	-2.03365	-0.167791
AT1G02640	cell wall.degradation.mannan-xylose-arabinose-fucose	Symbols: BXL2, ATBXL2 | BXL2 (BETA-XYLOSIDASE 2); hydrolase, hydrolyzing O-glycosyl compounds | chr1:564205-567769 FORWARD	-1.36988	-2.14026	-0.0655725	-0.0296627
AT5G64570	cell wall.degradation.mannan-xylose-arabinose-fucose	Symbols: XYL4, ATBXL4 | XYL4; hydrolase, hydrolyzing O-glycosyl compounds / xylan 1,4-beta-xylosidase | chr5:25810115-25813335 REVERSE	-0.704457	-1.1909	0.0309503	0.554401
AT1G67750	cell wall.degradation.pectate lyases and polygalacturonases	pectate lyase family protein | chr1:25401588-25403503 FORWARD	0.442008	0.896901	2.82066	1.099
AT1G10640	cell wall.degradation.pectate lyases and polygalacturonases	polygalacturonase | chr1:3515365-3517888 REVERSE	0.321068	0.665942	1.87734	1.3689
AT5G14650	cell wall.degradation.pectate lyases and polygalacturonases	polygalacturonase, putative / pectinase, putative | chr5:4724450-4726513 FORWARD	-1.06696	-0.201893	1.50388	1.24987
AT4G23820	cell wall.degradation.pectate lyases and polygalacturonases	glycoside hydrolase family 28 protein / polygalacturonase (pectinase) family protein | chr4:12397038-12400091 REVERSE	-0.0125887	-0.326595	-0.361356	0.786769
AT1G56710	cell wall.degradation.pectate lyases and polygalacturonases	glycoside hydrolase family 28 protein / polygalacturonase (pectinase) family protein | chr1:21258008-21259933 REVERSE	1.35078	2.36006	2.00769	1.14064
AT5G49215	cell wall.degradation.pectate lyases and polygalacturonases	glycoside hydrolase family 28 protein / polygalacturonase (pectinase) family protein | chr5:19953487-19956116 FORWARD	0.233091	0.500035	-1.23817	0.367594
AT1G09890	cell wall.degradation.pectate lyases and polygalacturonases	lyase | chr1:3214237-3217538 REVERSE	0.95444	0.840852	2.56088	1.05404
AT1G19170	cell wall.degradation.pectate lyases and polygalacturonases	glycoside hydrolase family 28 protein / polygalacturonase (pectinase) family protein | chr1:6616643-6618986 FORWARD	-0.223407	-0.0189853	1.02633	0.145188
AT1G23460	cell wall.degradation.pectate lyases and polygalacturonases	polygalacturonase | chr1:8327312-8329622 FORWARD	-0.326853	1.00245	0.768202	-0.393242
AT5G63180	cell wall.degradation.pectate lyases and polygalacturonases	pectate lyase family protein | chr5:25340954-25343119 REVERSE	0.722097	0.966756	-0.29635	-0.0713725
AT5G62620	cell wall.hemicellulose synthesis	galactosyltransferase family protein | chr5:25136751-25139946 FORWARD	0.401174	0.796472	1.27278	-0.0159424
AT2G03220	cell wall.hemicellulose synthesis	Symbols: FT1, ATFUT1, ATFT1, MUR2 | FT1 (FUCOSYLTRANSFERASE 1); fucosyltransferase/ transferase, transferring glycosyl groups | chr2:970259-972407 REVERSE	-0.085031	0.220129	0.901269	0.132626
AT5G54690	cell wall.hemicellulose synthesis.glucuronoxylan	Symbols: GAUT12, LGT6, IRX8 | GAUT12 (GALACTURONOSYLTRANSFERASE 12); polygalacturonate 4-alpha-galacturonosyltransferase/ transferase, transferring glycosyl groups / transferase, transferring hexosyl groups | chr5:22219224-22221840 REVERSE	2.15742	2.88688	1.45805	0.81759
AT1G19300	cell wall.hemicellulose synthesis.glucuronoxylan	Symbols: GATL1, PARVUS, GLZ1 | PARVUS (PARVUS); polygalacturonate 4-alpha-galacturonosyltransferase/ transferase, transferring glycosyl groups / transferase, transferring hexosyl groups | chr1:6671137-6672653 REVERSE	0.471954	0.24453	0.931097	-0.0892612
AT2G20370	cell wall.hemicellulose synthesis.xyloglucan.XXXG galactose Transferase	Symbols: KAM1, MUR3 | MUR3 (MURUS 3); catalytic/ transferase, transferring glycosyl groups | chr2:8791986-8794401 FORWARD	0.736544	0.842663	0.908218	0.0846679
AT2G20750	cell wall.modification	Symbols: ATEXPB1, EXPB1, ATHEXP BETA 1.5 | ATEXPB1 (ARABIDOPSIS THALIANA EXPANSIN B1) | chr2:8941119-8942689 FORWARD	0.825617	1.25476	0.877649	1.19195
AT5G56320	cell wall.modification	Symbols: ATEXPA14, EXP14, ATEXP14, ATHEXP ALPHA 1.5 | ATEXPA14 (ARABIDOPSIS THALIANA EXPANSIN A14) | chr5:22808641-22810237 FORWARD	-1.65943	-0.743772	-2.20092	-1.49528
AT4G30290	cell wall.modification	Symbols: ATXTH19, XTH19 | XTH19 (XYLOGLUCAN ENDOTRANSGLUCOSYLASE/HYDROLASE 19); hydrolase, acting on glycosyl bonds / hydrolase, hydrolyzing O-glycosyl compounds / xyloglucan:xyloglucosyl transferase | chr4:14828712-14830016 REVERSE	-0.899468	-1.1191	-4.25427	-2.0819
AT3G44990	cell wall.modification	Symbols: XTR8, ATXTR8 | XTR8 (XYLOGLUCAN ENDO-TRANSGLYCOSYLASE-RELATED 8); hydrolase, acting on glycosyl bonds / xyloglucan:xyloglucosyl transferase | chr3:16446975-16448764 REVERSE	0.282635	0.841766	-1.48477	-0.330706
AT4G17030	cell wall.modification	Symbols: ATEXLB1, EXPR, AT-EXPR, ATEXPR1, ATHEXP BETA 3.1 | ATEXLB1 (ARABIDOPSIS THALIANA EXPANSIN-LIKE B1) | chr4:9581586-9583290 REVERSE	0.477623	1.94292	2.98146	0.218848
AT4G28250	cell wall.modification	Symbols: ATEXPB3, EXPB3, ATHEXP BETA 1.6 | ATEXPB3 (ARABIDOPSIS THALIANA EXPANSIN B3) | chr4:14000038-14002069 REVERSE	0.327125	0.0857254	2.19842	0.681837
AT2G37640	cell wall.modification	Symbols: ATEXPA3, ATEXP3, ATHEXP ALPHA 1.9, EXP3 | EXP3 | chr2:15787705-15789853 REVERSE	-0.240482	-0.401858	-0.786774	0.445188
AT5G65730	cell wall.modification	xyloglucan:xyloglucosyl transferase, putative / xyloglucan endotransglycosylase, putative / endo-xyloglucan transferase, putative | chr5:26299032-26300478 FORWARD	-0.499212	0.190458	-2.22821	0.154616
AT2G39700	cell wall.modification	Symbols: ATEXPA4, ATEXP4, ATHEXP ALPHA 1.6 | ATEXPA4 (ARABIDOPSIS THALIANA EXPANSIN A4) | chr2:16543832-16545584 REVERSE	0.111767	0.372075	1.20482	0.172315
AT2G06850	cell wall.modification	Symbols: EXGT-A1, EXT | EXGT-A1 (ENDOXYLOGLUCAN TRANSFERASE); hydrolase, acting on glycosyl bonds / xyloglucan:xyloglucosyl transferase | chr2:2763526-2765720 FORWARD	-0.374443	0.108475	-0.881781	0.0461335
AT4G38210	cell wall.modification	Symbols: ATEXPA20, EXP20, ATEXP20, ATHEXP ALPHA 1.23 | ATEXPA20 (ARABIDOPSIS THALIANA EXPANSIN A20) | chr4:17922756-17923973 REVERSE	-0.161693	-0.309576	1.23476	-0.091045
AT3G55500	cell wall.modification	Symbols: ATEXPA16, EXP16, ATEXP16, ATHEXP ALPHA 1.7 | ATEXPA16 (ARABIDOPSIS THALIANA EXPANSIN A16) | chr3:20574831-20576182 REVERSE	0.379201	1.56466	2.03602	-0.847028
AT4G37800	cell wall.modification	xyloglucan:xyloglucosyl transferase, putative / xyloglucan endotransglycosylase, putative / endo-xyloglucan transferase, putative | chr4:17775474-17777397 REVERSE	-0.300281	0.893828	-0.418577	0.0111298
AT5G33290	cell wall.pectin synthesis.Xylogalacturonan.Xylose Transferase	Symbols: XGD1 | XGD1 (XYLOGALACTURONAN DEFICIENT 1); UDP-xylosyltransferase/ catalytic | chr5:12558256-12562020 FORWARD	0.539679	0.733881	1.88858	-0.142457
AT1G57590	cell wall.pectin*esterases.acetyl esterase	carboxylesterase | chr1:21327360-21329763 REVERSE	-0.158543	-0.710077	1.95916	-2.30668
AT3G09410	cell wall.pectin*esterases.acetyl esterase	pectinacetylesterase family protein | chr3:2897638-2901019 REVERSE	0.230364	0.174284	0.790172	-0.522772
AT3G59010	cell wall.pectin*esterases.misc	pectinesterase family protein | chr3:21802805-21805214 REVERSE	1.3707	1.0499	1.53492	0.175086
AT1G23200	cell wall.pectin*esterases.misc	pectinesterase family protein | chr1:8227178-8229582 FORWARD	1.54602	2.10321	2.43338	-1.0559
AT1G11580	cell wall.pectin*esterases.PME	Symbols: ATPMEPCRA, PMEPCRA | PMEPCRA (METHYLESTERASE PCR A); enzyme inhibitor/ pectinesterase | chr1:3888690-3890811 FORWARD	0.736806	0.212646	-0.949459	-0.803354
AT1G53830	cell wall.pectin*esterases.PME	Symbols: ATPME2 | ATPME2; pectinesterase | chr1:20098522-20100889 FORWARD	-0.422198	-0.422198	-1.66457	-1.11441
AT3G49220	cell wall.pectin*esterases.PME	pectinesterase family protein | chr3:18249776-18253839 FORWARD	0.277632	0.365221	0.986729	0.109802
AT5G47500	cell wall.pectin*esterases.PME	pectinesterase family protein | chr5:19270959-19272883 REVERSE	0.210861	0.215584	1.79443	-0.207868
AT5G53370	cell wall.pectin*esterases.PME	Symbols: ATPMEPCRF, PMEPCRF | PMEPCRF (PECTIN METHYLESTERASE PCR FRAGMENT F); pectinesterase | chr5:21649532-21651593 REVERSE	0.469416	1.57801	0.457883	-0.15644
AT1G41830	cell wall.pectin*esterases.PME	Symbols: SKS6 | SKS6 (SKU5-SIMILAR 6); pectinesterase | chr1:15603617-15607966 REVERSE	0.589655	0.774803	-0.124459	-0.0333097
AT3G43270	cell wall.pectin*esterases.PME	pectinesterase family protein | chr3:15222125-15225460 REVERSE	1.08447	1.55707	0.156918	0.1243
AT3G02570	cell wall.precursor synthesis.phosphomannose isomerase	Symbols: MEE31, PMI1 | MEE31 (MATERNAL EFFECT EMBRYO ARREST 31); mannose-6-phosphate isomerase | chr3:543346-545595 REVERSE	0.43089	0.807619	0.343218	0.191183
AT1G12780	cell wall.precursor synthesis.UGE	Symbols: UGE1 | UGE1 (UDP-D-glucose/UDP-D-galactose 4-epimerase 1); UDP-glucose 4-epimerase/ protein dimerization | chr1:4355926-4358328 REVERSE	-0.764999	-0.501166	-1.48962	-0.606128
AT4G23920	cell wall.precursor synthesis.UGE	Symbols: UGE2 | UGE2 (UDP-D-glucose/UDP-D-galactose 4-epimerase 2); UDP-glucose 4-epimerase/ protein dimerization | chr4:12431277-12433864 FORWARD	0.27316	0.691194	1.36674	0.0350025
AT1G70620	cell.cycle	cyclin-related | chr1:26626566-26631104 FORWARD	0.454844	0.593721	1.2733	0.425911
AT5G26850	cell.cycle	INVOLVED IN: biological_process unknown; LOCATED IN: chloroplast; EXPRESSED IN: 23 plant structures; EXPRESSED DURING: 13 growth stages; BEST Arabidopsis thaliana protein match is: cyclin-related (TAIR:AT2G41830.1); Has 199 Blast hits to 197 proteins in 66 species: Archae - 0; Bacteria - 0; Metazoa - 113; Fungi - 19; Plants - 59; Viruses - 0; Other Eukaryotes - 8 (source: NCBI BLink). | chr5:9445…	0.0593675	-0.0481891	0.796978	0.254259
AT1G80370	cell.cycle	Symbols: CYCA2;4 | CYCA2;4 (Cyclin A2;4); cyclin-dependent protein kinase regulator | chr1:30213705-30216861 FORWARD	-0.282748	-0.450364	-1.89692	-0.683581
AT2G26760	cell.cycle	Symbols: CYCB1;4 | CYCB1;4 (Cyclin B1;4); cyclin-dependent protein kinase regulator | chr2:11401329-11403427 FORWARD	-0.279283	-0.635397	0.910094	0.524954
AT1G49620	cell.cycle	Symbols: KRP7, ICN6, ICK5 | ICK5; cyclin binding / cyclin-dependent protein kinase inhibitor | chr1:18365491-18366559 REVERSE	0.0784686	-0.711902	-1.64359	-0.14842
AT3G50630	cell.cycle	Symbols: KRP2, ICK2 | KRP2 (KIP-RELATED PROTEIN 2); cyclin-dependent protein kinase inhibitor/ kinase inhibitor/ protein binding | chr3:18800380-18801587 FORWARD	0.0111993	0.579424	0.836998	-0.235434
AT5G27620	cell.cycle	Symbols: CYCH;1 | CYCH;1 (CYCLIN H;1); cyclin-dependent protein kinase/ protein binding / protein kinase | chr5:9771324-9774875 FORWARD	-0.333123	-0.534026	-1.05738	-0.0628377
AT4G37630	cell.cycle	Symbols: CYCD5;1 | CYCD5;1 (cyclin d5;1); cyclin-dependent protein kinase | chr4:17679279-17681202 FORWARD	-0.297818	-0.144454	-1.49831	0.0603363
AT5G48820	cell.cycle	Symbols: KRP3, ICK6 | ICK6 (INHIBITOR/INTERACTOR WITH CYCLIN-DEPENDENT KINASE); cyclin binding / cyclin-dependent protein kinase inhibitor | chr5:19792608-19794346 REVERSE	-0.912986	-1.48542	-0.335509	0.608219
AT2G23430	cell.cycle	Symbols: ICK1, KRP1 | ICK1; cyclin-dependent protein kinase inhibitor | chr2:9976746-9978021 REVERSE	0.599517	1.13551	-0.342319	-0.318424
AT2G27970	cell.cycle	Symbols: CKS2 | CKS2 (CDK-subunit 2); cyclin-dependent protein kinase/ cyclin-dependent protein kinase regulator | chr2:11912212-11913297 REVERSE	-0.284823	-0.989925	0.678378	0.576044
AT2G45080	cell.cycle	Symbols: cycp3;1 | cycp3;1 (cyclin p3;1); cyclin-dependent protein kinase | chr2:18591665-18592455 FORWARD	-2.2391	-0.505284	0.295977	0
AT3G55920	cell.cycle.peptidylprolyl isomerase	peptidyl-prolyl cis-trans isomerase, putative / cyclophilin, putative / rotamase, putative | chr3:20743443-20745083 REVERSE	1.62708	1.91005	1.57664	0.662284
AT3G56070	cell.cycle.peptidylprolyl isomerase	Symbols: ROC2 | ROC2 (ROTAMASE CYCLOPHILIN 2); cyclosporin A binding / peptidyl-prolyl cis-trans isomerase | chr3:20806749-20808152 REVERSE	-0.209243	-0.88455	-1.06306	-0.502903
AT2G38730	cell.cycle.peptidylprolyl isomerase	peptidyl-prolyl cis-trans isomerase, putative / cyclophilin, putative / rotamase, putative | chr2:16192356-16194103 REVERSE	-0.315687	-0.697241	-0.831025	-0.42833
AT3G54010	cell.cycle.peptidylprolyl isomerase	Symbols: PAS1, DEI1 | PAS1 (PASTICCINO 1); FK506 binding / binding / peptidyl-prolyl cis-trans isomerase | chr3:20000861-20005183 FORWARD	0.547722	0.590631	1.00596	0.39704
AT5G48570	cell.cycle.peptidylprolyl isomerase	Symbols: ROF2, ATFKBP65 | peptidyl-prolyl cis-trans isomerase, putative / FK506-binding protein, putative | chr5:19690542-19693845 REVERSE	0.383275	2.38458	-1.57618	0.958256
AT3G27280	cell.division	Symbols: ATPHB4 | ATPHB4 (PROHIBITIN 4) | chr3:10076819-10078421 FORWARD	-0.323437	-1.70028	-1.44089	-1.55937
AT5G48600	cell.division	Symbols: ATSMC3, ATCAP-C, ATSMC4 | ATSMC3 (ARABIDOPSIS THALIANA STRUCTURAL MAINTENANCE OF CHROMOSOME 3); ATP binding / transporter | chr5:19701877-19709130 FORWARD	-0.196152	-0.208633	0.956539	1.13674
AT2G18290	cell.division	Symbols: APC10 | anaphase-promoting complex, subunit 10 family / APC10 family | chr2:7948306-7950329 REVERSE	-0.968872	-0.9978	-1.21738	-0.553243
AT3G01800	cell.division	ribosome recycling factor family protein / ribosome releasing factor family protein | chr3:285871-287950 FORWARD	-0.420337	-1.61171	-2.00437	-1.05981
AT3G54670	cell.division	Symbols: TTN8, SMC1, ATSMC1 | TTN8 (TITAN8); ATP binding / transporter | chr3:20235678-20243960 FORWARD	0.408991	0.4051	0.985316	0.350373
AT5G40770	cell.division	Symbols: ATPHB3 | ATPHB3 (PROHIBITIN 3) | chr5:16314850-16316719 REVERSE	-0.389301	-0.67054	-0.939821	-0.506351
AT3G02300	cell.division	regulator of chromosome condensation (RCC1) family protein | chr3:461148-464174 FORWARD	0.177471	0.477662	0.782519	0.142245
AT5G11580	cell.division	UVB-resistance protein-related / regulator of chromosome condensation (RCC1) family protein | chr5:3718810-3721334 FORWARD	-0.0305206	0.0147148	1.29311	0.307688
AT3G02510	cell.division	regulator of chromosome condensation (RCC1) family protein | chr3:521794-524631 REVERSE	0.153884	0.206069	1.21351	0.331093
AT3G03790	cell.division	ankyrin repeat family protein / regulator of chromosome condensation (RCC1) family protein | chr3:961997-968149 FORWARD	0.195548	0.297782	0.993414	-0.0606117
AT1G65920	cell.division	regulator of chromosome condensation (RCC1) family protein / zinc finger protein-related | chr1:24525102-24529294 REVERSE	0.46943	0.861091	3.12974	0.389479
AT2G38670	cell.division	Symbols: PECT1 | PECT1 (PHOSPHORYLETHANOLAMINE CYTIDYLYLTRANSFERASE 1); ethanolamine-phosphate cytidylyltransferase | chr2:16168837-16171918 FORWARD	0.31255	-0.0636366	1.16673	0.00713926
AT3G48150	cell.division	Symbols: APC8, CDC23 | APC8 (ANAPHASE-PROMOTING COMPLEX SUBUNIT 8); binding | chr3:17779653-17782645 REVERSE	-0.367859	-1.27813	0.569187	0.695296
AT4G35620	cell.division	Symbols: CYCB2;2 | CYCB2;2 (Cyclin B2;2); cyclin-dependent protein kinase regulator | chr4:16901621-16903920 FORWARD	-0.747747	-1.2257	-0.140574	-1.22172
AT5G41780	cell.organisation	myosin heavy chain-related | chr5:16723075-16724833 FORWARD	0	0.415677	-3.4004	-3.29226
AT2G42170	cell.organisation	actin, putative | chr2:17577714-17580392 FORWARD	-0.587297	-0.695168	1.42979	1.46748
AT4G03500	cell.organisation	ankyrin repeat family protein | chr4:1553092-1556571 FORWARD	-0.169605	-0.330248	-0.0432124	-1.17526
AT2G28620	cell.organisation	kinesin motor protein-related | chr2:12265167-12270020 REVERSE	-0.0724469	-0.657927	1.05691	2.29657
AT5G37590	cell.organisation	binding | chr5:14927313-14932787 REVERSE	-0.702567	-0.19228	0.0975014	-2.67977
AT2G34150	cell.organisation	Symbols: WAVE1 | WAVE1; actin monomer binding | chr2:14419295-14423467 REVERSE	0.695238	1.37336	2.86934	0.797021
AT3G56480	cell.organisation	myosin heavy chain-related | chr3:20936098-20939631 REVERSE	0.516255	0.881611	0.817627	0.698945
AT5G67270	cell.organisation	Symbols: ATEB1C, EB1C, ATEB1H1 | ATEB1C (microtubule end binding protein 1); microtubule binding | chr5:26840070-26842081 REVERSE	-0.665847	-1.23485	-1.14655	-0.406889
AT5G66310	cell.organisation	kinesin motor family protein | chr5:26485685-26491382 REVERSE	0.946169	0.825567	1.11359	0.485058
AT5G15970	cell.organisation	Symbols: KIN2, COR6.6 | KIN2 | chr5:5211911-5212665 FORWARD	0.181866	0.660013	1.53259	-0.602781
AT3G45850	cell.organisation	kinesin motor protein-related | chr3:16855612-16860950 REVERSE	0.52305	0.701462	0.802093	0.527564
AT5G60930	cell.organisation	chromosome-associated kinesin, putative | chr5:24515398-24522511 REVERSE	0.233164	-0.384475	1.3742	0.807308
AT3G61650	cell.organisation	Symbols: TUBG1 | TUBG1 (GAMMA-TUBULIN); GTP binding / GTPase/ structural molecule | chr3:22812601-22815011 REVERSE	-0.0864732	-0.203693	0.917271	0.629488
AT1G04160	cell.organisation	Symbols: XIB, ATXIB, XI-8, XI-B | XIB (MYOSIN XI B); motor | chr1:1086495-1096146 FORWARD	0.117498	0.322713	1.40524	1.03337
AT5G02620	cell.organisation	ankyrin repeat family protein | chr5:589527-591677 FORWARD	-0.151124	0.449627	0.808058	-0.304153
AT2G38760	cell.organisation	Symbols: ANNAT3 | ANNAT3 (ANNEXIN ARABIDOPSIS 3); calcium ion binding / calcium-dependent phospholipid binding | chr2:16200994-16202669 FORWARD	0.499857	0.562659	0.884257	0.548018
AT4G27180	cell.organisation	Symbols: ATK2, KATB | ATK2 (ARABIDOPSIS THALIANA KINESIN 2); microtubule binding / microtubule motor | chr4:13614856-13619156 REVERSE	0.446534	0.609262	0.992433	-0.231839
AT1G27920	cell.organisation	Symbols: MAP65-8 | MAP65-8 (MICROTUBULE-ASSOCIATED PROTEIN 65-8) | chr1:9726948-9729848 FORWARD	0.655735	0.633526	1.11833	0.325474
AT1G77580	cell.organisation	myosin heavy chain-related | chr1:29144027-29147584 REVERSE	0.209721	0.448489	1.22825	-0.328985
AT3G23280	cell.organisation	zinc finger (C3HC4-type RING finger) family protein / ankyrin repeat family protein | chr3:8321350-8324428 FORWARD	0.0963574	-0.487515	1.50473	-0.309309
AT2G02230	cell.organisation	Symbols: AtPP2-B1 | AtPP2-B1 (Phloem protein 2-B1); carbohydrate binding | chr2:590221-591650 REVERSE	0.218725	0.711208	1.21585	-0.700195
AT5G15500	cell.organisation	ankyrin repeat family protein | chr5:5031676-5033465 REVERSE	-0.287879	1.49809	6.28668	-1.58907
AT3G46010	cell.organisation	Symbols: ADF1, atadf, ATADF1 | ADF1 (ACTIN DEPOLYMERIZING FACTOR 1); actin binding | chr3:16909363-16910814 REVERSE	-0.140978	-0.353998	-0.81884	-0.181859
AT2G31900	cell.organisation	Symbols: XIF, ATXIF, ATMYO5 | XIF; motor | chr2:13560760-13569623 REVERSE	2.44092	1.94517	1.30007	0.678073
AT5G08120	cell.organisation	Symbols: MBP2C, ATMBP2C | MBP2C (MICROTUBULE BINDING PROTEIN 2C); protein binding | chr5:2600474-2602927 REVERSE	0.349758	0.318068	1.19982	0.164769
AT5G06670	cell.organisation	ATP binding / microtubule motor | chr5:2048243-2055019 REVERSE	0.365485	0.140226	1.01647	0.227257
AT1G64740	cell.organisation	Symbols: TUA1 | TUA1 (ALPHA-1 TUBULIN); structural constituent of cytoskeleton | chr1:24050006-24052487 FORWARD	-0.337941	0.113078	-1.0151	0.127178
AT3G58160	cell.organisation	Symbols: XIJ, ATXIJ, ATMYOS3, MYA3, XI-16 | XIJ; motor | chr3:21534797-21541877 FORWARD	0.239277	0.464132	1.13318	0.301797
AT1G68060	cell.organisation	Symbols: ATMAP70-1 | ATMAP70-1 (microtubule-associated proteins 70-1); microtubule binding | chr1:25510941-25514500 REVERSE	0.269745	0.235812	0.98881	0.210069
AT5G47820	cell.organisation	Symbols: FRA1 | FRA1 (FRAGILE FIBER 1); microtubule motor | chr5:19366483-19372387 FORWARD	0.307677	0.525605	0.81773	0.0769467
AT1G18550	cell.organisation	ATP binding / microtubule motor | chr1:6381503-6384340 REVERSE	0.472659	0.00268725	1.09517	-0.361979
AT1G63090	cell.organisation	Symbols: AtPP2-A11 | AtPP2-A11 (Phloem protein 2-A11); carbohydrate binding | chr1:23391063-23392851 REVERSE	0.0975261	0.552967	-2.08917	-0.388122
AT3G53760	cell.organisation	tubulin family protein | chr3:19917854-19922365 REVERSE	-0.215244	0.0952962	1.2537	-0.476896
AT1G20060	cell.organisation	ATP binding / microtubule motor | chr1:6950655-6956293 REVERSE	0.154306	-0.607127	-1.35902	-0.152218
AT5G65020	cell.organisation	Symbols: ANNAT2 | ANNAT2 (Annexin Arabidopsis 2); calcium ion binding / calcium-dependent phospholipid binding | chr5:25973815-25975726 FORWARD	0.228933	0.25398	0.835985	-0.0802867
AT4G18950	cell.organisation	ankyrin protein kinase, putative | chr4:10375364-10378390 FORWARD	-0.0612942	-0.35739	-1.15646	0.15471
AT2G14680	cell.organisation	Symbols: MEE13 | myosin heavy chain-related | chr2:6278256-6283766 FORWARD	-0.0409403	-0.0368701	1.01076	0.0491211
AT5G54280	cell.organisation	Symbols: ATM2, ATMYOS1, ATM4 | ATM2 (ARABIDOPSIS THALIANA MYOSIN 2); motor | chr5:22039389-22046298 REVERSE	-0.0382691	-0.537693	0.793325	-0.0301921
AT1G35720	cell.organisation	Symbols: ANNAT1, OXY5, ATOXY5 | ANNAT1 (ANNEXIN ARABIDOPSIS 1); ATP binding / calcium ion binding / calcium-dependent phospholipid binding / copper ion binding / peroxidase/ protein homodimerization | chr1:13225197-13227195 FORWARD	0.379058	0.669599	2.19595	0.0523305
AT5G20350	cell.organisation	Symbols: TIP1 | TIP1 (TIP GROWTH DEFECTIVE 1); S-acyltransferase/ acyl binding | chr5:6876589-6881270 FORWARD	-0.0689622	-0.169492	0.786394	0.0210645
AT1G24764	cell.organisation	Symbols: ATMAP70-2 | ATMAP70-2 (microtubule-associated proteins 70-2); microtubule binding | chr1:8759533-8763355 REVERSE	0.277134	0.512886	1.27632	0.0439382
AT1G29170	cell.organisation	Symbols: WAVE2, ATSCAR3, SCAR3 | WAVE2 | chr1:10190352-10194900 REVERSE	0.913691	1.23115	-0.0342373	0.328676
AT1G64330	cell.organisation	myosin heavy chain-related | chr1:23870905-23874198 FORWARD	0.956443	1.53164	0.894205	0.314027
AT4G38950	cell.organisation	kinesin motor family protein | chr4:18154395-18159935 REVERSE	0.411734	0.816198	0.693046	0.704726
AT2G38750	cell.organisation	Symbols: ANNAT4 | ANNAT4 (ANNEXIN ARABIDOPSIS 4); calcium ion binding / calcium-dependent phospholipid binding | chr2:16196265-16198491 REVERSE	0.4819	0.931747	0.377359	0.467573
AT1G42550	cell.organisation	Symbols: PMI1 | PMI1 (PLASTID MOVEMENT IMPAIRED1) | chr1:15977014-15979952 FORWARD	0.68193	1.09744	-0.197899	-0.169857
AT4G05190	cell.organisation	Symbols: ATK5 | ATK5 (ARABIDOPSIS THALIANA KINESIN 5); microtubule motor | chr4:2675101-2680214 FORWARD	-0.162235	-1.05864	0.307642	0.812166
AT2G41370	cell.organisation	Symbols: BOP2 | BOP2 (BLADE ON PETIOLE2); protein binding | chr2:17237745-17240440 REVERSE	-1.51938	-1.51691	-0.728357	-0.557533
AT5G33300	cell.organisation	chromosome-associated kinesin-related | chr5:12562430-12565757 REVERSE	-0.331751	-1.1388	-0.554012	-0.578514
AT3G53350	cell.organisation	myosin heavy chain-related | chr3:19780053-19782671 REVERSE	0.794698	1.4332	-0.142007	-0.166431
AT1G24460	cell.organisation	unknown protein | chr1:8666072-8672651 FORWARD	0.720691	1.03935	0.575244	0.0709562
AT2G38720	cell.organisation	Symbols: MAP65-5 | MAP65-5 (MICROTUBULE-ASSOCIATED PROTEIN 65-5); microtubule binding | chr2:16188047-16192266 FORWARD	0.0560392	-1.26908	-0.813215	-0.128829
AT5G27950	cell.organisation	kinesin motor protein-related | chr5:9984051-9987990 FORWARD	0.269854	0.793169	0.717481	0.00712668
AT2G38360	cell.vesicle transport	Symbols: PRA1.B4 | PRA1.B4 (PRENYLATED RAB ACCEPTOR 1.B4) | chr2:16069615-16070589 REVERSE	0.996524	0.671336	-0.0641838	0.878462
AT4G12460	cell.vesicle transport	Symbols: ORP2B | ORP2B (OSBP(OXYSTEROL BINDING PROTEIN)-RELATED PROTEIN 2B); oxysterol binding | chr4:7391277-7396509 FORWARD	0.477998	0.92423	1.49103	0.565147
AT1G26670	cell.vesicle transport	Symbols: VTI12, ATVTI12, VTI1B | VTI1B; SNARE binding / receptor/ soluble NSF attachment protein | chr1:9215901-9218010 FORWARD	-0.256704	-0.114838	0.766332	-0.41059
AT1G55190	cell.vesicle transport	Symbols: PRA1.F2, PRA7 | PRA7 | chr1:20588397-20589199 FORWARD	0.723518	0.289195	1.13437	0.472723
AT2G38410	cell.vesicle transport	VHS domain-containing protein / GAT domain-containing protein | chr2:16086630-16090208 REVERSE	0.442487	0.158471	0.936233	0.417904
AT5G46860	cell.vesicle transport	Symbols: VAM3, ATVAM3, SYP22, ATSYP22, SGR3 | VAM3; SNAP receptor | chr5:19012021-19014004 REVERSE	-0.2329	-0.361026	1.10263	0.359887
AT4G32150	cell.vesicle transport	Symbols: VAMP711, ATVAMP711 | ATVAMP711 (ARABIDOPSIS THALIANA VESICLE-ASSOCIATED MEMBRANE PROTEIN 711) | chr4:15526113-15527879 REVERSE	-0.0288992	0.303927	0.836653	-0.393763
AT4G17730	cell.vesicle transport	Symbols: SYP23, ATSYP23 | SYP23 (SYNTAXIN OF PLANTS 23); SNAP receptor | chr4:9865103-9867022 FORWARD	-0.313101	0.0289968	1.00076	-0.0972995
AT5G05760	cell.vesicle transport	Symbols: SYP31, ATSED5, ATSYP31, SED5 | SYP31 (SYNTAXIN OF PLANTS 31); SNAP receptor | chr5:1728893-1731021 REVERSE	0.093862	0.18488	1.6754	0.455259
AT5G47180	cell.vesicle transport	vesicle-associated membrane family protein / VAMP family protein | chr5:19161142-19163432 REVERSE	-0.301537	0.238865	1.63924	0.316517
AT1G17140	cell.vesicle transport	tropomyosin-related | chr1:5856573-5858446 REVERSE	0.0964048	0.0776939	0.761502	-0.0964214
AT1G12360	cell.vesicle transport	Symbols: KEU | KEU (keule); protein transporter | chr1:4200876-4206404 FORWARD	0.0760269	0.0275194	0.860807	0.0947198
AT2G46180	cell.vesicle transport	Symbols: GC4 | GC4 (golgin candidate 4) | chr2:18967359-18971350 REVERSE	0.252108	0.394001	0.958444	-0.103599
AT3G22845	cell.vesicle transport	emp24/gp25L/p24 protein-related | chr3:8087307-8088747 FORWARD	0.0564266	0.0899945	0.905508	-0.0306141
AT5G26980	cell.vesicle transport	Symbols: SYP41, ATSYP41, ATTLG2A | SYP41 (SYNTAXIN OF PLANTS 41); SNAP receptor | chr5:9488148-9490807 REVERSE	0.378423	0.265523	1.34316	-0.0917897
AT4G25850	cell.vesicle transport	Symbols: ORP4B | ORP4B (OSBP(OXYSTEROL BINDING PROTEIN)-RELATED PROTEIN 4B); oxysterol binding | chr4:13143648-13146930 FORWARD	-0.548353	0.72704	2.7299	-0.166292
AT1G18870	Co-factor and vitamine metabolism.folate & vitamine K.vitamine K.isochorismate synthase	Symbols: ICS2 | ICS2 (ISOCHORISMATE SYNTHASE 2); isochorismate synthase | chr1:6515429-6519282 FORWARD	0.623567	0.61235	3.06616	0.161441
AT5G50960	Co-factor and vitamine metabolism.iron-sulphur clusters	Symbols: NBP35 | NBP35 (NUCLEOTIDE BINDING PROTEIN 35); iron-sulfur cluster binding / nucleotide binding / protein homodimerization | chr5:20734167-20736055 FORWARD	-0.0862905	-0.370676	-0.852276	-0.148422
AT5G03905	Co-factor and vitamine metabolism.iron-sulphur clusters	hesB-like domain-containing protein | chr5:1052580-1054274 FORWARD	-0.607969	-0.388077	-1.15107	0.0976682
AT3G16190	Co-factor and vitamine metabolism.isochorismatase	isochorismatase hydrolase family protein | chr3:5489701-5491248 REVERSE	-0.0687566	0.0473821	0.922374	0.451855
AT5G08415	Co-factor and vitamine metabolism.lipoic acid	lipoic acid synthase family protein | chr5:2710817-2713132 REVERSE	-0.525308	-0.324397	-0.812911	0.535994
AT1G01290	Co-factor and vitamine metabolism.molybdenum cofactor	Symbols: CNX3 | CNX3 (COFACTOR OF NITRATE REDUCTASE AND XANTHINE DEHYDROGENASE 3); catalytic | chr1:114286-115549 FORWARD	-0.0480657	0.126105	0.773375	-0.582063
AT3G18030	Co-factor and vitamine metabolism.pantothenate.phosphopantothenoylcysteine decarboxylase (PPCDC)	Symbols: ATHAL3A, HAL3A, HAL3, ATHAL3 | ATHAL3A; FMN binding / phosphopantothenoylcysteine decarboxylase | chr3:6167640-6168948 REVERSE	-0.75272	-0.479272	0.703598	-0.227773
AT5G59750	Co-factor and vitamine metabolism.riboflavin.GTP cyclohydrolase II	riboflavin biosynthesis protein, putative | chr5:24073275-24075542 FORWARD	0.330281	0.699571	-0.987673	-0.344624
AT2G20690	Co-factor and vitamine metabolism.riboflavin.riboflavin synthase	lumazine-binding family protein | chr2:8923305-8924974 FORWARD	-0.0414199	-0.0615475	-0.775752	0.00496502
AT3G24030	Co-factor and vitamine metabolism.thiamine	hydroxyethylthiazole kinase family protein | chr3:8679552-8680824 REVERSE	0.178205	-0.162556	-0.851052	-0.260673
AT2G29630	Co-factor and vitamine metabolism.thiamine	Symbols: THIC | THIC (ThiaminC); ADP-ribose pyrophosphohydrolase/ catalytic/ iron-sulfur cluster binding | chr2:12667034-12670311 FORWARD	0.317434	0.177507	1.63006	0.0336432
AT1G02880	Co-factor and vitamine metabolism.thiamine.thiamine diphosphokinase	Symbols: TPK1 | TPK1 (THIAMIN PYROPHOSPHOKINASE1); thiamin diphosphokinase | chr1:642752-644539 REVERSE	-0.0386816	0.270142	0.774524	-0.32192
AT4G02380	development.late embryogenesis abundant	Symbols: SAG21, AtLEA5 | SAG21 (SENESCENCE-ASSOCIATED GENE 21) | chr4:1046204-1046997 REVERSE	-0.265227	-0.871065	-1.23953	-0.882529
AT1G01470	development.late embryogenesis abundant	Symbols: LEA14, LSR3 | LEA14 (LATE EMBRYOGENESIS ABUNDANT 14) | chr1:172146-172948 REVERSE	1.20222	1.30798	0.469833	-0.765732
AT5G06760	development.late embryogenesis abundant	late embryogenesis abundant group 1 domain-containing protein / LEA group 1 domain-containing protein | chr5:2089492-2090430 REVERSE	-0.792821	2.58988	4.8536	-1.12788
AT1G52690	development.late embryogenesis abundant	late embryogenesis abundant protein, putative / LEA protein, putative | chr1:19619745-19620844 FORWARD	-1.96934	0.816625	5.75236	-0.545616
AT2G44060	development.late embryogenesis abundant	late embryogenesis abundant family protein / LEA family protein | chr2:18226317-18228151 FORWARD	0.440365	0.755102	0.620359	0.00374664
AT1G53160	development.squamosa promoter binding like (SPL)	Symbols: SPL4 | SPL4 (SQUAMOSA PROMOTER BINDING PROTEIN-LIKE 4); DNA binding / transcription factor | chr1:19806419-19807608 FORWARD	0.6318	1.12777	-2.6744	-0.552713
AT1G76580	development.squamosa promoter binding like (SPL)	transcription factor | chr1:28734234-28738917 FORWARD	0.571498	1.22833	1.72324	-0.0233998
AT1G69170	development.squamosa promoter binding like (SPL)	squamosa promoter-binding protein-like 6 (SPL6) | chr1:26005068-26007263 FORWARD	0.334653	-0.0768668	0.75153	-0.395764
AT1G27360	development.squamosa promoter binding like (SPL)	squamosa promoter-binding protein-like 11 (SPL11) | chr1:9501971-9503869 FORWARD	-0.049106	0.64425	1.35669	0.312885
AT5G18830	development.squamosa promoter binding like (SPL)	Symbols: SPL7 | SPL7 (SQUAMOSA PROMOTER BINDING PROTEIN-LIKE 7); DNA binding / transcription factor | chr5:6276022-6280681 FORWARD	-0.0767795	0.0414628	1.01787	-0.0157241
AT5G24770	development.storage proteins	Symbols: VSP2, ATVSP2 | VSP2 (VEGETATIVE STORAGE PROTEIN 2); acid phosphatase | chr5:8500476-8502224 REVERSE	1.39786	2.04669	5.66727	1.42551
AT5G19120	development.storage proteins	aspartic-type endopeptidase | chr5:6414488-6415907 FORWARD	-1.0859	-1.93274	-1.91859	-0.0112709
AT5G44020	development.storage proteins	acid phosphatase class B family protein | chr5:17712409-17714336 FORWARD	-0.45534	-0.773883	-1.38917	0.252462
AT1G07750	development.storage proteins	cupin family protein | chr1:2404037-2405943 REVERSE	0.283094	0.452702	0.757764	-0.305178
AT3G54950	development.storage proteins	Symbols: PLP7, PLA IIIA | PLA IIIA (PATATIN-LIKE PROTEIN 6) | chr3:20358896-20361233 REVERSE	1.01463	0.123952	-0.608278	-0.124491
AT4G15450	development.unspecified	CONTAINS InterPro DOMAIN/s: Senescence-associated (InterPro:IPR009686); BEST Arabidopsis thaliana protein match is: senescence/dehydration-associated protein-related (TAIR:AT3G21600.1); Has 81 Blast hits to 81 proteins in 12 species: Archae - 0; Bacteria - 2; Metazoa - 0; Fungi - 0; Plants - 77; Viruses - 0; Other Eukaryotes - 2 (source: NCBI BLink). | chr4:8839414-8841276 FORWARD	0.942586	1.517	1.08832	-0.958696
AT3G21600	development.unspecified	senescence/dehydration-associated protein-related | chr3:7606507-7608407 REVERSE	0.53024	1.48557	2.89898	1.1442
AT5G66170	development.unspecified	FUNCTIONS IN: molecular_function unknown; INVOLVED IN: aging; LOCATED IN: cellular_component unknown; EXPRESSED IN: 22 plant structures; EXPRESSED DURING: 11 growth stages; CONTAINS InterPro DOMAIN/s: Rhodanese-like (InterPro:IPR001763); BEST Arabidopsis thaliana protein match is: unknown protein (TAIR:AT2G17850.1); Has 730 Blast hits to 728 proteins in 227 species: Archae - 18; Bacteria - 429; M…	0.0861881	0.77523	2.29672	2.04082
AT3G06790	development.unspecified	plastid developmental protein DAG, putative | chr3:2144384-2145776 REVERSE	-0.650184	-0.572028	-0.848288	-0.88086
AT5G23660	development.unspecified	Symbols: MTN3 | MTN3 (Arabidopsis homolog of Medicago truncatula MTN3) | chr5:7971651-7973925 REVERSE	0.478077	1.47141	1.4512	-1.26208
AT1G34340	development.unspecified	esterase/lipase/thioesterase family protein | chr1:12530827-12534162 FORWARD	-0.205085	-0.0732896	0.966163	-0.781255
AT4G08300	development.unspecified	nodulin MtN21 family protein | chr4:5244891-5248342 FORWARD	-1.57173	1.7992	-1.83277	-1.19257
AT2G40900	development.unspecified	nodulin MtN21 family protein | chr2:17063122-17065684 REVERSE	-0.577494	0.262455	0.943732	-0.879674
AT1G52890	development.unspecified	Symbols: ANAC019 | ANAC019 (Arabidopsis NAC domain containing protein 19); transcription factor | chr1:19697004-19698482 REVERSE	1.02338	0.415677	0.93476	-2.67369
AT4G13560	development.unspecified	Symbols: UNE15 | UNE15 (unfertilized embryo sac 15) | chr4:7879561-7880383 REVERSE	0.722332	0.612586	1.00975	-2.63294
AT3G48740	development.unspecified	nodulin MtN3 family protein | chr3:18052466-18054755 REVERSE	0.4152	1.25007	-0.737388	-0.790867
AT3G61210	development.unspecified	embryo-abundant protein-related | chr3:22658678-22659870 REVERSE	0.360444	1.28009	-0.0989317	-0.955838
AT2G39210	development.unspecified	nodulin family protein | chr2:16366157-16368275 REVERSE	1.17401	0.0409152	0.0864204	-1.03171
AT1G44800	development.unspecified	nodulin MtN21 family protein | chr1:16914009-16916997 REVERSE	-0.761526	0.0278753	-0.629129	-1.60342
AT5G64800	development.unspecified	Symbols: CLE21 | CLE21 (CLAVATA3/ESR-RELATED 21); protein binding / receptor binding | chr5:25906083-25906403 FORWARD	-1.16842	-1.16842	2.00926	2.51617
AT5G22794	development.unspecified	FUNCTIONS IN: molecular_function unknown; INVOLVED IN: biological_process unknown; LOCATED IN: cellular_component unknown; BEST Arabidopsis thaliana protein match is: male sterility MS5 family protein (TAIR:AT1G04770.1). | chr5:7608242-7611591 FORWARD	0.153491	-0.902957	-1.6361	-1.94017
AT4G01440	development.unspecified	nodulin MtN21 family protein | chr4:596399-598718 FORWARD	0.146035	1.07132	0.302246	1.39518
AT3G50650	development.unspecified	scarecrow-like transcription factor 7 (SCL7) | chr3:18806258-18808210 REVERSE	1.25311	1.08056	1.43841	0.691776
AT5G50800	development.unspecified	nodulin MtN3 family protein | chr5:20665077-20667304 REVERSE	3.18718	4.6125	1.43757	-0.472989
AT2G03140	development.unspecified	CAAX amino terminal protease family protein | chr2:942000-950034 FORWARD	0.721039	0.921925	1.00996	0.264344
AT3G22550	development.unspecified	senescence-associated protein-related | chr3:7991646-7993454 REVERSE	1.1553	2.22305	1.16453	-0.730031
AT5G52820	development.unspecified	WD-40 repeat family protein / notchless protein, putative | chr5:21401349-21404385 FORWARD	-0.442639	-0.988249	-0.781652	-0.314467
AT1G72530	development.unspecified	plastid developmental protein DAG, putative | chr1:27312999-27313937 FORWARD	-0.885002	-1.05795	2.0174	1.47738
AT4G17670	development.unspecified	senescence-associated protein-related | chr4:9833661-9834727 REVERSE	0.743149	1.64458	2.07641	-1.2735
AT2G28120	development.unspecified	nodulin family protein | chr2:11985687-11987738 FORWARD	-1.59351	-3.08608	-2.133	-1.03739
AT2G22870	development.unspecified	Symbols: EMB2001 | EMB2001 (embryo defective 2001); GTP binding | chr2:9739457-9741104 FORWARD	-0.184298	-0.828906	-0.968463	-0.305913
AT2G41475	development.unspecified	FUNCTIONS IN: molecular_function unknown; INVOLVED IN: biological_process unknown; LOCATED IN: endomembrane system; CONTAINS InterPro DOMAIN/s: Lipase/lipooxygenase, PLAT/LH2 (InterPro:IPR008976), Embryo-specific 3 (InterPro:IPR010417); BEST Arabidopsis thaliana protein match is: embryo-specific protein-related (TAIR:AT5G62200.1); Has 60 Blast hits to 60 proteins in 11 species: Archae - 0; Bacter…	0.127444	0.805393	1.10411	-0.197275
AT4G37750	development.unspecified	Symbols: ANT, DRG, CKC, CKC1 | ANT (AINTEGUMENTA); DNA binding / transcription factor | chr4:17739514-17742401 FORWARD	-0.410984	-0.939287	1.30223	0.350546
AT1G22160	development.unspecified	senescence-associated protein-related | chr1:7823149-7823971 FORWARD	0.672858	1.42523	3.66357	-0.188258
AT1G78020	development.unspecified	senescence-associated protein-related | chr1:29338693-29339755 FORWARD	0.534834	1.04954	0.815541	0.129643
AT3G54320	development.unspecified	Symbols: WRI1, WRI, ASML1 | WRI1 (WRINKLED 1); DNA binding / transcription factor | chr3:20114684-20118627 FORWARD	-0.271833	-0.876116	1.0559	0.397035
AT4G35770	development.unspecified	Symbols: SEN1, ATSEN1, DIN1 | SEN1 (SENESCENCE 1) | chr4:16944941-16946192 FORWARD	-2.29821	-5.8312	-1.7046	0.403941
AT1G27470	development.unspecified	transducin-related / WD-40 repeat protein-related | chr1:9540113-9544292 REVERSE	-0.503403	-1.03446	-0.87505	-0.125019
AT3G13672	development.unspecified	seven in absentia (SINA) family protein | chr3:4472563-4474364 REVERSE	2.22282	2.45153	4.0884	-0.182895
AT2G35240	development.unspecified	plastid developmental protein DAG, putative | chr2:14844940-14846304 REVERSE	-0.432649	-0.625118	-1.11686	-0.658328
AT5G15540	development.unspecified	Symbols: EMB2773, ATSCC2, SCC2 | EMB2773 (EMBRYO DEFECTIVE 2773); binding / protein binding / zinc ion binding | chr5:5047887-5057411 REVERSE	0.149579	0.210554	0.822512	0.342086
AT3G03270	development.unspecified	universal stress protein (USP) family protein / early nodulin ENOD18 family protein | chr3:761310-763115 REVERSE	0.601976	0.684606	0.793589	0.48419
AT5G63790	development.unspecified	Symbols: ANAC102 | ANAC102 (ARABIDOPSIS NAC DOMAIN CONTAINING PROTEIN 102); transcription factor | chr5:25526509-25528013 REVERSE	0.508572	0.486521	0.821202	-0.505305
AT2G45190	development.unspecified	Symbols: AFO, FIL, YAB1 | AFO (ABNORMAL FLORAL ORGANS); protein binding / transcription factor/ transcription regulator | chr2:18628265-18630712 REVERSE	0.0628011	0.052354	-1.10789	-0.401373
AT5G65870	development.unspecified	Symbols: ATPSK5 | ATPSK5 (PHYTOSULFOKINE 5 PRECURSOR); growth factor | chr5:26351508-26352269 FORWARD	0.37331	1.30912	1.22854	-0.639503
AT5G46700	development.unspecified	Symbols: TET1, TRN2 | TRN2 (TORNADO 2) | chr5:18950917-18952629 FORWARD	-0.0175702	-0.0409077	1.36116	0.93782
AT1G61340	development.unspecified	F-box family protein | chr1:22628265-22630009 FORWARD	-0.014283	-0.625124	0.987411	-0.585042
AT4G30840	development.unspecified	WD-40 repeat protein family | chr4:15017615-15019735 REVERSE	-0.223353	-0.87367	-1.89469	-0.72195
AT5G43920	development.unspecified	transducin family protein / WD-40 repeat family protein | chr5:17672669-17675845 FORWARD	-0.0291269	0.12973	0.815937	0.336108
AT5G45160	development.unspecified	root hair defective 3 GTP-binding (RHD3) family protein | chr5:18264717-18270283 FORWARD	-0.134489	-0.0625782	1.03489	0.343621
AT4G28040	development.unspecified	nodulin MtN21 family protein | chr4:13940359-13942309 FORWARD	-1.98349	-1.77243	3.78147	-0.118958
AT4G28190	development.unspecified	Symbols: ULT1, ULT | ULT1 (ULTRAPETALA1); DNA binding | chr4:13985461-13987261 FORWARD	-0.522071	-0.0875725	-0.833242	-0.7251
AT5G60910	development.unspecified	Symbols: AGL8, FUL | AGL8 (agamous-like 8); transcription factor | chr5:24502482-24506143 REVERSE	0.935995	2.03404	3.30599	1.40506
AT3G14770	development.unspecified	nodulin MtN3 family protein | chr3:4957334-4959704 REVERSE	-0.372712	-0.0809061	-1.57849	-0.0876353
AT5G39500	development.unspecified	pattern formation protein, putative | chr5:15815274-15820045 FORWARD	0.0582828	0.0421978	1.28121	0.414277
AT1G21390	development.unspecified	Symbols: emb2170 | emb2170 (embryo defective 2170) | chr1:7489151-7490737 REVERSE	0.313119	-0.816454	1.19276	-0.690681
AT4G01550	development.unspecified	Symbols: anac069 | anac069 (Arabidopsis NAC domain containing protein 69); transcription factor | chr4:673862-676411 REVERSE	-0.0157741	0.518352	1.68481	-0.494923
AT1G65380	development.unspecified	Symbols: CLV2, AtRLP10 | CLV2 (clavata 2); protein binding / receptor signaling protein | chr1:24286826-24289249 FORWARD	0.162737	-0.0494087	0.928521	-0.40021
AT5G13170	development.unspecified	Symbols: SAG29 | SAG29 (SENESCENCE-ASSOCIATED PROTEIN 29) | chr5:4181042-4183306 REVERSE	-0.701198	0.702196	3.18629	-0.36782
AT5G11530	development.unspecified	Symbols: EMF1 | EMF1 (embryonic flower 1); transcription regulator | chr5:3695862-3701548 FORWARD	0.26727	0.519369	0.848508	0.409315
AT1G62700	development.unspecified	Symbols: VND5, ANAC026 | ANAC026; transcription factor | chr1:23216218-23217916 REVERSE	0.759453	1.44022	3.1148	1.25884
AT2G34925	development.unspecified	Symbols: CLE42 | CLE42 (CLAVATA3/ESR-RELATED 42) | chr2:14734270-14734536 FORWARD	0.578013	0.723782	1.47937	-0.916705
AT3G16640	development.unspecified	Symbols: TCTP | TCTP (TRANSLATIONALLY CONTROLLED TUMOR PROTEIN) | chr3:5669373-5670842 REVERSE	-0.30327	-0.226758	0.793763	-0.0582189
AT5G57390	development.unspecified	Symbols: AIL5, CHO1 | AIL5 (AINTEGUMENTA-LIKE 5); DNA binding / transcription factor | chr5:23253459-23256450 REVERSE	0.448332	0.636125	2.04087	0.731728
AT2G25690	development.unspecified	senescence-associated protein-related | chr2:10940147-10942255 REVERSE	-0.523372	0.43254	1.77706	0.365334
AT5G22290	development.unspecified	Symbols: anac089 | anac089 (Arabidopsis NAC domain containing protein 89); transcription factor | chr5:7375923-7377644 REVERSE	-0.0628735	-0.344017	1.39582	-0.164864
AT2G45690	development.unspecified	Symbols: SSE1, SSE, PEX16, ATPEX16 | SSE1 (SHRUNKEN SEED 1) | chr2:18823171-18825735 REVERSE	0.107308	0.276695	0.897128	0.234123
AT1G78130	development.unspecified	Symbols: UNE2 | UNE2 (unfertilized embryo sac 2); carbohydrate transmembrane transporter/ sugar:hydrogen symporter | chr1:29400140-29401902 FORWARD	-0.258697	0.228774	1.64969	-0.354089
AT3G52525	development.unspecified	Symbols: ATOFP6, OFP6 | OFP6 (OVATE FAMILY PROTEIN 6) | chr3:19475159-19475961 FORWARD	-0.709645	0.0774122	2.51235	1.29403
AT5G14120	development.unspecified	nodulin family protein | chr5:4555949-4558710 FORWARD	-0.344483	-0.645207	-2.41272	-0.732238
AT2G29125	development.unspecified	Symbols: RTFL2, DVL13 | RTFL2 (ROTUNDIFOLIA LIKE 2) | chr2:12523342-12524109 FORWARD	-0.657609	0.196148	2.45051	1.35374
AT5G15840	development.unspecified	Symbols: CO, FG | CO (CONSTANS); transcription factor/ transcription regulator/ zinc ion binding | chr5:5171182-5172758 REVERSE	1.30634	0.0582472	1.75801	0.758839
AT2G17840	development.unspecified	Symbols: ERD7 | ERD7 (EARLY-RESPONSIVE TO DEHYDRATION 7) | chr2:7755605-7757852 REVERSE	-0.125303	-0.190362	1.43729	-0.379888
AT4G19450	development.unspecified	nodulin-related | chr4:10606453-10609335 FORWARD	0.332948	0.925951	0.948796	-0.217625
AT1G75900	development.unspecified	family II extracellular lipase 3 (EXL3) | chr1:28499060-28501138 FORWARD	0.274231	0.383236	1.04804	0.234271
AT4G36920	development.unspecified	Symbols: AP2, FLO2, FL1 | AP2 (APETALA 2); transcription factor | chr4:17400847-17403332 FORWARD	-0.0765963	-0.328406	1.39006	0.213787
AT3G46600	development.unspecified	scarecrow transcription factor family protein | chr3:17157924-17159965 FORWARD	-0.140156	0.118214	-1.64293	-0.495685
AT1G80530	development.unspecified	nodulin family protein | chr1:30277952-30280324 REVERSE	0.449362	0.279263	1.13625	0.305276
AT1G01720	development.unspecified	Symbols: ATAF1, ANAC002 | ATAF1; transcription activator/ transcription factor | chr1:268330-269819 FORWARD	-0.132613	0.254887	1.30534	-0.152288
AT5G11460	development.unspecified	senescence-associated protein-related | chr5:3656811-3658931 REVERSE	-0.407036	-0.038877	1.44649	0.248382
AT1G02220	development.unspecified	Symbols: ANAC003 | ANAC003 (Arabidopsis NAC domain containing protein 3); transcription factor | chr1:428814-430647 REVERSE	-1.04341	0.535039	-2.35097	-0.170263
AT5G41920	development.unspecified	scarecrow transcription factor family protein | chr5:16779749-16781245 FORWARD	-0.175782	-0.0321325	0.942463	-0.158009
AT3G59550	development.unspecified	Symbols: SYN3, ATRAD21.2, ATSYN3 | SYN3 | chr3:21997054-22000678 FORWARD	-0.356918	-0.643629	-2.433	-0.0903973
AT5G37930	development.unspecified	seven in absentia (SINA) family protein | chr5:15102200-15103669 REVERSE	-0.184722	0.344132	0.92565	0.0783397
AT5G66300	development.unspecified	Symbols: ANAC105, VND3, NAC105 | NAC105 (NAC DOMAIN CONTAINING PROTEIN 105); transcription factor | chr5:26479793-26481334 REVERSE	1.04212	0.979198	2.36803	0.128911
AT4G15540	development.unspecified	FUNCTIONS IN: molecular_function unknown; INVOLVED IN: biological_process unknown; LOCATED IN: cellular_component unknown; BEST Arabidopsis thaliana protein match is: nodulin-related (TAIR:AT5G40230.1); Has 1698 Blast hits to 1688 proteins in 326 species: Archae - 14; Bacteria - 809; Metazoa - 6; Fungi - 0; Plants - 633; Viruses - 0; Other Eukaryotes - 236 (source: NCBI BLink). | chr4:8873355-887…	0.244086	0.393455	1.71725	0.0514775
AT5G14930	development.unspecified	Symbols: SAG101 | SAG101 (SENESCENCE-ASSOCIATED GENE 101); carboxylesterase/ triacylglycerol lipase | chr5:4828641-4830955 FORWARD	0.293626	0.251194	1.30362	0.125555
AT5G40210	development.unspecified	nodulin MtN21 family protein | chr5:16073620-16076117 REVERSE	-0.500483	0.831423	1.50263	-0.204057
AT2G17250	development.unspecified	Symbols: EMB2762 | EMB2762 (EMBRYO DEFECTIVE 2762) | chr2:7499477-7503125 FORWARD	0.117614	-0.877757	-1.15462	-0.0247954
AT4G39795	development.unspecified	senescence-associated protein-related | chr4:18466565-18467449 FORWARD	-0.0273775	0.123996	3.58729	-0.184262
AT3G13340	development.unspecified	WD-40 repeat family protein | chr3:4331756-4335073 FORWARD	-0.175788	-0.0787028	0.850417	-0.0216795
AT5G27030	development.unspecified	Symbols: TPR3 | TPR3 (TOPLESS-RELATED 3) | chr5:9508718-9515396 REVERSE	0.251484	0.436659	-0.897915	0.020629
AT1G68825	development.unspecified	Symbols: DVL5, RTFL15 | RTFL15 (ROTUNDIFOLIA LIKE 15) | chr1:25869700-25870163 REVERSE	0.235982	1.57845	2.99584	-0.164292
AT3G28080	development.unspecified	nodulin MtN21 family protein | chr3:10451518-10455267 FORWARD	0.770768	1.5006	0.452368	-0.229693
AT3G25190	development.unspecified	nodulin, putative | chr3:9174457-9175776 FORWARD	-2.87936	-2.64509	0	0.151247
AT1G43650	development.unspecified	integral membrane family protein / nodulin MtN21-related | chr1:16443685-16446852 REVERSE	1.9779	2.48929	1.97036	-0.0743801
AT2G38860	development.unspecified	Symbols: YLS5 | YLS5 | chr2:16233315-16235234 REVERSE	0.975264	1.42624	-0.62891	-0.543615
AT1G32580	development.unspecified	plastid developmental protein DAG, putative | chr1:11784057-11785637 FORWARD	-0.335096	-0.924221	-0.609794	-0.293311
AT1G58250	development.unspecified	Symbols: SAB | SAB (SABRE) | chr1:21587042-21601621 REVERSE	0.740701	0.843906	0.560439	0.303537
AT3G28100	development.unspecified	nodulin MtN21 family protein | chr3:10456099-10460965 FORWARD	0.583986	1.28854	0.0140564	-0.444256
AT5G20700	development.unspecified	senescence-associated protein-related | chr5:7005844-7007117 REVERSE	0.435418	0.911059	0.300259	-0.259608
AT3G28070	development.unspecified	nodulin MtN21 family protein | chr3:10447922-10451034 FORWARD	0.513268	1.04403	0.697709	-0.486904
AT4G00060	development.unspecified	Symbols: MEE44 | MEE44 (maternal effect embryo arrest 44); nucleotidyltransferase | chr4:23632-28871 FORWARD	0.627301	1.06807	0.692575	0.1465
AT2G36307	development.unspecified	Symbols: ZPR4 | ZPR4 (LITTLE ZIPPER 4); other RNA | chr2:15218040-15219415 REVERSE	0.231132	1.39162	1.48889	-0.712096
AT3G07430	development.unspecified	Symbols: emb1990 | emb1990 (embryo defective 1990) | chr3:2379193-2380198 FORWARD	-0.268148	-0.79357	-0.601848	-0.100884
AT2G16780	development.unspecified	Symbols: MSI2, MSI02, NFC02, NFC2 | MSI2 (MULTICOPY SUPPRESSOR OF IRA1 2) | chr2:7281462-7283646 REVERSE	-0.00516249	-1.13743	0.148829	-0.0639624
AT5G14520	development.unspecified	pescadillo-related | chr5:4680696-4684404 REVERSE	-0.279878	-0.913791	-0.657383	0.00895295
AT5G51640	development.unspecified	Symbols: YLS7 | YLS7 | chr5:20975180-20977625 REVERSE	0.855474	0.653199	0.713147	0.139928
AT1G70260	development.unspecified	nodulin MtN21 family protein | chr1:26456844-26459450 REVERSE	1.94961	2.03014	4.72375	0.0634109
AT3G23100	DNA.repair	Symbols: XRCC4 | XRCC4; protein C-terminus binding | chr3:8220682-8222148 FORWARD	0.0304532	-0.222325	0.549374	-1.755
AT2G36490	DNA.repair	Symbols: DML1, ROS1 | DML1 (DEMETER-LIKE 1); DNA N-glycosylase/ DNA-(apurinic or apyrimidinic site) lyase/ protein binding | chr2:15308021-15314272 REVERSE	0.524418	1.12008	1.60782	0.726736
AT5G64420	DNA.repair	DNA polymerase V family | chr5:25756332-25761341 FORWARD	-0.471483	-0.812925	-0.842077	-0.0704916
AT1G19480	DNA.repair	HhH-GPD base excision DNA repair family protein | chr1:6744353-6746408 FORWARD	-0.146385	0.0668582	1.46188	0.795149
AT1G65070	DNA.repair	DNA mismatch repair MutS family protein | chr1:24173132-24176253 REVERSE	0.204051	0.236212	0.864016	0.548756
AT5G41370	DNA.repair	Symbols: XPB1, ATXPB1 | XPB1 (ARABIDOPSIS HOMOLOG OF XERODERMA PIGMENTOSUM COMPLEMENTATION GROUP B 1); ATP binding / ATP-dependent DNA helicase/ ATP-dependent helicase/ DNA binding / helicase/ hydrolase/ nucleic acid binding | chr5:16551119-16556003 FORWARD	0.453129	0.458533	0.786859	-0.107185
AT5G16630	DNA.repair	Symbols: ATRAD4, RAD4 | RAD4; damaged DNA binding | chr5:5454945-5459578 FORWARD	0.417131	0.179057	0.820738	-0.0221903
AT1G59990	DNA.synthesis/chromatin structure	DEAD/DEAH box helicase, putative (RH22) | chr1:22090238-22093060 REVERSE	0.0166355	-0.577855	-0.78393	-1.00975
AT1G18800	DNA.synthesis/chromatin structure	Symbols: NRP2 | NRP2 (NAP1-RELATED PROTEIN 2); DNA binding / chromatin binding / histone binding | chr1:6481113-6483596 REVERSE	0.0400972	-0.926257	-0.684726	-0.894088
AT5G04130	DNA.synthesis/chromatin structure	DNA topoisomerase, ATP-hydrolyzing, putative / DNA topoisomerase II, putative / DNA gyrase, putative | chr5:1121828-1128091 REVERSE	-0.252157	-1.08276	-0.482899	-0.85437
AT3G18600	DNA.synthesis/chromatin structure	DEAD/DEAH box helicase, putative | chr3:6399571-6403348 REVERSE	-0.366511	-0.989658	-1.22992	-0.340644
AT2G05210	DNA.synthesis/chromatin structure	Symbols: AtPOT1a, ATPOT1 | AtPOT1a (Protection of Telomeres 1a); telomeric DNA binding | chr2:1890941-1894367 FORWARD	-0.0811054	-0.271328	0.937463	0.427765
AT5G08020	DNA.synthesis/chromatin structure	Symbols: ATRPA70B, RPA70B | RPA70B (RPA70-KDA SUBUNIT B); DNA binding / nucleic acid binding | chr5:2572107-2574879 FORWARD	0.530136	-0.478678	-1.25741	0.468207
AT1G66730	DNA.synthesis/chromatin structure	ATP dependent DNA ligase family protein | chr1:24884908-24891823 FORWARD	0.229502	0.297504	1.15398	0.273838
AT2G19490	DNA.synthesis/chromatin structure	recA family protein | chr2:8441527-8444170 FORWARD	-0.542031	-2.45534	-1.51528	-0.43471
AT2G01130	DNA.synthesis/chromatin structure	ATP binding / ATP-dependent helicase/ RNA binding / double-stranded RNA binding / helicase/ nucleic acid binding | chr2:88847-94660 REVERSE	0.0577269	-0.192907	1.3032	0.301245
AT1G14460	DNA.synthesis/chromatin structure	DNA polymerase-related | chr1:4948748-4952927 REVERSE	0.548652	0.73536	0.99853	0.122845
AT2G31830	DNA.synthesis/chromatin structure	endonuclease/exonuclease/phosphatase family protein | chr2:13532776-13537741 REVERSE	-0.260179	-0.713919	-1.3922	0.286283
AT5G06260	DNA.synthesis/chromatin structure	nucleolar protein-related | chr5:1902599-1905101 REVERSE	0.0925175	0.0177598	0.829676	-0.121296
AT3G56270	DNA.synthesis/chromatin structure	unknown protein | chr3:20870000-20872049 FORWARD	-0.0237665	0.086092	1.11884	0.156655
AT1G35530	DNA.synthesis/chromatin structure	DEAD/DEAH box helicase, putative | chr1:13089994-13097078 FORWARD	0.211501	-2.23555	-2.91853	0.0989846
AT4G24790	DNA.synthesis/chromatin structure	ATP binding / DNA binding / DNA-directed DNA polymerase | chr4:12777558-12781688 FORWARD	0.41525	0.0179931	1.36481	-0.157764
AT1G49450	DNA.synthesis/chromatin structure	transducin family protein / WD-40 repeat family protein | chr1:18305541-18307557 FORWARD	0.402166	0.957237	3.49468	-0.136321
AT4G14760	DNA.synthesis/chromatin structure	LOCATED IN: nucleus; EXPRESSED IN: 22 plant structures; EXPRESSED DURING: 13 growth stages; CONTAINS InterPro DOMAIN/s: Prefoldin (InterPro:IPR009053), KIP1-like (InterPro:IPR011684); BEST Arabidopsis thaliana protein match is: kinase interacting family protein (TAIR:AT3G22790.1); Has 167525 Blast hits to 63593 proteins in 2151 species: Archae - 1921; Bacteria - 21978; Metazoa - 82150; Fungi - 11…	0.790125	1.03142	0.345525	0.221405
AT2G16440	DNA.synthesis/chromatin structure	Symbols: MCM4 | DNA replication licensing factor, putative | chr2:7126357-7130685 REVERSE	-0.0115456	-0.913426	0.058077	0.895492
AT5G16690	DNA.synthesis/chromatin structure	Symbols: ORC3, ATORC3 | ORC3 (ORIGIN RECOGNITION COMPLEX SUBUNIT 3); protein binding | chr5:5474386-5479951 FORWARD	-0.869333	-1.24316	-0.0157756	0.89065
AT2G32010	DNA.synthesis/chromatin structure	endonuclease/exonuclease/phosphatase family protein | chr2:13624792-13629146 FORWARD	0.366977	0.8707	-0.712918	-0.401287
AT5G22110	DNA.synthesis/chromatin structure	Symbols: ATDPB2, CYL2 | ATDPB2 (ARABIDOPSIS THALIANA DNA POLYMERASE EPSILON SUBUNIT B2); DNA binding / DNA-directed DNA polymerase/ nucleic acid binding | chr5:7330825-7334205 REVERSE	0.144826	-0.852022	-0.820788	0.38885
AT1G21690	DNA.synthesis/chromatin structure	Symbols: emb1968 | emb1968 (embryo defective 1968); ATP binding / ATPase/ DNA binding / DNA clamp loader/ nucleoside-triphosphatase/ nucleotide binding | chr1:7615622-7618605 FORWARD	-0.180651	-0.879727	0.327657	0.165509
AT5G37630	DNA.synthesis/chromatin structure	Symbols: EMB2656 | EMB2656 (EMBRYO DEFECTIVE 2656); binding | chr5:14947330-14952765 FORWARD	-0.154634	-0.81755	0.139628	0.204501
AT2G42270	DNA.synthesis/chromatin structure	U5 small nuclear ribonucleoprotein helicase, putative | chr2:17604330-17611333 FORWARD	0.726815	1.06923	0.725234	-0.0913229
AT5G23520	DNA.synthesis/chromatin structure	LOCATED IN: cytoplasm; EXPRESSED IN: 20 plant structures; EXPRESSED DURING: 13 growth stages; CONTAINS InterPro DOMAIN/s: Smr protein/MutS2 C-terminal (InterPro:IPR002625), Region of unknown function DUF1771 (InterPro:IPR013899); Has 91 Blast hits to 91 proteins in 45 species: Archae - 0; Bacteria - 6; Metazoa - 8; Fungi - 45; Plants - 27; Viruses - 0; Other Eukaryotes - 5 (source: NCBI BLink). |…	-0.75372	-0.566392	-0.527267	0.230204
AT4G13570	DNA.synthesis/chromatin structure.histone.core.H2A	Symbols: HTA4 | HTA4; DNA binding | chr4:7884516-7885664 FORWARD	2.08444	1.89152	1.49395	-1.03603
AT5G27670	DNA.synthesis/chromatin structure.histone.core.H2A	Symbols: HTA7 | HTA7 (HISTONE H2A 7); DNA binding | chr5:9792561-9793456 REVERSE	-0.198482	-0.353109	0.778762	-0.14535
AT2G38810	DNA.synthesis/chromatin structure.histone.core.H2A	Symbols: HTA8 | HTA8 (HISTONE H2A 8); DNA binding | chr2:16219285-16220882 REVERSE	-0.854347	-1.44264	0.102085	0.476681
AT3G54560	DNA.synthesis/chromatin structure.histone.core.H2A	Symbols: HTA11 | HTA11; DNA binding | chr3:20196266-20197650 FORWARD	-0.301354	-1.22318	-0.0189852	0.567414
AT3G20670	DNA.synthesis/chromatin structure.histone.core.H2A	Symbols: HTA13 | HTA13; DNA binding | chr3:7229407-7230146 FORWARD	-0.668909	-0.974827	-0.0679523	0.0980388
AT5G59870	DNA.synthesis/chromatin structure.histone.core.H2A	Symbols: HTA6 | HTA6; DNA binding | chr5:24115381-24116220 REVERSE	-0.412328	-1.00201	-0.255962	0.0545699
AT1G08880	DNA.synthesis/chromatin structure.histone.core.H2A	Symbols: HTA5, H2AXA, G-H2AX, GAMMA-H2AX | H2AXA; DNA binding | chr1:2846949-2847800 REVERSE	-0.15592	-0.861796	0.308809	0.026388
AT2G37470	DNA.synthesis/chromatin structure.histone.core.H2B	histone H2B, putative | chr2:15736764-15737368 FORWARD	-0.488776	-0.947638	-0.609469	0.132069
AT4G40040	DNA.synthesis/chromatin structure.histone.core.H3	histone H3.2 | chr4:18557187-18558743 REVERSE	-0.174755	-0.0117601	0.773033	0.0564332
AT3G27360	DNA.synthesis/chromatin structure.histone.core.H3	histone H3 | chr3:10129105-10129937 REVERSE	-0.556778	-1.07088	-0.120943	-0.584735
AT1G09200	DNA.synthesis/chromatin structure.histone.core.H3	histone H3 | chr1:2971593-2972199 REVERSE	-0.328771	-0.7552	-0.197811	0.165294
AT5G10400	DNA.synthesis/chromatin structure.histone.core.H3	histone H3 | chr5:3270289-3270952 REVERSE	-0.397103	-0.971775	0.119221	-0.00574664
AT5G65360	DNA.synthesis/chromatin structure.histone.core.H3	histone H3 | chr5:26119859-26120581 REVERSE	-0.450861	-0.93621	-0.377017	-0.00637114
AT3G53730	DNA.synthesis/chromatin structure.histone.core.H4	histone H4 | chr3:19912494-19913033 REVERSE	-0.26878	-0.545942	0.795087	0.138859
AT3G46320	DNA.synthesis/chromatin structure.histone.core.H4	histone H4 | chr3:17019911-17020428 REVERSE	-0.40562	-1.04813	-0.146146	-0.183623
AT5G59970	DNA.synthesis/chromatin structure.histone.core.H4	histone H4 | chr5:24146175-24146726 REVERSE	-0.555432	-0.788753	-0.499226	-0.0797023
AT5G59690	DNA.synthesis/chromatin structure.histone.core.H4	histone H4 | chr5:24051552-24052143 FORWARD	-0.484724	-0.92864	0.0889434	-0.00290773
AT2G18050	DNA.synthesis/chromatin structure.histone.H1	Symbols: HIS1-3 | HIS1-3 (HISTONE H1-3); DNA binding / nucleosomal DNA binding | chr2:7846050-7846884 FORWARD	0.319902	2.52827	6.1666	-0.634039
AT1G06760	DNA.synthesis/chromatin structure.histone.H1	histone H1, putative | chr1:2076504-2077698 REVERSE	-0.00939952	-0.156925	0.964377	-0.0540635
AT1G54260	DNA.synthesis/chromatin structure.histone.H1	histone H1/H5 family protein | chr1:20256936-20259417 FORWARD	0.185811	0.998139	0.743426	-0.135257
AT4G35740	DNA.unspecified	Symbols: RecQl3 | RecQl3; ATP binding / ATP-dependent helicase/ helicase/ nucleic acid binding | chr4:16936120-16940332 FORWARD	-0.149927	-0.183856	0.105698	-0.926259
AT2G25355	DNA.unspecified	exonuclease-related | chr2:10801278-10803722 FORWARD	-0.260179	-1.38294	-1.67568	-1.17547
AT1G79890	DNA.unspecified	helicase-related | chr1:30048655-30052203 FORWARD	-0.298671	-1.56154	1.40524	0.0043067
AT3G15950	DNA.unspecified	Symbols: NAI2 | NAI2 | chr3:5397569-5402652 REVERSE	-0.598801	-0.671676	-0.884401	1.44532
AT3G42670	DNA.unspecified	Symbols: CHR38, CLSY | CHR38 (CHROMATIN REMODELING 38); ATP binding / DNA binding / helicase/ nucleic acid binding | chr3:14755798-14760085 REVERSE	0.470521	-0.123307	1.40342	-0.716333
AT3G50900	DNA.unspecified	unknown protein | chr3:18918019-18918618 FORWARD	0.513797	0.0835206	1.08545	-0.668063
AT4G34180	DNA.unspecified	cyclase family protein | chr4:16369357-16371430 REVERSE	0.157588	0.391652	0.84084	-0.220995
AT4G15248	DNA.unspecified	zinc ion binding | chr4:8708848-8709373 FORWARD	0.361171	0.969768	1.65362	-0.720033
AT5G37310	DNA.unspecified	LOCATED IN: integral to membrane, Golgi apparatus, plant-type cell wall; EXPRESSED IN: 23 plant structures; EXPRESSED DURING: 13 growth stages; CONTAINS InterPro DOMAIN/s: Nonaspanin (TM9SF) (InterPro:IPR004240); BEST Arabidopsis thaliana protein match is: endomembrane protein 70, putative (TAIR:AT1G14670.1); Has 1019 Blast hits to 986 proteins in 161 species: Archae - 0; Bacteria - 0; Metazoa - …	0.227863	0.3647	0.885642	0.164089
AT3G56170	DNA.unspecified	Symbols: CAN | CAN (CA-2+ DEPENDENT NUCLEASE); nuclease | chr3:20842577-20844476 FORWARD	1.12335	1.48678	0.562901	0.594374
AT1G71260	DNA.unspecified	Symbols: ATWHY2 | ATWHY2 (A. THALIANA WHIRLY 2); DNA binding | chr1:26861657-26863422 REVERSE	-0.386975	-1.13916	-0.48471	-0.600815
AT1G54100	fermentation.aldehyde dehydrogenase	Symbols: ALDH7B4 | ALDH7B4 (Aldehyde Dehydrogenase 7B4); 3-chloroallyl aldehyde dehydrogenase/ oxidoreductase | chr1:20195264-20199130 REVERSE	-0.0145281	0.11568	1.4031	-0.312748
AT3G24503	fermentation.aldehyde dehydrogenase	Symbols: ALDH2C4, ALDH1A, REF1 | ALDH2C4; 3-chloroallyl aldehyde dehydrogenase/ aldehyde dehydrogenase (NAD)/ coniferyl-aldehyde dehydrogenase | chr3:8919560-8923073 REVERSE	0.439597	0.605646	1.15751	0.0776347
AT2G42790	gluconeogenesis / glyoxylate cycle.citrate synthase	Symbols: CSY3 | CSY3 (citrate synthase 3); citrate (SI)-synthase | chr2:17801471-17806049 REVERSE	-0.161612	0.0369776	1.44261	-0.11563
AT4G37870	gluconeogenesis / glyoxylate cycle.PEPCK	Symbols: PCK1, PEPCK | PCK1 (PHOSPHOENOLPYRUVATE CARBOXYKINASE 1); ATP binding / phosphoenolpyruvate carboxykinase (ATP)/ phosphoenolpyruvate carboxykinase/ purine nucleotide binding | chr4:17802694-17806539 REVERSE	0.395588	0.314766	0.930246	0.130874
AT1G53310	glycolysis.cytosolic branch.phospho-enol-pyruvate carboxylase (PEPC)	Symbols: ATPPC1 | ATPPC1 (PHOSPHOENOLPYRUVATE CARBOXYLASE 1); catalytic/ phosphoenolpyruvate carboxylase | chr1:19884027-19888276 REVERSE	0.279347	0.292722	1.23278	-0.123654
AT1G12680	glycolysis.cytosolic branch.phospho-enol-pyruvate carboxylase kinase (PPCK)	Symbols: PEPKR2 | PEPKR2 (Phosphoenolpyruvate carboxylase-related kinase 2); ATP binding / kinase/ protein kinase/ protein serine/threonine kinase | chr1:4319886-4322945 REVERSE	-0.092864	0.237089	0.858953	-0.348239
AT2G17280	glycolysis.cytosolic branch.phosphoglycerate mutase	phosphoglycerate/bisphosphoglycerate mutase family protein | chr2:7513211-7515048 FORWARD	1.82141	2.14657	2.5789	1.31217
AT1G79530	glycolysis.plastid branch.glyceraldehyde 3-phosphate dehydrogenase (GAP-DH)	Symbols: GAPCP-1 | GAPCP-1 (GLYCERALDEHYDE-3-PHOSPHATE DEHYDROGENASE OF PLASTID 1); NAD or NADH binding / binding / catalytic/ glyceraldehyde-3-phosphate dehydrogenase (phosphorylating)/ glyceraldehyde-3-phosphate dehydrogenase | chr1:29915902-29919234 REVERSE	-0.211155	-0.438482	2.77663	0.578664
AT2G23600	hormone metabolism	Symbols: ACL, ATMES2, MES2, ATME8, ME8 | ACL (ACETONE-CYANOHYDRIN LYASE); hydrolase/ hydrolase, acting on ester bonds / methyl indole-3-acetate esterase/ methyl jasmonate esterase/ methyl salicylate esterase | chr2:10042199-10043673 REVERSE	-0.338879	0.316385	-0.993865	-0.324438
AT5G23360	hormone metabolism.abscisic acid.induced-regulated-responsive-activated	GRAM domain-containing protein / ABA-responsive protein-related | chr5:7861740-7862697 FORWARD	-1.55787	-1.10223	-1.60025	-0.0152566
AT5G08350	hormone metabolism.abscisic acid.induced-regulated-responsive-activated	GRAM domain-containing protein / ABA-responsive protein-related | chr5:2686245-2687251 REVERSE	-1.08119	-1.86024	-3.84104	-0.373096
AT3G02480	hormone metabolism.abscisic acid.induced-regulated-responsive-activated	ABA-responsive protein-related | chr3:512312-513027 FORWARD	0.460953	1.76612	4.51118	-0.911847
AT1G45249	hormone metabolism.abscisic acid.induced-regulated-responsive-activated	Symbols: ABF2, AREB1 | ABF2 (ABSCISIC ACID RESPONSIVE ELEMENTS-BINDING FACTOR 2); DNA binding / protein binding / transcription activator/ transcription factor | chr1:17165127-17167866 REVERSE	0.14495	0.602713	1.95076	-0.296395
AT5G23370	hormone metabolism.abscisic acid.induced-regulated-responsive-activated	GRAM domain-containing protein / ABA-responsive protein-related | chr5:7863331-7864271 REVERSE	1.02249	0.171199	-2.06286	0.83206
AT5G15960	hormone metabolism.abscisic acid.induced-regulated-responsive-activated	Symbols: KIN1 | KIN1 | chr5:5209898-5210727 FORWARD	-0.788499	1.13125	3.80325	-0.516914
AT2G47770	hormone metabolism.abscisic acid.induced-regulated-responsive-activated	benzodiazepine receptor-related | chr2:19568464-19569507 FORWARD	-0.287879	0.582412	5.96215	0.853304
AT1G74520	hormone metabolism.abscisic acid.induced-regulated-responsive-activated	Symbols: ATHVA22A | ATHVA22A | chr1:28007974-28009300 REVERSE	0.0343264	0.372787	0.806126	-0.0641691
AT5G59220	hormone metabolism.abscisic acid.induced-regulated-responsive-activated	protein phosphatase 2C, putative / PP2C, putative | chr5:23894404-23896619 REVERSE	-0.593512	1.2081	4.48544	0.310273
AT5G50720	hormone metabolism.abscisic acid.induced-regulated-responsive-activated	Symbols: ATHVA22E, HVA22E | ATHVA22E | chr5:20633193-20634552 REVERSE	-1.11767	2.34005	0.988745	-0.613341
AT4G34000	hormone metabolism.abscisic acid.signal transduction	Symbols: ABF3, DPBF5 | ABF3 (ABSCISIC ACID RESPONSIVE ELEMENTS-BINDING FACTOR 3); DNA binding / protein binding / transcription activator/ transcription factor | chr4:16295558-16298255 FORWARD	0.541683	1.51731	1.46447	-0.394272
AT3G63210	hormone metabolism.abscisic acid.signal transduction	Symbols: MARD1 | MARD1 | chr3:23353615-23355160 REVERSE	1.02277	1.97631	1.05409	-0.626877
AT4G26080	hormone metabolism.abscisic acid.signal transduction	Symbols: ABI1 | ABI1 (ABA INSENSITIVE 1); calcium ion binding / protein serine/threonine phosphatase | chr4:13219961-13222284 REVERSE	0.249641	1.09457	1.85855	-0.278618
AT5G57050	hormone metabolism.abscisic acid.signal transduction	Symbols: ABI2 | ABI2 (ABA INSENSITIVE 2); protein serine/threonine phosphatase | chr5:23087235-23089627 FORWARD	0.428656	1.05005	2.46863	-0.215665
AT1G52920	hormone metabolism.abscisic acid.signal transduction	Symbols: GCR2, GPCR | GPCR (G PROTEIN COUPLED RECEPTOR); abscisic acid binding / catalytic | chr1:19709275-19711052 REVERSE	-0.0740151	-2.0132	2.16172	-0.281075
AT3G19290	hormone metabolism.abscisic acid.signal transduction	Symbols: ABF4, AREB2 | ABF4 (ABRE BINDING FACTOR 4); DNA binding / protein binding / transcription activator/ transcription factor | chr3:6687140-6690123 FORWARD	-0.0571144	0.254312	1.55781	-0.0662608
AT3G21780	hormone metabolism.abscisic acid.synthesis-degradation	Symbols: UGT71B6 | UGT71B6 (UDP-glucosyl transferase 71B6); UDP-glycosyltransferase/ abscisic acid glucosyltransferase/ transferase, transferring glycosyl groups | chr3:7675004-7676494 REVERSE	0.0598229	0.242558	1.38177	-1.73664
AT4G19230	hormone metabolism.abscisic acid.synthesis-degradation.degradation.8-hydroxylase	Symbols: CYP707A1 | CYP707A1; (+)-abscisic acid 8'-hydroxylase/ oxygen binding | chr4:10521379-10523961 FORWARD	-0.616975	-0.333759	3.27064	1.33371
AT3G14440	hormone metabolism.abscisic acid.synthesis-degradation.synthesis.9-cis-epoxycarotenoid dioxygenase	Symbols: NCED3, ATNCED3, STO1, SIS7 | NCED3 (NINE-CIS-EPOXYCAROTENOID DIOXYGENASE 3); 9-cis-epoxycarotenoid dioxygenase | chr3:4831288-4833599 REVERSE	0.495353	0.344754	3.59729	-0.619074
AT4G19170	hormone metabolism.abscisic acid.synthesis-degradation.synthesis.9-cis-epoxycarotenoid dioxygenase	Symbols: NCED4 | NCED4 (NINE-CIS-EPOXYCAROTENOID DIOXYGENASE 4) | chr4:10481786-10483857 FORWARD	0.531042	0.75049	-0.186404	-0.73151
AT2G47750	hormone metabolism.auxin.induced-regulated-responsive-activated	Symbols: GH3.9 | GH3.9 (PUTATIVE INDOLE-3-ACETIC ACID-AMIDO SYNTHETASE GH3.9) | chr2:19560127-19563191 REVERSE	0.421671	0.662939	0.922585	1.80366
AT3G15450	hormone metabolism.auxin.induced-regulated-responsive-activated	unknown protein | chr3:5212984-5214121 FORWARD	-1.45749	-3.30674	-1.85447	-0.176091
AT5G20730	hormone metabolism.auxin.induced-regulated-responsive-activated	Symbols: NPH4, MSG1, IAA21, ARF7, TIR5, BIP | NPH4 (NON-PHOTOTROPHIC HYPOCOTYL); DNA binding / transcription activator/ transcription factor/ transcription regulator | chr5:7016470-7022113 REVERSE	0.450863	0.888012	1.07813	0.296064
AT1G56150	hormone metabolism.auxin.induced-regulated-responsive-activated	SAUR71, SMALL AUXIN UPREGULATED 71	-0.236715	1.02991	3.53046	-0.922407
AT4G38860	hormone metabolism.auxin.induced-regulated-responsive-activated	SAUR16, SMALL AUXIN UPREGULATED RNA 16	-0.284845	-0.00135037	-0.874301	-0.41812
AT3G30300	hormone metabolism.auxin.induced-regulated-responsive-activated	FUNCTIONS IN: molecular_function unknown; INVOLVED IN: biological_process unknown; LOCATED IN: endomembrane system; EXPRESSED IN: 22 plant structures; EXPRESSED DURING: 13 growth stages; CONTAINS InterPro DOMAIN/s: Protein of unknown function DUF246, plant (InterPro:IPR004348); BEST Arabidopsis thaliana protein match is: EDA30 (embryo sac development arrest 30) (TAIR:AT3G03810.1); Has 512 Blast h…	0.0804826	0.249758	0.941474	-0.164091
AT4G22620	hormone metabolism.auxin.induced-regulated-responsive-activated	SAUR34, SMALL AUXIN UPREGULATED RNA 34	0.579372	-0.621213	-2.93369	-1.59104
AT2G34680	hormone metabolism.auxin.induced-regulated-responsive-activated	Symbols: AIR9 | AIR9; protein binding | chr2:14616622-14629129 REVERSE	0.282995	0.152822	0.775349	0.204197
AT1G60730	hormone metabolism.auxin.induced-regulated-responsive-activated	aldo/keto reductase family protein | chr1:22358035-22360158 REVERSE	0.00148383	-0.263814	1.18545	-0.810279
AT1G72430	hormone metabolism.auxin.induced-regulated-responsive-activated	SAUR78, SMALL AUXIN UPREGULATED RNA 78	-0.271841	0.47789	-2.75826	-0.984766
AT2G04850	hormone metabolism.auxin.induced-regulated-responsive-activated	auxin-responsive protein-related | chr2:1704283-1705778 FORWARD	0.682189	0.339433	1.18056	0.366801
AT3G61750	hormone metabolism.auxin.induced-regulated-responsive-activated	auxin-responsive protein -related | chr3:22857897-22859254 REVERSE	-0.0771504	0.182326	1.39412	0.320274
AT3G47620	hormone metabolism.auxin.induced-regulated-responsive-activated	Symbols: AtTCP14 | AtTCP14 (TEOSINTE BRANCHED1, CYCLOIDEA and PCF (TCP) 14); transcription factor | chr3:17558849-17560767 FORWARD	0.208227	0.0766007	0.795954	-0.222479
AT3G60690	hormone metabolism.auxin.induced-regulated-responsive-activated	SAUR59, SMALL AUXIN UPREGULATED RNA 59	-0.361682	-0.141937	1.04898	-0.18858
AT4G17280	hormone metabolism.auxin.induced-regulated-responsive-activated	INVOLVED IN: multicellular organismal development; LOCATED IN: membrane; EXPRESSED IN: 11 plant structures; EXPRESSED DURING: 6 growth stages; CONTAINS InterPro DOMAIN/s: Uncharacterised conserved protein UCP037471 (InterPro:IPR017214), Protein of unknown function DUF568, DOMON-like (InterPro:IPR007613), DOMON related (InterPro:IPR005018), Cytochrome b561/ferric reductase transmembrane (InterPro:…	0.985477	-0.781069	3.99612	0.782137
AT3G03820	hormone metabolism.auxin.induced-regulated-responsive-activated	SAUR29, SMALL AUXIN UP RNA 29	-0.978605	-0.896204	-2.06621	-0.780083
AT2G46370	hormone metabolism.auxin.induced-regulated-responsive-activated	Symbols: JAR1, FIN219 | JAR1 (JASMONATE RESISTANT 1); ATP binding / adenylyltransferase/ catalytic/ jasmonate-amino synthetase | chr2:19033790-19036659 FORWARD	0.263299	0.309074	1.08805	0.122016
AT4G12980	hormone metabolism.auxin.induced-regulated-responsive-activated	auxin-responsive protein, putative | chr4:7589395-7591102 REVERSE	0.362021	0.431178	-1.39174	-0.192703
AT1G76270	hormone metabolism.auxin.induced-regulated-responsive-activated	unknown protein | chr1:28613207-28616739 REVERSE	0.0968305	0.0605732	1.33111	-0.142825
AT4G27450	hormone metabolism.auxin.induced-regulated-responsive-activated	unknown protein | chr4:13727484-13728886 REVERSE	-1.45257	-1.93163	-3.45094	-0.349405
AT5G54510	hormone metabolism.auxin.induced-regulated-responsive-activated	Symbols: GH3.6, DFL1 | DFL1 (DWARF IN LIGHT 1); indole-3-acetic acid amido synthetase | chr5:22131093-22133678 REVERSE	-2.04173	-1.74065	-0.497371	-0.00336683
AT5G13320	hormone metabolism.auxin.induced-regulated-responsive-activated	Symbols: PBS3, GDG1, WIN3, GH3.12 | PBS3 (AVRPPHB SUSCEPTIBLE 3) | chr5:4267510-4271051 FORWARD	2.94411	2.88606	0.943272	-1.92438
AT1G23080	hormone metabolism.auxin.signal transduction	Symbols: PIN7, ATPIN7 | PIN7 (PIN-FORMED 7); auxin efflux transmembrane transporter/ auxin:hydrogen symporter/ transporter | chr1:8180577-8183570 REVERSE	0.785701	0.950024	1.0291	-0.101132
AT1G77690	hormone metabolism.auxin.signal transduction	Symbols: LAX3 | LAX3 (LIKE AUX1 3); amino acid transmembrane transporter/ auxin influx transmembrane transporter/ transporter | chr1:29200941-29203340 REVERSE	-1.67337	-0.622901	-1.52904	0.651529
AT1G73590	hormone metabolism.auxin.signal transduction	Symbols: PIN1, ATPIN1 | PIN1 (PIN-FORMED 1); transporter | chr1:27659673-27663178 FORWARD	0.333226	0.0314774	1.44478	0.0808786
AT2G26170	hormone metabolism.auxin.signal transduction	Symbols: CYP711A1, MAX1 | CYP711A1; electron carrier/ heme binding / iron ion binding / monooxygenase/ oxygen binding | chr2:11140809-11143360 FORWARD	-0.224686	1.03743	0.638937	-0.191284
AT3G02260	hormone metabolism.auxin.signal transduction	Symbols: BIG, DOC1, TIR3, UMB1, ASA1, LPR1, CRM1 | BIG (BIG); binding / ubiquitin-protein ligase/ zinc ion binding | chr3:430984-448489 REVERSE	0.82385	0.70783	0.549923	0.345135
AT1G05560	hormone metabolism.auxin.synthesis-degradation	Symbols: UGT1, UGT75B1 | UGT75B1 (UDP-GLUCOSYLTRANSFERASE 75B1); UDP-glucose:4-aminobenzoate acylglucosyltransferase/ UDP-glucosyltransferase/ UDP-glycosyltransferase/ abscisic acid glucosyltransferase/ transferase, transferring glycosyl groups | chr1:1645498-1647147 REVERSE	0.202016	0.862412	-0.890718	-1.0573
AT3G02875	hormone metabolism.auxin.synthesis-degradation	Symbols: ILR1 | ILR1 (IAA-LEUCINE RESISTANT 1); IAA-Leu conjugate hydrolase/ IAA-Phe conjugate hydrolase/ metallopeptidase | chr3:631913-634074 FORWARD	1.01011	0.8045	1.30401	-0.129026
AT3G61460	hormone metabolism.brassinosteroid.induced-regulated-responsive-activated	Symbols: BRH1 | BRH1 (BRASSINOSTEROID-RESPONSIVE RING-H2); protein binding / zinc ion binding | chr3:22741511-22742284 REVERSE	0.658816	0.751444	1.1138	0.0477579
AT4G18890	hormone metabolism.brassinosteroid.signal transduction.BZR	brassinosteroid signalling positive regulator-related | chr4:10352622-10355555 FORWARD	0.286518	0.105331	3.22473	2.0338
AT4G36780	hormone metabolism.brassinosteroid.signal transduction.BZR	transcription regulator | chr4:17332517-17334349 REVERSE	0.419098	0.616875	0.974215	-0.236638
AT4G30610	hormone metabolism.brassinosteroid.signal transduction.other	Symbols: BRS1, SCPL24 | BRS1 (BRI1 SUPPRESSOR 1); serine-type carboxypeptidase | chr4:14944129-14948605 FORWARD	-0.211244	0.0648748	-1.56104	0.101569
AT2G16530	hormone metabolism.brassinosteroid.synthesis-degradation.BRs.DET2	3-oxo-5-alpha-steroid 4-dehydrogenase family protein / steroid 5-alpha-reductase family protein | chr2:7162989-7165323 REVERSE	0.0253372	0.596052	1.25822	-0.220546
AT2G26710	hormone metabolism.brassinosteroid.synthesis-degradation.BRs.metabolic regulation	Symbols: BAS1, CYP734A1, CYP72B1 | BAS1 (PHYB ACTIVATION TAGGED SUPPRESSOR 1); oxygen binding / steroid hydroxylase | chr2:11380492-11383612 FORWARD	-0.0922946	0.0782182	-1.37152	0.379207
AT3G30180	hormone metabolism.brassinosteroid.synthesis-degradation.BRs.other	Symbols: CYP85A2, BR6OX2 | BR6OX2 (BRASSINOSTEROID-6-OXIDASE 2); monooxygenase/ oxygen binding | chr3:11810737-11813765 FORWARD	0.464507	1.02307	-1.51386	-0.281636
AT3G13730	hormone metabolism.brassinosteroid.synthesis-degradation.BRs.other	Symbols: CYP90D1 | CYP90D1; oxidoreductase, acting on paired donors, with incorporation or reduction of molecular oxygen, NADH or NADPH as one donor, and incorporation of one atom of oxygen / oxygen binding | chr3:4497976-4500920 REVERSE	0.254202	0.636686	-1.31926	-0.542414
AT3G19820	hormone metabolism.brassinosteroid.synthesis-degradation.sterols.DWF1	Symbols: DWF1, DIM, EVE1, DIM1, CBB1 | DWF1 (DWARF 1); calmodulin binding / catalytic | chr3:6879617-6881652 REVERSE	-0.0756319	-0.0204522	0.772917	0.62871
AT3G02580	hormone metabolism.brassinosteroid.synthesis-degradation.sterols.DWF7	Symbols: STE1, DWF7, BUL1 | STE1 (STEROL 1); C-5 sterol desaturase | chr3:546903-548795 FORWARD	0.582913	1.07239	0.569747	0.321581
AT1G20050	hormone metabolism.brassinosteroid.synthesis-degradation.sterols.HYD1	Symbols: HYD1 | HYD1 (HYDRA1); C-8 sterol isomerase | chr1:6949043-6950319 FORWARD	-0.172065	-0.0931262	1.10431	0.286912
AT5G24160	hormone metabolism.brassinosteroid.synthesis-degradation.sterols.other	Symbols: SQE6 | SQE6 (SQUALENE MONOXYGENASE 6); FAD binding / oxidoreductase/ squalene monooxygenase | chr5:8183075-8186640 REVERSE	0.541741	1.67901	1.56216	1.0891
AT1G58440	hormone metabolism.brassinosteroid.synthesis-degradation.sterols.other	Symbols: XF1, SQE1 | XF1; squalene monooxygenase | chr1:21713842-21717290 REVERSE	0.124155	0.353512	-0.948938	0.0589376
AT2G01830	hormone metabolism.cytokinin.signal transduction	Symbols: WOL, CRE1, WOL1, AHK4, ATCRE1 | WOL (WOODEN LEG); cytokinin receptor/ osmosensor/ phosphoprotein phosphatase/ protein histidine kinase | chr2:362983-368082 REVERSE	-0.634376	-1.25415	-0.213658	0.965889
AT5G35750	hormone metabolism.cytokinin.signal transduction	Symbols: AHK2 | AHK2 (ARABIDOPSIS HISTIDINE KINASE 2); cytokinin receptor/ osmosensor/ protein histidine kinase | chr5:13911371-13916337 REVERSE	0.0449297	0.187692	0.764803	0.216425
AT2G17820	hormone metabolism.cytokinin.signal transduction	Symbols: ATHK1, AHK1 | ATHK1 (histidine kinase 1); histidine phosphotransfer kinase/ osmosensor/ protein histidine kinase | chr2:7742924-7748220 REVERSE	0.35888	-0.0269511	-0.777115	-0.0917278
AT1G27320	hormone metabolism.cytokinin.signal transduction	Symbols: AHK3 | AHK3 (ARABIDOPSIS HISTIDINE KINASE 3); cytokinin receptor/ osmosensor/ protein histidine kinase | chr1:9487780-9492572 FORWARD	0.454424	0.828158	0.515799	0.0340001
AT3G63110	hormone metabolism.cytokinin.synthesis-degradation	Symbols: ATIPT3, IPT3 | ATIPT3 (ARABIDOPSIS THALIANA ISOPENTENYLTRANSFERASE 3); ATP binding / tRNA isopentenyltransferase/ transferase, transferring alkyl or aryl (other than methyl) groups | chr3:23318076-23319540 REVERSE	0.597154	1.49809	-2.81825	-0.785224
AT2G36750	hormone metabolism.cytokinin.synthesis-degradation	Symbols: UGT73C1 | UGT73C1 (UDP-GLUCOSYL TRANSFERASE 73C1); UDP-glucosyltransferase/ UDP-glycosyltransferase/ cis-zeatin O-beta-D-glucosyltransferase/ trans-zeatin O-beta-D-glucosyltransferase/ transferase, transferring glycosyl groups | chr2:15410462-15412038 REVERSE	0.051051	1.16476	-0.510918	-1.8094
AT5G05860	hormone metabolism.cytokinin.synthesis-degradation	Symbols: UGT76C2 | UGT76C2; UDP-glycosyltransferase/ cis-zeatin O-beta-D-glucosyltransferase/ cytokinin 7-beta-glucosyltransferase/ cytokinin 9-beta-glucosyltransferase/ trans-zeatin O-beta-D-glucosyltransferase/ transferase, transferring glycosyl groups | chr5:1765507-1767455 FORWARD	-0.182811	-0.580535	-2.04528	0.644742
AT2G20100	hormone metabolism.ethylene.induced-regulated-responsive-activated	ethylene-responsive family protein | chr2:8678078-8682086 FORWARD	0.570325	0.824396	1.49942	0.554895
AT3G11930	hormone metabolism.ethylene.induced-regulated-responsive-activated	universal stress protein (USP) family protein | chr3:3776237-3777694 FORWARD	-0.0432535	0.288184	-1.1792	-0.318408
AT1G27660	hormone metabolism.ethylene.induced-regulated-responsive-activated	ethylene-responsive protein -related | chr1:9621570-9626004 FORWARD	0.489245	0.482174	1.13612	0.0939261
AT5G51190	hormone metabolism.ethylene.signal transduction	AP2 domain-containing transcription factor, putative | chr5:20800584-20801416 REVERSE	-1.53502	-2.29056	-4.40756	-1.3492
AT3G15210	hormone metabolism.ethylene.signal transduction	Symbols: ATERF-4, ERF4, RAP2.5, ATERF4 | ERF4 (ETHYLENE RESPONSIVE ELEMENT BINDING FACTOR 4); DNA binding / protein binding / transcription factor/ transcription repressor | chr3:5121422-5122562 FORWARD	0.873602	0.326353	2.18499	0.0808185
AT1G04310	hormone metabolism.ethylene.signal transduction	Symbols: ERS2 | ERS2 (ETHYLENE RESPONSE SENSOR 2); ethylene binding / glycogen synthase kinase 3/ protein histidine kinase/ receptor | chr1:1154764-1157711 REVERSE	-0.339034	0.27945	1.43841	0.783503
AT1G50640	hormone metabolism.ethylene.signal transduction	Symbols: ERF3, ATERF3 | ERF3 (ETHYLENE RESPONSIVE ELEMENT BINDING FACTOR 3); DNA binding / protein binding / transcription factor/ transcription repressor | chr1:18757148-18758433 REVERSE	0.00535532	0.318619	0.805859	-0.209806
AT5G61600	hormone metabolism.ethylene.signal transduction	Symbols: ERF104 | ethylene-responsive element-binding family protein | chr5:24766386-24767430 REVERSE	0.256341	-1.54876	-3.37838	-1.26986
AT5G25190	hormone metabolism.ethylene.signal transduction	ethylene-responsive element-binding protein, putative | chr5:8706790-8707748 REVERSE	0.0273694	-0.568854	-4.31169	-0.285198
AT2G44840	hormone metabolism.ethylene.signal transduction	Symbols: ATERF13, EREBP, ERF13 | ERF13 (ETHYLENE-RESPONSIVE ELEMENT BINDING FACTOR 13); DNA binding / transcription factor | chr2:18495341-18496272 FORWARD	-1.03774	-2.24411	-1.19072	-0.640553
AT1G03400	hormone metabolism.ethylene.synthesis-degradation	2-oxoglutarate-dependent dioxygenase, putative | chr1:842747-844190 REVERSE	0.301321	0.807608	0.0617546	-0.854588
AT1G03410	hormone metabolism.ethylene.synthesis-degradation	Symbols: 2A6 | 2A6; oxidoreductase | chr1:844436-847683 REVERSE	-0.365643	-0.801961	-0.901217	-0.382236
AT1G04350	hormone metabolism.ethylene.synthesis-degradation	2-oxoglutarate-dependent dioxygenase, putative | chr1:1165165-1166768 FORWARD	0.383508	0.860838	0.374024	-0.166572
AT5G59540	hormone metabolism.ethylene.synthesis-degradation	oxidoreductase, 2OG-Fe(II) oxygenase family protein | chr5:23996079-23997590 REVERSE	0.52768	0.949147	0.487025	-0.12964
AT5G43450	hormone metabolism.ethylene.synthesis-degradation	2-oxoglutarate-dependent dioxygenase, putative | chr5:17457125-17458797 REVERSE	0.583095	1.31286	0.108353	-0.419862
AT1G62380	hormone metabolism.ethylene.synthesis-degradation.1-aminocyclopropane-1-carboxylate oxidase	Symbols: ACO2, ATACO2 | ACO2 (ACC OXIDASE 2); 1-aminocyclopropane-1-carboxylate oxidase | chr1:23082170-23084253 FORWARD	-0.0202548	-0.300786	-1.17264	0.581453
AT1G12010	hormone metabolism.ethylene.synthesis-degradation.1-aminocyclopropane-1-carboxylate oxidase	1-aminocyclopropane-1-carboxylate oxidase, putative / ACC oxidase, putative | chr1:4056207-4057933 FORWARD	1.24867	1.89162	-0.249256	-0.756518
AT1G62960	hormone metabolism.ethylene.synthesis-degradation.1-aminocyclopropane-1-carboxylate synthase	Symbols: ACS10 | ACS10 (ACC SYNTHASE 10); 1-aminocyclopropane-1-carboxylate synthase/ L-aspartate:2-oxoglutarate aminotransferase/ aromatic-amino-acid:2-oxoglutarate aminotransferase | chr1:23318187-23320316 REVERSE	0.0401206	0.00363311	-1.23298	-0.0806414
AT2G22810	hormone metabolism.ethylene.synthesis-degradation.1-aminocyclopropane-1-carboxylate synthase	Symbols: ACS4, ACC4, ATACS4 | ACS4 (1-AMINOCYCLOPROPANE-1-CARBOXYLATE SYNTHASE 4); 1-aminocyclopropane-1-carboxylate synthase | chr2:9717791-9719472 REVERSE	0.263654	-0.205536	-1.72386	-0.288121
AT4G11280	hormone metabolism.ethylene.synthesis-degradation.1-aminocyclopropane-1-carboxylate synthase	Symbols: ACS6 | ACS6 (1-AMINOCYCLOPROPANE-1-CARBOXYLIC ACID (ACC) SYNTHASE 6); 1-aminocyclopropane-1-carboxylate synthase | chr4:6864097-6866116 FORWARD	0.400654	-0.0354286	-2.20324	0.0631696
AT2G14900	hormone metabolism.gibberelin.induced-regulated-responsive-activated	gibberellin-regulated family protein | chr2:6404175-6405330 FORWARD	-1.66381	-0.574541	-1.89586	-0.16873
AT1G75750	hormone metabolism.gibberelin.induced-regulated-responsive-activated	Symbols: GASA1 | GASA1 (GAST1 PROTEIN HOMOLOG 1) | chr1:28441526-28442367 REVERSE	-0.789622	-0.394632	-3.10961	-0.032823
AT1G14920	hormone metabolism.gibberelin.induced-regulated-responsive-activated	Symbols: GAI, RGA2 | GAI (GIBBERELLIC ACID INSENSITIVE); transcription factor | chr1:5149226-5151354 FORWARD	0.049817	-0.0484064	1.52834	0.132279
AT1G66350	hormone metabolism.gibberelin.signal transduction	Symbols: RGL1, RGL | RGL1 (RGA-LIKE 1); transcription factor | chr1:24748195-24750043 FORWARD	-0.337163	-0.0361611	1.50723	-0.897564
AT3G05120	hormone metabolism.gibberelin.signal transduction	Symbols: ATGID1A, GID1A | GID1A (GA INSENSITIVE DWARF1A); hydrolase | chr3:1430471-1432778 FORWARD	0.190098	0.544073	1.30348	-0.488158
AT1G52800	hormone metabolism.gibberelin.synthesis-degradation	oxidoreductase, 2OG-Fe(II) oxygenase family protein | chr1:19664044-19665362 FORWARD	1.0056	0.915677	1.51255	-1.4033
AT1G05160	hormone metabolism.gibberelin.synthesis-degradation.ent-kaurenoic acid hydroxylase/oxygenase	Symbols: CYP88A3, ATKAO1, KAO1 | CYP88A3 (CYTOCHROME P450 88 A3); ent-kaurenoate oxidase/ oxygen binding | chr1:1487378-1490947 REVERSE	0.617341	0.6845	1.06626	0.245
AT4G25420	hormone metabolism.gibberelin.synthesis-degradation.GA20 oxidase	Symbols: GA5, GA20OX1, AT2301, ATGA20OX1 | GA20OX1; gibberellin 20-oxidase | chr4:12990884-12992458 REVERSE	0.537261	1.08352	0.681928	2.09723
AT3G16470	hormone metabolism.jasmonate.induced-regulated-responsive-activated	Symbols: JR1 | JR1 | chr3:5595938-5598044 REVERSE	0.34147	0.699531	0.797751	-0.556782
AT3G16450	hormone metabolism.jasmonate.induced-regulated-responsive-activated	jacalin lectin family protein | chr3:5588486-5590055 FORWARD	-1.76605	-1.21961	0.742591	0.502375
AT1G19180	hormone metabolism.jasmonate.signal transduction	Symbols: JAZ1, TIFY10A | JAZ1 (JASMONATE-ZIM-DOMAIN PROTEIN 1); protein binding | chr1:6622094-6623620 FORWARD	0.46559	0.400754	2.42003	0.572214
AT2G06050	hormone metabolism.jasmonate.synthesis-degradation.12-Oxo-PDA-reductase	Symbols: OPR3 | OPR3 (OPDA-REDUCTASE 3); 12-oxophytodienoate reductase | chr2:2359115-2362180 REVERSE	0.279053	0.752201	0.877159	-0.779353
AT1G76690	hormone metabolism.jasmonate.synthesis-degradation.12-Oxo-PDA-reductase	Symbols: OPR2, ATOPR2 | OPR2 | chr1:28778890-28780483 FORWARD	0.792631	1.31958	0.164414	-0.765681
AT3G25770	hormone metabolism.jasmonate.synthesis-degradation.allene oxidase cyclase	Symbols: AOC2 | AOC2 (ALLENE OXIDE CYCLASE 2); allene-oxide cyclase | chr3:9406873-9407955 FORWARD	0.876015	0.918351	1.92142	-0.392877
AT5G42650	hormone metabolism.jasmonate.synthesis-degradation.allene oxidase synthase	Symbols: AOS, CYP74A, DDE2 | AOS (ALLENE OXIDE SYNTHASE); allene oxide synthase/ hydro-lyase/ oxygen binding | chr5:17097595-17099395 REVERSE	0.943964	1.21171	0.593332	-0.519477
AT3G45140	hormone metabolism.jasmonate.synthesis-degradation.lipoxygenase	Symbols: LOX2, ATLOX2 | LOX2 (LIPOXYGENASE 2); lipoxygenase | chr3:16525410-16529352 FORWARD	1.33189	1.8596	1.39271	-0.51176
AT1G67560	hormone metabolism.jasmonate.synthesis-degradation.lipoxygenase	lipoxygenase family protein | chr1:25319899-25324264 FORWARD	0.412124	0.281293	0.800717	0.445452
AT1G55020	hormone metabolism.jasmonate.synthesis-degradation.lipoxygenase	Symbols: LOX1 | LOX1; lipoxygenase | chr1:20525708-20530273 FORWARD	0.0427051	0.336699	1.22185	0.228369
AT1G05680	hormone metabolism.salicylic acid.synthesis-degradation	UDP-glucoronosyl/UDP-glucosyl transferase family protein | chr1:1703092-1704691 REVERSE	-0.478379	1.45205	0.594055	2.22482
AT3G21950	hormone metabolism.salicylic acid.synthesis-degradation	methyltransferase | chr3:7734396-7736394 FORWARD	0.146804	0.661275	1.12019	-0.144866
AT2G43820	hormone metabolism.salicylic acid.synthesis-degradation.synthesis.SA glucosyltransferase ester and ether bond making SGE, SAG	Symbols: GT, UGT74F2 | UGT74F2 (UDP-GLUCOSYLTRANSFERASE 74F2); UDP-glucose:4-aminobenzoate acylglucosyltransferase/ UDP-glucosyltransferase/ UDP-glycosyltransferase/ transferase, transferring glycosyl groups / transferase, transferring hexosyl groups | chr2:18152227-18153908 FORWARD	-0.176746	-0.307569	-2.39874	-1.39085
AT2G26260	lipid metabolism.'exotics' (steroids, squalene etc).3-beta hydroxysteroid dehydrogenase/isomerase	Symbols: AT3BETAHSD/D2 | AT3BETAHSD/D2 (3BETA-HYDROXYSTEROID-DEHYDROGENASE/DECARBOXYLASE ISOFORM 2); 3-beta-hydroxy-delta5-steroid dehydrogenase/ sterol-4-alpha-carboxylate 3-dehydrogenase (decarboxylating) | chr2:11178100-11182976 FORWARD	0.369126	-0.463676	-1.1074	0.202562
AT2G29390	lipid metabolism.'exotics' (steroids, squalene etc).methylsterol monooxygenase	Symbols: SMO2-2, ATSMO2 | SMO2-2 (STEROL 4-ALPHA-METHYL-OXIDASE 2-2); 4-alpha-methyl-delta7-sterol-4alpha-methyl oxidase/ C-4 methylsterol oxidase | chr2:12610543-12612894 REVERSE	-0.123206	-0.018578	0.900974	0.0179574
AT1G04010	lipid metabolism.'exotics' (steroids, squalene etc).phosphatidylcholinesterol O-acyltransferase	phosphatidate-sterol O-acyltransferase/ phosphatidylcholine-sterol O-acyltransferase/ phosphatidylethanolamine-sterol O-acyltransferase | chr1:1031200-1036237 REVERSE	0.277208	0.110879	1.08139	0.5391
AT3G03310	lipid metabolism.'exotics' (steroids, squalene etc).phosphatidylcholinesterol O-acyltransferase	lecithin:cholesterol acyltransferase family protein / LACT family protein | chr3:778568-781580 REVERSE	0.0456674	0.116411	1.66286	-0.203591
AT4G19860	lipid metabolism.'exotics' (steroids, squalene etc).phosphatidylcholinesterol O-acyltransferase	lecithin:cholesterol acyltransferase family protein / LACT family protein | chr4:10777512-10780461 REVERSE	0.185561	0.359767	0.808161	-0.224333
AT5G19200	lipid metabolism.'exotics' (steroids, squalene etc).sphingolipids	short-chain dehydrogenase/reductase (SDR) family protein | chr5:6458953-6460856 FORWARD	0.145963	0.66659	1.52609	0.375776
AT5G58980	lipid metabolism.'exotics' (steroids, squalene etc).sphingolipids.ceramidase	ceramidase family protein | chr5:23811449-23814683 REVERSE	-0.351504	0.435817	0.343261	-0.760308
AT1G07380	lipid metabolism.'exotics' (steroids, squalene etc).sphingolipids.ceramidase	ceramidase family protein | chr1:2264829-2268306 REVERSE	-0.0484832	-0.0585738	1.62243	0.472499
AT5G23670	lipid metabolism.'exotics' (steroids, squalene etc).sphingolipids.serine C-palmitoyltransferase	Symbols: LCB2 | LCB2; protein binding / serine C-palmitoyltransferase | chr5:7981641-7985391 FORWARD	-0.346528	-0.197466	0.945409	0.180394
AT1G43620	lipid metabolism.'exotics' (steroids, squalene etc).UDP-glucose:sterol glucosyltransferase	UDP-glucose:sterol glucosyltransferase, putative | chr1:16425412-16430200 REVERSE	0.0568732	-0.546358	1.38881	0.413652
AT5G07000	lipid metabolism.'exotics'(steroids, squalene etc)	Symbols: ATST2B, ST2B | ST2B (SULFOTRANSFERASE 2B); hydroxyjasmonate sulfotransferase/ sulfotransferase | chr5:2171403-2172939 REVERSE	0.328957	1.01218	1.38275	0.33961
AT5G07010	lipid metabolism.'exotics'(steroids, squalene etc)	Symbols: ATST2A, ST2A | ST2A (SULFOTRANSFERASE 2A); hydroxyjasmonate sulfotransferase/ sulfotransferase | chr5:2174678-2176106 REVERSE	0.402166	2.65905	3.43632	0
AT3G15850	lipid metabolism.FA desaturation.desaturase	Symbols: FAD5, FADB, JB67, ADS3 | FAD5 (FATTY ACID DESATURASE 5); 16:0 monogalactosyldiacylglycerol desaturase/ oxidoreductase | chr3:5359009-5361185 FORWARD	-0.316505	-0.100131	-1.29528	0.0519902
AT3G12120	lipid metabolism.FA desaturation.omega 6 desaturase	Symbols: FAD2 | FAD2 (FATTY ACID DESATURASE 2); delta12-fatty acid dehydrogenase/ omega-6 fatty acid desaturase | chr3:3860285-3863050 REVERSE	-0.172903	-0.305047	0.840957	0.181315
AT4G25050	lipid metabolism.FA synthesis and FA elongation.ACP protein	Symbols: ACP4 | ACP4 (acyl carrier protein 4); acyl carrier | chr4:12870067-12871221 FORWARD	-0.339507	-0.533786	-1.57169	0.196406
AT4G13050	lipid metabolism.FA synthesis and FA elongation.ACP thioesterase	acyl-(acyl carrier protein) thioesterase, putative / acyl-ACP thioesterase, putative / oleoyl-(acyl-carrier protein) hydrolase, putative / S-acyl fatty acid synthase thioesterase, putative | chr4:7617561-7619616 FORWARD	-0.249568	-0.296515	-0.81771	0.282823
AT3G48990	lipid metabolism.FA synthesis and FA elongation.acyl coa ligase	AMP-dependent synthetase and ligase family protein | chr3:18158747-18161379 REVERSE	0.00839823	0.131537	-1.11701	-0.80972
AT3G16170	lipid metabolism.FA synthesis and FA elongation.acyl coa ligase	acyl-activating enzyme 13 (AAE13) | chr3:5476074-5480302 FORWARD	0.325486	0.87891	1.01881	0.28335
AT5G23050	lipid metabolism.FA synthesis and FA elongation.acyl coa ligase	Symbols: AAE17 | AAE17 (ACYL-ACTIVATING ENZYME 17); catalytic/ ligase | chr5:7731269-7735439 REVERSE	-0.287791	0.277418	1.62965	-0.283275
AT1G20560	lipid metabolism.FA synthesis and FA elongation.acyl coa ligase	Symbols: AAE1 | AAE1 (ACYL ACTIVATING ENZYME 1); AMP binding | chr1:7119676-7121817 REVERSE	0.187149	0.129055	1.12817	-0.101772
AT1G55320	lipid metabolism.FA synthesis and FA elongation.acyl coa ligase	Symbols: AAE18 | AAE18 (ACYL-ACTIVATING ENZYME 18); catalytic/ ligase | chr1:20633360-20636892 FORWARD	0.638596	0.995627	1.51395	0.0320001
AT3G23790	lipid metabolism.FA synthesis and FA elongation.acyl coa ligase	AMP-binding protein, putative | chr3:8575167-8581112 FORWARD	0.541399	0.855677	1.94787	0.951422
AT4G24230	lipid metabolism.FA synthesis and FA elongation.acyl-CoA binding protein	Symbols: ACBP3 | ACBP3 (ACYL-COA-BINDING DOMAIN 3); acyl-CoA binding | chr4:12566935-12568754 REVERSE	-1.27259	-1.5681	0.128544	-0.336688
AT1G01120	lipid metabolism.FA synthesis and FA elongation.beta ketoacyl CoA synthase	Symbols: KCS1 | KCS1 (3-KETOACYL-COA SYNTHASE 1); acyltransferase/ fatty acid elongase | chr1:57269-59167 REVERSE	0.29133	0.513434	-0.938234	0.345139
AT1G04220	lipid metabolism.FA synthesis and FA elongation.beta ketoacyl CoA synthase	Symbols: KCS2 | KCS2 (3-KETOACYL-COA SYNTHASE 2); fatty acid elongase | chr1:1119699-1122526 REVERSE	-0.53687	0.958698	1.63301	-0.267939
AT5G04530	lipid metabolism.FA synthesis and FA elongation.beta ketoacyl CoA synthase	Symbols: KCS19 | KCS19 (3-KETOACYL-COA SYNTHASE 19); acyltransferase/ catalytic/ transferase, transferring acyl groups other than amino-acyl groups | chr5:1291822-1293688 REVERSE	0.0168149	0.291271	2.5053	0.0180302
AT1G07720	lipid metabolism.FA synthesis and FA elongation.beta ketoacyl CoA synthase	Symbols: KCS3 | KCS3 (3-KETOACYL-COA SYNTHASE 3); acyltransferase/ catalytic/ transferase, transferring acyl groups other than amino-acyl groups | chr1:2390655-2392453 REVERSE	0.449293	0.80273	0.665869	-0.28399
AT2G05990	lipid metabolism.FA synthesis and FA elongation.enoyl ACP reductase	Symbols: MOD1, ENR1 | MOD1 (MOSAIC DEATH 1); enoyl-[acyl-carrier-protein] reductase (NADH)/ enoyl-[acyl-carrier-protein] reductase/ oxidoreductase | chr2:2322258-2325146 FORWARD	-0.2604	-0.661401	-0.112866	0.821548
AT4G34250	lipid metabolism.FA synthesis and FA elongation.fatty acid elongase	Symbols: KCS16 | KCS16 (3-KETOACYL-COA SYNTHASE 16); acyltransferase/ catalytic/ transferase, transferring acyl groups other than amino-acyl groups | chr4:16394708-16396495 FORWARD	-0.275785	-0.28431	1.99715	0.442778
AT4G24510	lipid metabolism.FA synthesis and FA elongation.fatty acid elongase	Symbols: CER2, VC2, VC-2 | CER2 (ECERIFERUM 2); transferase/ transferase, transferring acyl groups other than amino-acyl groups | chr4:12660749-12662656 FORWARD	0.0397049	0.281978	0.929021	-0.055595
AT2G04350	lipid metabolism.FA synthesis and FA elongation.long chain fatty acid CoA ligase	long-chain-fatty-acid--CoA ligase family protein / long-chain acyl-CoA synthetase family protein (LACS8) | chr2:1515805-1519308 FORWARD	0.483293	0.836976	0.786474	0.115581
AT1G49430	lipid metabolism.FA synthesis and FA elongation.long chain fatty acid CoA ligase	Symbols: LRD2, LACS2 | LACS2 (LONG-CHAIN ACYL-COA SYNTHETASE 2); long-chain-fatty-acid-CoA ligase | chr1:18291043-18295825 FORWARD	0.187036	0.379971	1.1481	0.618365
AT1G77590	lipid metabolism.FA synthesis and FA elongation.long chain fatty acid CoA ligase	Symbols: LACS9 | LACS9 (LONG CHAIN ACYL-COA SYNTHETASE 9); long-chain-fatty-acid-CoA ligase | chr1:29148256-29152315 REVERSE	0.185728	-0.181929	-1.64241	0.195445
AT3G10370	lipid metabolism.glyceral metabolism.FAD-dependent glycerol-3-phosphate dehydrogenase	Symbols: SDP6 | SDP6 (SUGAR-DEPENDENT 6); glycerol-3-phosphate dehydrogenase | chr3:3216368-3219270 FORWARD	0.513451	0.680592	1.46409	0.24653
AT5G20410	lipid metabolism.glycolipid synthesis.MGDG synthase	Symbols: MGD2, ATMGD2 | MGD2; 1,2-diacylglycerol 3-beta-galactosyltransferase/ UDP-galactosyltransferase/ transferase, transferring glycosyl groups | chr5:6896576-6898783 FORWARD	0.357902	0.955432	2.16172	-1.4193
AT5G01220	lipid metabolism.glycolipid synthesis.sulfolipid synthase	Symbols: SQD2 | SQD2 (sulfoquinovosyldiacylglycerol 2); UDP-glycosyltransferase/ UDP-sulfoquinovose:DAG sulfoquinovosyltransferase/ transferase, transferring glycosyl groups | chr5:86585-89986 REVERSE	0.357154	0.525751	1.69499	-0.312789
AT4G33030	lipid metabolism.glycolipid synthesis.UDP-sulfoquinovose synthase	Symbols: SQD1 | SQD1; UDPsulfoquinovose synthase/ sulfotransferase | chr4:15935416-15937807 FORWARD	0.134442	0.0228047	1.56208	-0.511091
AT3G06810	lipid metabolism.lipid degradation.beta-oxidation.acyl CoA DH	Symbols: IBR3 | IBR3 (IBA-RESPONSE 3); acyl-CoA dehydrogenase/ oxidoreductase | chr3:2146335-2150831 FORWARD	0.084046	-0.00778061	0.803596	0.366299
AT5G22500	lipid metabolism.lipid degradation.beta-oxidation.acyl CoA reductase	Symbols: FAR1 | FAR1 (FATTY ACID REDUCTASE 1); fatty acyl-CoA reductase (alcohol-forming)/ oxidoreductase, acting on the CH-CH group of donors | chr5:7470443-7474120 FORWARD	-0.0475818	-0.59031	2.13424	-0.742218
AT4G33790	lipid metabolism.lipid degradation.beta-oxidation.acyl CoA reductase	Symbols: CER4, G7, FAR3 | CER4 (ECERIFERUM 4); fatty acyl-CoA reductase (alcohol-forming)/ oxidoreductase, acting on the CH-CH group of donors | chr4:16204157-16207947 REVERSE	0.235982	1.41568	2.06997	-0.510526
AT1G04290	lipid metabolism.lipid degradation.beta-oxidation.acyl-CoA thioesterase	thioesterase family protein | chr1:1147523-1148533 REVERSE	-0.253809	0.436375	-0.82539	-0.976907
AT4G00520	lipid metabolism.lipid degradation.beta-oxidation.acyl-CoA thioesterase	acyl-CoA thioesterase family protein | chr4:227694-231699 FORWARD	0.36049	0.702663	1.15729	-0.366791
AT4G14440	lipid metabolism.lipid degradation.beta-oxidation.enoyl CoA hydratase	Symbols: ATECI3, ECI3, HCD1 | HCD1 (3-HYDROXYACYL-COA DEHYDRATASE 1); carnitine racemase/ catalytic/ dodecenoyl-CoA delta-isomerase | chr4:8306745-8307753 REVERSE	0.528497	0.935711	1.02672	0.0108703
AT4G29010	lipid metabolism.lipid degradation.beta-oxidation.multifunctional	Symbols: AIM1 | AIM1 (ABNORMAL INFLORESCENCE MERISTEM); enoyl-CoA hydratase | chr4:14297044-14302147 REVERSE	0.209036	0.303432	0.861543	0.118926
AT5G18640	lipid metabolism.lipid degradation.lipases	lipase class 3 family protein | chr5:6213247-6215782 FORWARD	0.41089	0.492066	1.63388	0.25087
AT2G42690	lipid metabolism.lipid degradation.lipases	lipase, putative | chr2:17776241-17777717 REVERSE	0.543517	1.16409	0.0971649	-0.0961611
AT1G51440	lipid metabolism.lipid degradation.lipases.triacylglycerol lipase	lipase class 3 family protein | chr1:19070913-19072694 FORWARD	-0.926845	0.0358399	-1.81716	-0.26218
AT2G30550	lipid metabolism.lipid degradation.lipases.triacylglycerol lipase	lipase class 3 family protein | chr2:13014848-13017153 FORWARD	0.574963	1.38728	1.29673	-0.063852
AT2G26870	lipid metabolism.lipid degradation.lysophospholipases	phosphoesterase family protein | chr2:11457008-11459365 REVERSE	0.518676	0.93342	1.77363	0.593493
AT4G34930	lipid metabolism.lipid degradation.lysophospholipases	1-phosphatidylinositol phosphodiesterase-related | chr4:16637322-16638872 FORWARD	-0.422198	-0.00652096	-1.11551	-0.312382
AT1G31480	lipid metabolism.lipid degradation.lysophospholipases	Symbols: SGR2 | SGR2 (SHOOT GRAVITROPISM 2); phospholipase A1 | chr1:11265880-11271701 FORWARD	0.866369	1.03385	1.25052	-0.0181686
AT3G43220	lipid metabolism.lipid degradation.lysophospholipases	phosphoinositide phosphatase family protein | chr3:15196863-15203062 REVERSE	0.478644	0.784918	0.540979	-0.0357724
AT1G68620	lipid metabolism.lipid degradation.lysophospholipases.carboxylesterase	hydrolase | chr1:25765947-25767240 FORWARD	1.50654	2.48859	1.70125	-0.558862
AT3G15650	lipid metabolism.lipid degradation.lysophospholipases.carboxylesterase	phospholipase/carboxylesterase family protein | chr3:5305926-5307968 FORWARD	0.336515	2.15264	2.45321	-0.954815
AT5G20060	lipid metabolism.lipid degradation.lysophospholipases.carboxylesterase	phospholipase/carboxylesterase family protein | chr5:6776236-6779614 FORWARD	-0.357709	-0.820083	-0.292467	0.204153
AT1G74210	lipid metabolism.lipid degradation.lysophospholipases.glycerophosphodiester phosphodiesterase	glycerophosphoryl diester phosphodiesterase family protein | chr1:27910314-27912941 FORWARD	0.965529	1.4419	1.43826	-0.252518
AT4G26690	lipid metabolism.lipid degradation.lysophospholipases.glycerophosphodiester phosphodiesterase	Symbols: SHV3, MRH5, GPDL2 | SHV3 (SHAVEN 3); glycerophosphodiester phosphodiesterase/ kinase | chr4:13456434-13460060 REVERSE	0.0793707	0.121654	-0.951656	0.33155
AT1G71340	lipid metabolism.lipid degradation.lysophospholipases.glycerophosphodiester phosphodiesterase	glycerophosphoryl diester phosphodiesterase family protein | chr1:26885170-26888338 REVERSE	0.117322	0.528583	1.04072	0.271476
AT3G02040	lipid metabolism.lipid degradation.lysophospholipases.glycerophosphodiester phosphodiesterase	Symbols: SRG3 | SRG3 (senescence-related gene 3); glycerophosphodiester phosphodiesterase/ phosphoric diester hydrolase | chr3:348167-350010 REVERSE	-0.0373913	-0.328266	4.63001	-0.524859
AT5G41080	lipid metabolism.lipid degradation.lysophospholipases.glycerophosphodiester phosphodiesterase	glycerophosphoryl diester phosphodiesterase family protein | chr5:16441744-16443985 FORWARD	-2.51922	-3.25564	-0.287838	-0.400639
AT4G11830	lipid metabolism.lipid degradation.lysophospholipases.phospholipase D	Symbols: PLDGAMMA2 | PLDGAMMA2; phospholipase D | chr4:7115794-7121245 REVERSE	0.0869358	0.112152	0.979033	0.126899
AT3G15730	lipid metabolism.lipid degradation.lysophospholipases.phospholipase D	Symbols: PLDALPHA1, PLD | PLDALPHA1 (PHOSPHOLIPASE D ALPHA 1); phospholipase D | chr3:5330322-5333745 FORWARD	0.281687	0.159059	1.01487	0.0752347
AT4G35790	lipid metabolism.lipid degradation.lysophospholipases.phospholipase D	Symbols: ATPLDDELTA, PLDDELTA | ATPLDDELTA; phospholipase D | chr4:16955518-16960170 REVERSE	0.236272	-0.0312053	1.57896	-0.0377258
AT2G42010	lipid metabolism.lipid degradation.lysophospholipases.phospholipase D	Symbols: PLDBETA1, PLDBETA | PLDBETA1 (PHOSPHOLIPASE D BETA 1); phospholipase D | chr2:17532813-17538400 REVERSE	0.807987	0.527642	0.143925	-0.0948386
AT4G17470	lipid metabolism.lipid degradation.palmitoyl[protein] hydrolase	palmitoyl protein thioesterase family protein | chr4:9742759-9744860 REVERSE	0.626502	1.12259	3.00366	-0.386705
AT3G60340	lipid metabolism.lipid degradation.palmitoyl[protein] hydrolase	palmitoyl protein thioesterase family protein | chr3:22304159-22306512 FORWARD	-0.375132	-0.317606	0.858158	0.135815
AT2G44300	lipid metabolism.lipid transfer proteins etc	lipid transfer protein-related | chr2:18307309-18308349 REVERSE	1.17164	1.06763	1.499	0.973551
AT5G01870	lipid metabolism.lipid transfer proteins etc	lipid transfer protein, putative | chr5:337177-337820 FORWARD	-1.26018	-1.81137	0	1.84265
AT3G21260	lipid metabolism.lipid transfer proteins etc	glycolipid transfer protein-related | chr3:7464020-7465785 REVERSE	0.151888	1.04706	1.36428	-0.443661
AT3G08770	lipid metabolism.lipid transfer proteins etc	Symbols: LTP6 | LTP6; lipid binding | chr3:2664139-2664828 REVERSE	-0.061379	0.109135	3.72396	1.67541
AT5G59320	lipid metabolism.lipid transfer proteins etc	Symbols: LTP3 | LTP3 (LIPID TRANSFER PROTEIN 3); lipid binding | chr5:23928971-23929745 FORWARD	-1.84501	0.147736	3.47468	-1.03841
AT5G59310	lipid metabolism.lipid transfer proteins etc	Symbols: LTP4 | LTP4 (LIPID TRANSFER PROTEIN 4); lipid binding | chr5:23925085-23925852 REVERSE	1.55721	3.34982	0.661073	0
AT1G15110	lipid metabolism.Phospholipid synthesis	phosphatidyl serine synthase family protein | chr1:5199018-5202175 FORWARD	0.26011	0.844956	1.0559	-0.148853
AT1G02390	lipid metabolism.Phospholipid synthesis	Symbols: ATGPAT2, GPAT2 | GPAT2 (GLYCEROL-3-PHOSPHATE ACYLTRANSFERASE 2); acyltransferase | chr1:480852-483292 FORWARD	0.0643828	0.803902	3.22927	0.410126
AT2G38110	lipid metabolism.Phospholipid synthesis	Symbols: ATGPAT6, GPAT6 | GPAT6 (GLYCEROL-3-PHOSPHATE ACYLTRANSFERASE 6); 1-acylglycerol-3-phosphate O-acyltransferase/ acyltransferase | chr2:15952607-15955494 REVERSE	0.335903	0.0184884	2.36803	0.537446
AT1G75020	lipid metabolism.Phospholipid synthesis.1-acylglycerol-3-phosphate O-acyltransferase	Symbols: LPAT4 | LPAT4 (LYSOPHOSPHATIDYL ACYLTRANSFERASE 4); acyltransferase | chr1:28171018-28173436 FORWARD	-0.0845387	-0.994162	0.145602	-0.084097
AT1G74320	lipid metabolism.Phospholipid synthesis.choline kinase	choline kinase, putative | chr1:27940673-27943204 FORWARD	-0.0668184	0.270268	0.784895	-0.024859
AT3G23480	lipid metabolism.Phospholipid synthesis.cyclopropane-fatty-acyl-phospholipid synthase	cyclopropane fatty acid synthase-related | chr3:8418801-8422916 FORWARD	0.0641124	0.463944	1.3812	-0.611854
AT3G23510	lipid metabolism.Phospholipid synthesis.cyclopropane-fatty-acyl-phospholipid synthase	cyclopropane fatty acid synthase, putative / CPA-FA synthase, putative | chr3:8427660-8433314 FORWARD	-0.733108	-0.923433	-1.81963	0.214376
AT5G63770	lipid metabolism.Phospholipid synthesis.diacylglycerol kinase	Symbols: ATDGK2 | ATDGK2 (Diacylglycerol kinase 2); diacylglycerol kinase | chr5:25518641-25523621 FORWARD	0.807196	1.08095	1.35097	-0.0170445
AT5G07920	lipid metabolism.Phospholipid synthesis.diacylglycerol kinase	Symbols: DGK1, ATDGK1 | DGK1 (DIACYLGLYCEROL KINASE1); calcium ion binding / diacylglycerol kinase | chr5:2524778-2529330 REVERSE	0.656519	0.783688	1.05707	-0.0534974
AT2G18730	lipid metabolism.Phospholipid synthesis.diacylglycerol kinase	Symbols: ATDGK3, DGK3 | diacylglycerol kinase, putative | chr2:8118830-8121925 FORWARD	0.539067	0.89822	0.145548	-0.180865
AT3G55030	lipid metabolism.Phospholipid synthesis.phosphatidate cytidylyltransferase	Symbols: PGPS2 | PGPS2 (phosphatidylglycerolphosphate synthase 2); CDP-alcohol phosphatidyltransferase/ CDP-diacylglycerol-glycerol-3-phosphate 3-phosphatidyltransferase | chr3:20396760-20398653 FORWARD	-0.201655	-0.131803	1.00965	-0.132363
AT4G16700	lipid metabolism.Phospholipid synthesis.phosphatidylserine decarboxylase	Symbols: PSD1 | PSD1 (phosphatidylserine decarboxylase 1); phosphatidylserine decarboxylase | chr4:9395636-9398308 REVERSE	-2.02004	-2.22057	-2.51431	-1.57966
AT5G56100	lipid metabolism.TAG synthesis	glycine-rich protein / oleosin | chr5:22717115-22717751 FORWARD	-0.731025	-0.9251	-0.482154	0.123017
AT4G24450	major CHO metabolism.degradation.starch.glucan water dikinase	Symbols: GWD3, PWD, ATGWD2 | PWD (PHOSPHOGLUCAN, WATER DIKINASE); ATP binding / kinase | chr4:12635426-12642797 FORWARD	1.37545	3.09744	2.3662	-0.585538
AT5G26570	major CHO metabolism.degradation.starch.glucan water dikinase	Symbols: PWD, OK1, ATGWD3 | ATGWD3; carbohydrate kinase/ catalytic/ phosphoglucan, water dikinase | chr5:9261580-9267729 FORWARD	0.529322	0.17628	1.70422	0.0140724
AT3G52180	major CHO metabolism.degradation.starch.laforin like phosphoglucan phosphatase (SEX4)	Symbols: ATPTPKIS1, DSP4, SEX4 | SEX4 (STARCH-EXCESS 4); polysaccharide binding / protein tyrosine/serine/threonine phosphatase | chr3:19349652-19353596 REVERSE	0.226362	0.346586	2.08588	-0.363068
AT1G76130	major CHO metabolism.degradation.starch.starch cleavage.alpha amylase	Symbols: ATAMY2, AMY2 | AMY2 (ALPHA-AMYLASE-LIKE 2); alpha-amylase/ calcium ion binding / catalytic/ cation binding | chr1:28561281-28564076 FORWARD	-0.750007	0.416433	-1.49842	-0.820687
AT4G00490	major CHO metabolism.degradation.starch.starch cleavage.beta amylase	Symbols: BAM2, BMY9 | BAM2 (BETA-AMYLASE 2); beta-amylase | chr4:222320-225131 FORWARD	0.558057	0.834117	1.29376	0.163245
AT5G17520	major CHO metabolism.degradation.starch.transporter	Symbols: RCP1, MEX1 | RCP1 (ROOT CAP 1); maltose transmembrane transporter | chr5:5772583-5775345 REVERSE	0.0937335	0.667502	1.38301	-0.101386
AT5G51830	major CHO metabolism.degradation.sucrose.fructokinase	pfkB-type carbohydrate kinase family protein | chr5:21069572-21071735 FORWARD	0.20664	0.376561	0.793261	-0.0166216
AT3G54090	major CHO metabolism.degradation.sucrose.fructokinase	pfkB-type carbohydrate kinase family protein | chr3:20028124-20029986 FORWARD	-0.288381	-1.01145	-0.458719	-0.484535
AT1G69200	major CHO metabolism.degradation.sucrose.fructokinase	kinase | chr1:26015877-26018493 FORWARD	-0.0744096	-0.867516	-0.471293	-0.588797
AT4G34860	major CHO metabolism.degradation.sucrose.invertases.neutral	beta-fructofuranosidase, putative / invertase, putative / saccharase, putative / beta-fructosidase, putative | chr4:16609746-16612907 REVERSE	-0.234426	-0.196308	3.38775	1.69658
AT1G35580	major CHO metabolism.degradation.sucrose.invertases.neutral	Symbols: CINV1 | CINV1 (cytosolic invertase 1); beta-fructofuranosidase | chr1:13122204-13125264 REVERSE	-0.565767	-1.20322	-0.690988	0.464724
AT4G26620	major CHO metabolism.degradation.sucrose.misc	sucrase-related | chr4:13427411-13429964 REVERSE	0.0960675	0.108065	0.926777	-0.208387
AT5G55900	major CHO metabolism.degradation.sucrose.misc	sucrase-related | chr5:22637531-22639761 FORWARD	-0.587226	0.202739	0.985596	-0.10955
AT4G02280	major CHO metabolism.degradation.sucrose.Susy	Symbols: SUS3, ATSUS3 | SUS3 (sucrose synthase 3); UDP-glycosyltransferase/ sucrose synthase/ transferase, transferring glycosyl groups | chr4:994927-998967 FORWARD	0.385801	1.52759	2.20493	-0.130926
AT5G20830	major CHO metabolism.degradation.sucrose.Susy	Symbols: SUS1, ASUS1, atsus1 | SUS1 (SUCROSE SYNTHASE 1); UDP-glycosyltransferase/ sucrose synthase | chr5:7050226-7054120 REVERSE	0.426119	1.25987	-0.61833	-0.678737
AT3G30720	major CHO metabolism.synthesis.starch	Symbols: QQS | QQS (QUA-QUINE STARCH) | chr3:12349047-12349832 FORWARD	0.722332	0.200264	1.74279	-2.09689
AT5G18200	major CHO metabolism.synthesis.starch.ADP Glucose Phosphorylase	UTP:galactose-1-phosphate uridylyltransferase/ ribose-5-phosphate adenylyltransferase | chr5:6015225-6016782 FORWARD	0.380413	1.03473	1.15704	-0.3317
AT2G21590	major CHO metabolism.synthesis.starch.AGPase	Symbols: APL4 | APL4; glucose-1-phosphate adenylyltransferase | chr2:9238482-9242440 FORWARD	0.667929	1.27862	3.26058	-0.604547
AT4G39210	major CHO metabolism.synthesis.starch.AGPase	Symbols: APL3 | APL3; glucose-1-phosphate adenylyltransferase | chr4:18259609-18263417 FORWARD	1.08112	1.80008	3.99345	0.228124
AT1G03310	major CHO metabolism.synthesis.starch.debranching	Symbols: ATISA2, ISA2, DBE1, BE2 | isoamylase, putative / starch debranching enzyme, putative | chr1:813486-816749 FORWARD	0.353424	0.436749	1.22921	0.388219
AT3G20440	major CHO metabolism.synthesis.starch.starch branching	Symbols: EMB2729, BE1 | alpha-amylase/ catalytic/ cation binding | chr3:7123197-7130436 REVERSE	0.0649292	-0.934947	-0.0717572	-2.41317
AT2G36390	major CHO metabolism.synthesis.starch.starch branching	Symbols: SBE2.1, BE3 | SBE2.1 (starch branching enzyme 2.1); 1,4-alpha-glucan branching enzyme | chr2:15264237-15270092 FORWARD	0.236381	0.17042	1.20222	0.196989
AT5G03650	major CHO metabolism.synthesis.starch.starch branching	Symbols: SBE2.2 | SBE2.2 (starch branching enzyme 2.2); 1,4-alpha-glucan branching enzyme | chr5:931904-937641 FORWARD	0.412274	0.522258	1.08945	0.101602
AT2G35840	major CHO metabolism.synthesis.sucrose.SPP	sucrose-phosphatase 1 (SPP1) | chr2:15053623-15056005 FORWARD	0.498999	0.95913	0.330862	-0.168086
AT3G52340	major CHO metabolism.synthesis.sucrose.SPP	Symbols: SPP2, ATSPP2 | SPP2 (SUCROSE-6F-PHOSPHATE PHOSPHOHYDROLASE 2); catalytic/ magnesium ion binding / phosphatase/ sucrose-phosphatase | chr3:19407052-19409335 FORWARD	0.204871	0.95595	0.642652	-0.0610031
AT1G04920	major CHO metabolism.synthesis.sucrose.SPS	Symbols: ATSPS3F | ATSPS3F (sucrose phosphate synthase 3F); sucrose-phosphate synthase/ transferase, transferring glycosyl groups | chr1:1391502-1395864 REVERSE	0.560523	1.17654	1.28926	0.555246
AT5G20280	major CHO metabolism.synthesis.sucrose.SPS	Symbols: ATSPS1F | ATSPS1F (sucrose phosphate synthase 1F); sucrose-phosphate synthase/ transferase, transferring glycosyl groups | chr5:6844714-6850154 REVERSE	0.347293	0.441841	0.823249	0.198536
AT4G14040	metal handling	Symbols: EDA38, SBP2 | SBP2 (SELENIUM-BINDING PROTEIN 2); selenium binding | chr4:8100349-8102875 REVERSE	0.0145311	0.12614	-0.812066	-0.869002
AT4G19070	metal handling	cadmium-responsive protein / cadmium induced protein (AS8) | chr4:10446340-10448190 REVERSE	-0.210543	0.308039	0.854438	0.153105
AT5G49740	metal handling.acquisition	Symbols: ATFRO7, FRO7 | ATFRO7 (FERRIC REDUCTION OXIDASE 7); ferric-chelate reductase/ oxidoreductase | chr5:20205342-20208730 REVERSE	1.00057	1.35771	-0.784468	-0.849033
AT1G23020	metal handling.acquisition	Symbols: ATFRO3, FRO3 | FRO3; ferric-chelate reductase | chr1:8150086-8153357 REVERSE	1.02841	1.64807	1.32615	-0.340157
AT5G49730	metal handling.acquisition	Symbols: ATFRO6, FRO6 | ATFRO6 (FERRIC REDUCTION OXIDASE 6); ferric-chelate reductase/ oxidoreductase | chr5:20201101-20204513 REVERSE	0.412296	0.567059	-1.16938	-0.934084
AT1G01580	metal handling.acquisition	Symbols: FRO2, FRD1, ATFRO2 | FRO2 (FERRIC REDUCTION OXIDASE 2); ferric-chelate reductase | chr1:209395-213041 FORWARD	-1.27498	-0.215177	3.0795	-0.00446751
AT5G04950	metal handling.binding, chelation and storage	Symbols: NAS1, ATNAS1 | NAS1 (NICOTIANAMINE SYNTHASE 1); nicotianamine synthase | chr5:1457645-1458890 REVERSE	-1.51494	-1.4732	-1.91797	-1.53371
AT1G07610	metal handling.binding, chelation and storage	Symbols: MT1C | MT1C; copper ion binding | chr1:2341542-2342123 FORWARD	-0.433998	0.0015903	-3.18398	-1.15313
AT4G35060	metal handling.binding, chelation and storage	heavy-metal-associated domain-containing protein / copper chaperone (CCH)-related | chr4:16685720-16686703 REVERSE	-0.732806	-0.734234	-0.581217	-1.219
AT2G40300	metal handling.binding, chelation and storage	Symbols: ATFER4 | ATFER4 (ferritin 4); binding / ferric iron binding / oxidoreductase/ transition metal ion binding | chr2:16831293-16833280 REVERSE	-1.41753	-1.37309	-2.17638	0.594078
AT3G09390	metal handling.binding, chelation and storage	Symbols: MT2A, ATMT-K, ATMT-1 | MT2A (METALLOTHIONEIN 2A); copper ion binding | chr3:2889486-2890229 REVERSE	0.195036	1.2004	1.47528	-0.687242
AT3G56090	metal handling.binding, chelation and storage	Symbols: ATFER3 | ATFER3 (ferritin 3); binding / ferric iron binding / oxidoreductase/ transition metal ion binding | chr3:20814047-20816035 REVERSE	-0.396174	-0.996466	-1.13213	0.168019
AT4G08570	metal handling.binding, chelation and storage	heavy-metal-associated domain-containing protein / copper chaperone (CCH)-related | chr4:5454580-5456070 REVERSE	0.384384	2.99809	7.70059	0.890356
AT1G09240	metal handling.binding, chelation and storage	Symbols: NAS3, ATNAS3 | NAS3 (NICOTIANAMINE SYNTHASE 3); nicotianamine synthase | chr1:2984881-2986130 FORWARD	0.12073	0	-4.75354	-1.13652
AT2G18196	metal handling.binding, chelation and storage	metal ion binding | chr2:7920508-7922326 REVERSE	0.739821	1.86917	4.28225	0.122768
AT1G02335	metal handling.binding, chelation and storage	Symbols: GL22 | GL22 (GERMIN-LIKE PROTEIN SUBFAMILY 2 MEMBER 2 PRECURSOR.); manganese ion binding / nutrient reservoir | chr1:463855-464924 REVERSE	0.928289	1.12525	0.636704	0.691469
AT3G56240	metal handling.binding, chelation and storage	Symbols: CCH | CCH (COPPER CHAPERONE); copper chaperone | chr3:20863257-20864544 REVERSE	0.450035	0.936072	0.290624	-0.719344
AT1G55920	metal handling.binding, chelation and storage	Symbols: ATSERAT2;1, SAT5, SAT1 | ATSERAT2;1 (SERINE ACETYLTRANSFERASE 2;1); serine O-acetyltransferase | chr1:20912116-20913447 FORWARD	0.343799	0.837909	0.101762	-0.471388
AT2G43375	micro RNA, natural antisense etc	other RNA | chr2:18017116-18018691 REVERSE	-0.331414	0.857356	1.19508	1.35274
AT1G24148	micro RNA, natural antisense etc	other RNA | chr1:8544420-8545551 FORWARD	0.560441	0.868794	0.799267	-1.15817
AT5G14565	micro RNA, natural antisense etc	Symbols: MIR398C | MIR398C; miRNA | chr5:4694626-4697013 FORWARD	0.416011	1.59908	0.234762	-1.43008
AT4G20362	micro RNA, natural antisense etc	other RNA | chr4:10991615-10992159 REVERSE	-1.00551	-0.850233	-0.674869	-1.27425
AT1G10682	micro RNA, natural antisense etc	other RNA | chr1:3544991-3545471 REVERSE	-1.26036	-2.07978	-2.3531	-0.470001
AT5G08185	micro RNA, natural antisense etc	Symbols: MIR162A | MIR162A (MICRORNA 162A) | chr5:2634101-2635438 REVERSE	0.114697	1.02926	2.797	0.988066
AT4G38932	micro RNA, natural antisense etc	Potential natural antisense gene, locus overlaps with AT4G38930;	-0.752685	-0.688026	1.219	-0.103345
AT1G69252	micro RNA, natural antisense etc	other RNA | chr1:26036733-26037659 FORWARD	0.122596	0.71673	1.87603	-0.508179
AT1G67365	micro RNA, natural antisense etc	other RNA | chr1:25238410-25239235 FORWARD	0.268142	-0.382456	1.78057	-1.53841
AT1G66173	micro RNA, natural antisense etc	other RNA | chr1:24642586-24644068 FORWARD	1.02367	0.539742	-2.53093	-0.733394
AT1G13448	micro RNA, natural antisense etc	other RNA | chr1:4612243-4612929 FORWARD	0.864835	1.36837	3.55545	1.22758
AT1G46554	micro RNA, natural antisense etc	other RNA | chr1:17252952-17253903 FORWARD	-0.451334	-0.119085	3.36853	-0.384271
AT1G33415	micro RNA, natural antisense etc	other RNA | chr1:12118992-12126593 FORWARD	-0.639346	-0.140641	0.772381	0.242255
AT5G53048	micro RNA, natural antisense etc	other RNA | chr5:21509861-21511850 FORWARD	0.672264	0	2.27851	-0.482205
AT5G05435	micro RNA, natural antisense etc	other RNA | chr5:1606552-1607656 FORWARD	-0.227	-0.439932	1.41495	-0.256586
AT2G18735	micro RNA, natural antisense etc	other RNA | chr2:8122119-8123076 FORWARD	-0.55696	-0.584226	1.24008	-0.463167
AT1G56612	micro RNA, natural antisense etc	other RNA | chr1:21214158-21215389 REVERSE	0.102392	0.664352	1.85669	0.188906
AT1G26208	micro RNA, natural antisense etc	other RNA | chr1:9066636-9068432 REVERSE	0.957758	1.1798	1.86652	0.596602
AT2G26355	micro RNA, natural antisense etc	other RNA | chr2:11220708-11221535 FORWARD	-0.233403	0.280552	2.5414	0.152476
AT1G74205	micro RNA, natural antisense etc	Potential natural antisense gene, locus overlaps with AT1G74210;	0.365493	-1.16842	-1.19289	-0.142729
AT2G23672	micro RNA, natural antisense etc	other RNA | chr2:10063245-10064004 FORWARD	1.0978	2.03404	1.67189	0.149753
AT1G06265	micro RNA, natural antisense etc	other RNA | chr1:1914943-1917661 REVERSE	-0.363819	-0.800638	0.5743	-1.25995
AT1G29357	micro RNA, natural antisense etc	other RNA | chr1:10274102-10275656 REVERSE	3.01034	2.49809	0.65866	-0.973887
AT1G50055	micro RNA, natural antisense etc	Symbols: TAS1B | TAS1B; other RNA | chr1:18549204-18550042 REVERSE	-0.956897	-0.284037	0.372532	-0.261986
AT3G14570	minor CHO metabolism.callose	Symbols: ATGSL04, gsl04, atgsl4 | ATGSL04 (glucan synthase-like 4); 1,3-beta-glucan synthase/ transferase, transferring glycosyl groups | chr3:4892643-4902628 FORWARD	1.17283	1.40518	0.78617	0.555934
AT2G31960	minor CHO metabolism.callose	Symbols: ATGSL03, GSL03, ATGSL3 | ATGSL03 (GLUCAN SYNTHASE-LIKE 3); 1,3-beta-glucan synthase/ transferase, transferring glycosyl groups | chr2:13589545-13600066 FORWARD	0.215201	0.424563	0.827798	0.111846
AT3G59100	minor CHO metabolism.callose	Symbols: ATGSL11, gsl11 | ATGSL11 (glucan synthase-like 11); 1,3-beta-glucan synthase/ transferase, transferring glycosyl groups | chr3:21843407-21853860 FORWARD	-0.0511343	-0.112338	1.17847	0.0833983
AT5G26622	minor CHO metabolism.galactose	beta-galactosidase | chr5:9355980-9357436 REVERSE	-0.030744	-0.312452	1.25522	0.134716
AT5G08380	minor CHO metabolism.galactose.alpha-galactosidases	Symbols: AtAGAL1 | AtAGAL1 (Arabidopsis thaliana ALPHA-GALACTOSIDASE 1); alpha-galactosidase/ catalytic/ hydrolase, hydrolyzing O-glycosyl compounds | chr5:2694677-2697724 REVERSE	-0.00131768	0.29687	1.9413	0.615817
AT3G26380	minor CHO metabolism.galactose.alpha-galactosidases	glycosyl hydrolase family protein 27 / alpha-galactosidase family protein / melibiase family protein | chr3:9660065-9663298 FORWARD	0.222884	-0.0116809	0.825094	-0.293522
AT5G10170	minor CHO metabolism.myo-inositol.InsP Synthases	Symbols: ATMIPS3, MIPS3 | MIPS3 (MYO-INOSITOL-1-PHOSTPATE SYNTHASE 3); binding / catalytic/ inositol-3-phosphate synthase | chr5:3187277-3190251 REVERSE	0.773	0.142078	-1.9662	-2.13962
AT2G22240	minor CHO metabolism.myo-inositol.InsP Synthases	Symbols: ATMIPS2, MIPS2 | MIPS2 (MYO-INOSITOL-1-PHOSTPATE SYNTHASE 2); binding / catalytic/ inositol-3-phosphate synthase | chr2:9451605-9454094 REVERSE	1.00951	1.9861	2.41206	0.325324
AT1G14520	minor CHO metabolism.myo-inositol.myo inositol oxygenases	Symbols: MIOX1 | MIOX1 (MYO-INISITOL OXYGENASE); inositol oxygenase/ oxidoreductase | chr1:4968142-4970311 REVERSE	-1.34911	1.32222	2.24391	-1.57356
AT4G26260	minor CHO metabolism.myo-inositol.myo inositol oxygenases	Symbols: MIOX4 | MIOX4; inositol oxygenase | chr4:13297698-13300387 FORWARD	-2.98667	-3.12269	0.62931	0.151247
AT4G18010	minor CHO metabolism.myo-inositol.poly-phosphatases	Symbols: IP5PII, AT5PTASE2 | AT5PTASE2 (MYO-INOSITOL POLYPHOSPHATE 5-PHOSPHATASE 2); inositol-polyphosphate 5-phosphatase | chr4:9991012-9994420 REVERSE	0.744842	0.788733	0.692735	-0.0579871
AT1G55120	minor CHO metabolism.others	Symbols: ATFRUCT5, AtcwINV3 | ATFRUCT5 (BETA-FRUCTOFURANOSIDASE 5); hydrolase, hydrolyzing O-glycosyl compounds / levanase | chr1:20566598-20569286 FORWARD	1.03974	1.66051	1.17923	-0.146441
AT2G37760	minor CHO metabolism.others	aldo/keto reductase family protein | chr2:15831854-15833920 FORWARD	-0.478629	1.64546	-2.47463	-0.658222
AT2G37770	minor CHO metabolism.others	aldo/keto reductase family protein | chr2:15834867-15836881 FORWARD	2.08002	2.28597	-3.18156	-2.71826
AT3G17770	minor CHO metabolism.others	dihydroxyacetone kinase family protein | chr3:6081671-6086138 REVERSE	0.407259	0.632108	-1.1013	-0.377126
AT3G61610	minor CHO metabolism.others	aldose 1-epimerase family protein | chr3:22799027-22801205 FORWARD	0.139952	-0.125402	2.04087	1.24229
AT1G48430	minor CHO metabolism.others	dihydroxyacetone kinase family protein | chr1:17902636-17906806 REVERSE	-0.111136	0.351614	1.295	0.450037
AT5G01670	minor CHO metabolism.others	aldose reductase, putative | chr5:251978-253960 FORWARD	-0.112732	0.515349	1.59916	-0.341838
AT5G57655	minor CHO metabolism.others.Xylose isomerase	xylose isomerase family protein | chr5:23346760-23350039 FORWARD	-0.541923	-0.836348	-0.0206251	0.895433
AT1G56600	minor CHO metabolism.raffinose family.galactinol synthases.known	Symbols: AtGolS2 | AtGolS2 (Arabidopsis thaliana galactinol synthase 2); transferase, transferring glycosyl groups / transferase, transferring hexosyl groups | chr1:21207537-21209596 FORWARD	-0.0378136	1.25944	2.83459	-1.26137
AT5G40390	minor CHO metabolism.raffinose family.raffinose synthases.known	Symbols: SIP1 | SIP1 (seed imbibition 1-like); galactinol-sucrose galactosyltransferase/ hydrolase, hydrolyzing O-glycosyl compounds | chr5:16161515-16165357 FORWARD	0.14181	0.622916	0.777545	0.232917
AT3G57520	minor CHO metabolism.raffinose family.raffinose synthases.putative	Symbols: AtSIP2 | AtSIP2 (Arabidopsis thaliana seed imbibition 2); hydrolase, hydrolyzing O-glycosyl compounds | chr3:21288765-21293158 REVERSE	-1.58631	-2.36591	1.24604	-0.745336
AT5G20250	minor CHO metabolism.raffinose family.raffinose synthases.putative	Symbols: DIN10 | DIN10 (DARK INDUCIBLE 10); hydrolase, hydrolyzing O-glycosyl compounds | chr5:6833678-6836788 FORWARD	-1.64259	-2.97389	-3.26858	-0.833487
AT1G55740	minor CHO metabolism.raffinose family.raffinose synthases.putative	Symbols: AtSIP1 | AtSIP1 (Arabidopsis thaliana seed imbibition 1); hydrolase, hydrolyzing O-glycosyl compounds | chr1:20835366-20838778 REVERSE	0.96081	1.42048	2.76417	-0.281075
AT2G18700	minor CHO metabolism.trehalose.potential TPS/TPP	Symbols: ATTPS11, TPS11, ATTPSB | ATTPS11; transferase, transferring glycosyl groups | chr2:8109043-8112010 FORWARD	-0.753945	-1.45618	-2.54283	-0.981991
AT4G17770	minor CHO metabolism.trehalose.potential TPS/TPP	Symbols: ATTPS5, TPS5 | ATTPS5; protein binding / transferase, transferring glycosyl groups / trehalose-phosphatase | chr4:9876238-9880254 FORWARD	1.08371	1.50408	1.04513	-0.161298
AT5G10100	minor CHO metabolism.trehalose.TPP	trehalose-6-phosphate phosphatase, putative | chr5:3157980-3160445 FORWARD	2.16713	3.25265	1.56302	-0.216953
AT2G22190	minor CHO metabolism.trehalose.TPP	catalytic/ trehalose-phosphatase | chr2:9433765-9436544 REVERSE	0.883194	1.03324	1.13112	-0.210881
AT1G78090	minor CHO metabolism.trehalose.TPP	Symbols: ATTPPB | ATTPPB (TREHALOSE-6-PHOSPHATE PHOSPHATASE); trehalose-phosphatase | chr1:29373889-29376504 FORWARD	1.19082	0.411944	-2.05455	1.19178
AT4G05450	misc. other Ferredoxins and Rieske domain	Symbols: ATMFDX1, MFDX1 | adrenodoxin-like ferredoxin 2 | chr4:2758653-2760912 FORWARD	-0.171983	-0.757172	-0.33649	0.260811
AT3G17790	misc.acid and other phosphatases	Symbols: ATACP5, ATPAP17, PAP17 | PAP17; acid phosphatase/ phosphatase/ protein serine/threonine phosphatase | chr3:6089605-6091231 FORWARD	1.34175	1.32896	3.17422	-1.51187
AT1G73010	misc.acid and other phosphatases	phosphatase | chr1:27464572-27466256 REVERSE	1.63997	2.43944	5.93476	-0.159897
AT3G20500	misc.acid and other phosphatases	Symbols: ATPAP18, PAP18 | PAP18 (PURPLE ACID PHOSPHATASE 18); acid phosphatase/ protein serine/threonine phosphatase | chr3:7157906-7160417 FORWARD	0.15405	0.157241	0.955202	0.336277
AT1G07630	misc.acid and other phosphatases	Symbols: PLL5 | PLL5; catalytic/ protein serine/threonine phosphatase | chr1:2349097-2351692 FORWARD	0.157664	0.718217	1.27789	-0.469932
AT1G13750	misc.acid and other phosphatases	calcineurin-like phosphoesterase family protein | chr1:4715394-4718235 REVERSE	0.555641	0.525018	3.9247	1.7822
AT3G02600	misc.acid and other phosphatases	Symbols: LPP3, ATLPP3 | LPP3 (LIPID PHOSPHATE PHOSPHATASE 3); phosphatidate phosphatase | chr3:551351-554671 FORWARD	0.220809	0.207857	0.923997	-0.151459
AT2G16430	misc.acid and other phosphatases	Symbols: PAP10, ATPAP10 | PAP10 (PURPLE ACID PHOSPHATASE 10); acid phosphatase/ protein serine/threonine phosphatase | chr2:7120419-7122832 REVERSE	-0.129984	0.226233	-1.07874	-0.147815
AT3G54020	misc.acid and other phosphatases	phosphatidic acid phosphatase-related / PAP2-related | chr3:20005733-20008254 FORWARD	-0.466369	-0.135995	1.53093	0.668404
AT1G72880	misc.acid and other phosphatases	acid phosphatase survival protein SurE, putative | chr1:27423385-27426135 REVERSE	-0.119601	-0.193324	-1.10034	-0.355788
AT5G15070	misc.acid and other phosphatases	acid phosphatase/ oxidoreductase/ transition metal ion binding | chr5:4876515-4885821 FORWARD	0.542094	0.194537	2.51767	1.36763
AT3G10150	misc.acid and other phosphatases	Symbols: ATPAP16, PAP16 | PAP16 (PURPLE ACID PHOSPHATASE 16); acid phosphatase/ protein serine/threonine phosphatase | chr3:3137362-3139056 REVERSE	1.26448	1.36837	1.60424	-0.249712
AT2G27190	misc.acid and other phosphatases	Symbols: PAP1, ATPAP1, PAP12, ATPAP12 | PAP12 (PURPLE ACID PHOSPHATASE 12); acid phosphatase/ protein serine/threonine phosphatase | chr2:11621222-11623618 REVERSE	0.150116	0.608429	2.30632	-0.163784
AT1G15080	misc.acid and other phosphatases	Symbols: ATPAP2, ATLPP2, LPP2 | LPP2 (LIPID PHOSPHATE PHOSPHATASE 2); acid phosphatase/ phosphatidate phosphatase | chr1:5187626-5189673 FORWARD	0.322047	-0.348978	1.3742	0.213223
AT5G46410	misc.acid and other phosphatases	NLI interacting factor (NIF) family protein | chr5:18825103-18829221 FORWARD	0.089321	0.56966	1.22421	0.0339004
AT4G01130	misc.acyl transferases	acetylesterase, putative | chr4:485833-488007 FORWARD	-0.456471	-0.832885	3.85749	1.66904
AT1G22430	misc.alcohol dehydrogenases	alcohol dehydrogenase, putative | chr1:7919144-7921832 FORWARD	-0.135347	-0.22071	0.978404	0.452507
AT5G27410	misc.aminotransferases.aminotransferase class IV family protein	aminotransferase class IV family protein | chr5:9678666-9682940 FORWARD	0.13146	0.542329	1.16323	0.270097
AT4G05430	misc.beta 1,3 glucan hydrolases	FUNCTIONS IN: molecular_function unknown; INVOLVED IN: biological_process unknown; LOCATED IN: cellular_component unknown; CONTAINS InterPro DOMAIN/s: X8 (InterPro:IPR012946); BEST Arabidopsis thaliana protein match is: glucan endo-1,3-beta-glucosidase-related (TAIR:AT1G09460.1); Has 776 Blast hits to 740 proteins in 35 species: Archae - 0; Bacteria - 0; Metazoa - 0; Fungi - 3; Plants - 770; Viru…	0.885033	1.20816	2.09693	2.43121
AT4G18340	misc.beta 1,3 glucan hydrolases	glycosyl hydrolase family 17 protein | chr4:10130050-10132061 REVERSE	-1.14107	-1.54996	-2.42838	-0.37362
AT1G69295	misc.beta 1,3 glucan hydrolases	Symbols: PDCB4 | PDCB4 (PLASMODESMATA CALLOSE-BINDING PROTEIN 4); callose binding / polysaccharide binding | chr1:26050197-26052567 REVERSE	0.325271	0.904606	0.974983	-0.0791643
AT1G26450	misc.beta 1,3 glucan hydrolases	beta-1,3-glucanase-related | chr1:9148710-9150250 REVERSE	-0.644879	-0.777796	3.28652	1.78002
AT3G58100	misc.beta 1,3 glucan hydrolases	Symbols: PDCB5 | PDCB5 (PLASMODESMATA CALLOSE-BINDING PROTEIN 5); callose binding / polysaccharide binding | chr3:21515199-21516487 REVERSE	0.19538	-0.405375	-1.25386	-0.445026
AT5G55180	misc.beta 1,3 glucan hydrolases	glycosyl hydrolase family 17 protein | chr5:22388782-22390714 FORWARD	-0.0710862	-1.08394	1.15115	0.0343906
AT1G09460	misc.beta 1,3 glucan hydrolases	glucan endo-1,3-beta-glucosidase-related | chr1:3053901-3055360 FORWARD	-1.59077	-0.912748	-1.6076	0.780603
AT2G26600	misc.beta 1,3 glucan hydrolases.glucan endo-1,3-beta-glucosidase	glycosyl hydrolase family 17 protein | chr2:11316412-11318483 FORWARD	0.311237	0.77421	1.03401	-0.484454
AT2G27500	misc.beta 1,3 glucan hydrolases.glucan endo-1,3-beta-glucosidase	glycosyl hydrolase family 17 protein | chr2:11752170-11754028 REVERSE	-0.956565	-0.551005	-1.37972	-0.857541
AT5G42720	misc.beta 1,3 glucan hydrolases.glucan endo-1,3-beta-glucosidase	glycosyl hydrolase family 17 protein | chr5:17130186-17132843 FORWARD	0.179891	-0.0762238	0.870322	0.64378
AT2G05790	misc.beta 1,3 glucan hydrolases.glucan endo-1,3-beta-glucosidase	glycosyl hydrolase family 17 protein | chr2:2199219-2201486 FORWARD	0.340995	0.434773	0.791894	0.390623
AT1G32860	misc.beta 1,3 glucan hydrolases.glucan endo-1,3-beta-glucosidase	glycosyl hydrolase family 17 protein | chr1:11907109-11908928 REVERSE	0.737641	0.678333	0.880192	0.041148
AT3G55430	misc.beta 1,3 glucan hydrolases.glucan endo-1,3-beta-glucosidase	glycosyl hydrolase family 17 protein / beta-1,3-glucanase, putative | chr3:20549599-20552215 REVERSE	-0.303466	-0.336574	0.781439	-0.0559524
AT5G58090	misc.beta 1,3 glucan hydrolases.glucan endo-1,3-beta-glucosidase	glycosyl hydrolase family 17 protein | chr5:23505366-23507288 REVERSE	-0.427779	-0.834008	-0.00459397	0.201504
AT4G23000	misc.calcineurin-like phosphoesterase family protein	hydrolase/ protein serine/threonine phosphatase | chr4:12054455-12060028 FORWARD	0.717281	0.447194	3.07718	0.368179
AT4G37400	misc.cytochrome P450	Symbols: CYP81F3 | CYP81F3; electron carrier/ heme binding / iron ion binding / monooxygenase/ oxygen binding | chr4:17584051-17586360 FORWARD	-0.422198	-0.422198	-1.24668	-2.26931
AT3G19270	misc.cytochrome P450	Symbols: CYP707A4 | CYP707A4; (+)-abscisic acid 8'-hydroxylase/ oxygen binding | chr3:6673727-6676520 REVERSE	0.402829	1.40352	1.27111	-2.90913
AT3G44970	misc.cytochrome P450	cytochrome P450 family protein | chr3:16432443-16434848 FORWARD	0.546484	1.69345	0.0467725	2.27648
AT2G30770	misc.cytochrome P450	Symbols: CYP71A13 | CYP71A13 (cytochrome P450, family 71, subfamily A, polypeptide 13); indoleacetaldoxime dehydratase/ oxygen binding | chr2:13109794-13112011 REVERSE	0.984752	2.01479	0.795953	-0.513731
AT3G48310	misc.cytochrome P450	Symbols: CYP71A22 | CYP71A22; electron carrier/ heme binding / iron ion binding / monooxygenase/ oxygen binding | chr3:17888101-17889814 FORWARD	0.9405	1.96471	-1.17591	-0.515239
AT5G10600	misc.cytochrome P450	Symbols: CYP81K2 | CYP81K2; electron carrier/ heme binding / iron ion binding / monooxygenase/ oxygen binding | chr5:3351037-3352879 FORWARD	0.659784	1.05547	1.06433	0.211989
AT3G20080	misc.cytochrome P450	Symbols: CYP705A15 | CYP705A15; electron carrier/ heme binding / iron ion binding / monooxygenase/ oxygen binding | chr3:7008774-7010677 FORWARD	0.796302	0.986975	0.90526	-0.121237
AT3G26180	misc.cytochrome P450	Symbols: CYP71B20 | CYP71B20; electron carrier/ heme binding / iron ion binding / monooxygenase/ oxygen binding | chr3:9578217-9580086 REVERSE	1.11163	1.18065	1.79699	0.0197615
AT5G36220	misc.cytochrome P450	Symbols: CYP81D1, CYP91A1 | CYP81D1 (CYTOCHROME P450 81D1); electron carrier/ heme binding / iron ion binding / monooxygenase/ oxygen binding | chr5:14253690-14256033 REVERSE	1.06913	2.05932	1.80258	-0.128035
AT3G20100	misc.cytochrome P450	Symbols: CYP705A19 | CYP705A19; electron carrier/ heme binding / iron ion binding / monooxygenase/ oxygen binding | chr3:7018995-7020901 FORWARD	-1.17847	-0.320092	1.76983	0.625462
AT2G46660	misc.cytochrome P450	Symbols: CYP78A6 | CYP78A6; electron carrier/ heme binding / iron ion binding / monooxygenase/ oxygen binding | chr2:19153328-19155489 REVERSE	1.42612	1.65892	1.55033	0.551194
AT4G39510	misc.cytochrome P450	Symbols: CYP96A12 | CYP96A12; electron carrier/ heme binding / iron ion binding / monooxygenase/ oxygen binding | chr4:18368803-18370652 REVERSE	0.846013	1.16824	1.52716	0.242728
AT3G10570	misc.cytochrome P450	Symbols: CYP77A6 | CYP77A6; electron carrier/ heme binding / iron ion binding / monooxygenase/ oxygen binding | chr3:3302102-3303839 FORWARD	0.553738	1.01251	1.01651	1.00107
AT1G13090	misc.cytochrome P450	Symbols: CYP71B28 | CYP71B28; electron carrier/ heme binding / iron ion binding / monooxygenase/ oxygen binding | chr1:4461806-4463543 FORWARD	0.307155	0.550647	0.985599	0.165911
AT2G29090	misc.cytochrome P450	Symbols: CYP707A2 | CYP707A2; (+)-abscisic acid 8'-hydroxylase/ oxygen binding | chr2:12494851-12499156 REVERSE	0.282979	0.333645	4.10799	1.24012
AT3G20120	misc.cytochrome P450	Symbols: CYP705A21 | CYP705A21; electron carrier/ heme binding / iron ion binding / monooxygenase/ oxygen binding | chr3:7023369-7025923 FORWARD	0.22003	0.27753	0.882171	-0.316539
AT2G24180	misc.cytochrome P450	Symbols: CYP71B6 | CYP71B6 (CYTOCHROME P450 71B6); electron carrier/ heme binding / iron ion binding / monooxygenase/ oxygen binding | chr2:10281847-10283735 FORWARD	0.349369	0.689255	0.768435	0.29353
AT4G37430	misc.cytochrome P450	Symbols: CYP91A2, CYP81F1 | CYP91A2 (CYTOCHROME P450 MONOOXYGENASE 91A2); electron carrier/ heme binding / iron ion binding / monooxygenase/ oxygen binding | chr4:17597110-17598958 FORWARD	-1.53926	-0.133069	2.52118	1.0287
AT4G15440	misc.cytochrome P450	Symbols: HPL1, CYP74B2 | HPL1 (HYDROPEROXIDE LYASE 1); electron carrier/ heme binding / iron ion binding / monooxygenase | chr4:8835495-8838676 FORWARD	1.28777	1.76951	1.88229	0.221035
AT1G19630	misc.cytochrome P450	Symbols: CYP722A1 | CYP722A1; electron carrier/ heme binding / iron ion binding / monooxygenase/ oxygen binding | chr1:6785427-6787967 REVERSE	1.76002	1.1201	5.78228	0.941552
AT5G10610	misc.cytochrome P450	Symbols: CYP81K1 | CYP81K1; electron carrier/ heme binding / iron ion binding / monooxygenase/ oxygen binding | chr5:3353507-3355124 FORWARD	0.439306	0.217338	0.993525	0.198064
AT3G48320	misc.cytochrome P450	Symbols: CYP71A21 | CYP71A21; electron carrier/ heme binding / iron ion binding / monooxygenase/ oxygen binding | chr3:17891134-17892847 FORWARD	0.490772	0.610582	1.03313	0.134961
AT3G61880	misc.cytochrome P450	Symbols: CYP78A9 | CYP78A9 (CYTOCHROME P450 78A9); monooxygenase/ oxygen binding | chr3:22905868-22907958 REVERSE	1.14869	2.76225	1.63386	0.300274
AT3G26170	misc.cytochrome P450	Symbols: CYP71B19 | CYP71B19; electron carrier/ heme binding / iron ion binding / monooxygenase/ oxygen binding | chr3:9573360-9575148 REVERSE	-0.584502	1.01142	2.97419	0.178073
AT3G26310	misc.cytochrome P450	Symbols: CYP71B35 | CYP71B35; electron carrier/ heme binding / iron ion binding / monooxygenase/ oxygen binding | chr3:9641089-9642779 REVERSE	-0.114235	0.540135	0.835835	0.071809
AT1G78490	misc.cytochrome P450	Symbols: CYP708A3 | CYP708A3; electron carrier/ heme binding / iron ion binding / monooxygenase/ oxygen binding | chr1:29528253-29530665 FORWARD	-0.36416	-0.775226	1.87023	0.0203238
AT5G25120	misc.cytochrome P450	Symbols: CYP71B11 | CYP71B11; electron carrier/ heme binding / iron ion binding / monooxygenase/ oxygen binding | chr5:8662099-8664533 FORWARD	-0.0730472	0.639362	0.978813	-0.0226164
AT5G52320	misc.cytochrome P450	Symbols: CYP96A4 | CYP96A4; electron carrier/ heme binding / iron ion binding / monooxygenase/ oxygen binding | chr5:21244978-21246682 REVERSE	1.2026	1.62736	0.517196	0.331718
AT1G13710	misc.cytochrome P450	Symbols: CYP78A5 | CYP78A5; electron carrier/ heme binding / iron ion binding / monooxygenase/ oxygen binding | chr1:4702725-4704657 REVERSE	-1.56779	-1.86244	-0.450116	-0.298869
AT2G12190	misc.cytochrome P450	cytochrome P450, putative | chr2:4891642-4893345 REVERSE	0.785656	1.28197	0.282892	0.372646
AT4G00360	misc.cytochrome P450	Symbols: CYP86A2, ATT1 | CYP86A2 (CYTOCHROME P450 86 A2); fatty acid (omega-1)-hydroxylase/ oxygen binding | chr4:160768-163023 FORWARD	0.250725	0.780439	0.608699	0.0424793
AT1G64950	misc.cytochrome P450	Symbols: CYP89A5 | CYP89A5; electron carrier/ heme binding / iron ion binding / monooxygenase/ oxygen binding | chr1:24127561-24129458 FORWARD	0.814895	0.915344	0.726051	-0.0244798
AT4G37320	misc.cytochrome P450	Symbols: CYP81D5 | CYP81D5; electron carrier/ heme binding / iron ion binding / monooxygenase/ oxygen binding | chr4:17559580-17561727 REVERSE	0.887186	0.371216	0.556771	-0.385976
AT5G11340	misc.GCN5-related N-acetyltransferase	GCN5-related N-acetyltransferase (GNAT) family protein | chr5:3619155-3621301 FORWARD	-0.45669	-0.896207	-0.849699	0.0491146
AT1G28570	misc.GDSL-motif lipase	GDSL-motif lipase, putative | chr1:10041641-10044147 REVERSE	0.616427	1.72054	1.7963	0.861255
AT1G29660	misc.GDSL-motif lipase	GDSL-motif lipase/hydrolase family protein | chr1:10371839-10373766 FORWARD	0.225372	0.756971	-0.781428	0.508324
AT1G28610	misc.GDSL-motif lipase	GDSL-motif lipase, putative | chr1:10053617-10055731 REVERSE	0.515924	0.937746	0.824729	0.449395
AT2G04570	misc.GDSL-motif lipase	GDSL-motif lipase/hydrolase family protein | chr2:1594673-1596349 FORWARD	0.495041	0.812153	1.55205	-0.0716918
AT1G56670	misc.GDSL-motif lipase	GDSL-motif lipase/hydrolase family protein | chr1:21241673-21244047 FORWARD	1.48883	0.936809	0.767723	0.24256
AT1G33811	misc.GDSL-motif lipase	GDSL-motif lipase/hydrolase family protein | chr1:12267866-12269913 FORWARD	0.246737	0.555091	1.03064	0.464768
AT5G14450	misc.GDSL-motif lipase	GDSL-motif lipase/hydrolase family protein | chr5:4658441-4660175 FORWARD	0.229938	0.533148	1.22505	0.178617
AT4G30140	misc.GDSL-motif lipase	GDSL-motif lipase/hydrolase family protein | chr4:14738387-14740676 REVERSE	-1.23192	-1.28041	0.284285	0.151247
AT1G52400	misc.gluco-, galacto- and mannosidases	Symbols: BGL1, BGLU18 | BGLU18 (BETA GLUCOSIDASE 18); catalytic/ cation binding / hydrolase, hydrolyzing O-glycosyl compounds | chr1:19515151-19518160 FORWARD	0.597052	1.36585	2.58828	-1.272
AT1G45191	misc.gluco-, galacto- and mannosidases	Symbols: BGLU1 | BGLU1 (BETA GLUCOSIDASE 1); catalytic/ cation binding / hydrolase, hydrolyzing O-glycosyl compounds | chr1:17116044-17119158 FORWARD	0.357062	1.16706	1.1029	-0.175161
AT1G60260	misc.gluco-, galacto- and mannosidases	Symbols: BGLU5 | pseudogene, glycosyl hydrolase family 1, contains Pfam PF00232 : Glycosyl hydrolase family 1 domain; TIGRFAM TIGR01233: 6-phospho-beta-galactosidase; similar to amygdalin hydrolase isoform AH I precursor (GI:16757966) (Prunus serotina); blastp match of 60% identity and 6.4e-121 P-value to GP|12746303|gb|AAK07429.1|AF321287_1|AF321287 beta-glucosidase {Musa acuminata} | chr1:22218…	0.250421	0.952516	2.17216	0.303992
AT3G54440	misc.gluco-, galacto- and mannosidases	glycoside hydrolase family 2 protein | chr3:20148336-20157138 REVERSE	0.357083	0.310741	0.952019	-0.0616799
AT3G09260	misc.gluco-, galacto- and mannosidases	Symbols: PYK10, PSR3.1, BGLU23 | PYK10; beta-glucosidase/ copper ion binding / fucosidase/ hydrolase, hydrolyzing O-glycosyl compounds | chr3:2840477-2843781 REVERSE	-1.08071	-1.11236	-0.00755285	1.07307
AT4G27830	misc.gluco-, galacto- and mannosidases	Symbols: BGLU10 | BGLU10 (BETA GLUCOSIDASE 10); catalytic/ cation binding / hydrolase, hydrolyzing O-glycosyl compounds | chr4:13861718-13864500 REVERSE	0.750293	1.23739	-0.448459	-0.839063
AT1G02850	misc.gluco-, galacto- and mannosidases	Symbols: BGLU11 | BGLU11 (BETA GLUCOSIDASE 11); catalytic/ cation binding / hydrolase, hydrolyzing O-glycosyl compounds | chr1:630505-633259 FORWARD	1.30231	4.29057	-0.720935	-0.850125
AT3G13750	misc.gluco-, galacto- and mannosidases.beta-galactosidase	Symbols: BGAL1 | BGAL1 (Beta galactosidase 1); beta-galactosidase/ catalytic/ cation binding / heme binding / peroxidase/ sugar binding | chr3:4510965-4516298 FORWARD	-1.06026	-1.44289	-2.05507	-0.506804
AT5G63800	misc.gluco-, galacto- and mannosidases.beta-galactosidase	Symbols: MUM2, BGAL6 | MUM2 (MUCILAGE-MODIFIED 2); beta-galactosidase | chr5:25530055-25535849 FORWARD	0.927342	1.15321	-1.32663	-0.546171
AT1G70710	misc.gluco-, galacto- and mannosidases.endoglucanase	Symbols: ATGH9B1, CEL1 | ATGH9B1 (ARABIDOPSIS THALIANA GLYCOSYL HYDROLASE 9B1); cellulase/ hydrolase, hydrolyzing O-glycosyl compounds | chr1:26659132-26663010 REVERSE	-0.0236951	-0.0175123	0.937298	0.665641
AT3G03190	misc.glutathione S transferases	Symbols: ATGSTF11, ATGSTF6 | ATGSTF11 (GLUTATHIONE S-TRANSFERASE F11); glutathione transferase | chr3:735028-735987 FORWARD	0.220702	0.735706	-1.08238	-1.56981
AT1G78370	misc.glutathione S transferases	Symbols: ATGSTU20 | ATGSTU20 (GLUTATHIONE S-TRANSFERASE TAU 20); glutathione transferase | chr1:29484269-29485290 REVERSE	0.345742	0.461329	-1.37496	-1.1082
AT2G02390	misc.glutathione S transferases	Symbols: ATGSTZ1, GST18 | ATGSTZ1 (ARABIDOPSIS THALIANA GLUTATHIONE S-TRANSFERASE ZETA 1); catalytic/ glutathione transferase | chr2:628899-631114 FORWARD	-0.31682	0.687617	0.352942	-0.867518
AT5G17220	misc.glutathione S transferases	Symbols: ATGSTF12, GST26, TT19 | ATGSTF12 (ARABIDOPSIS THALIANA GLUTATHIONE S-TRANSFERASE PHI 12); glutathione transferase | chr5:5658460-5659386 FORWARD	1.10289	2.09627	4.55732	-1.30403
AT4G02520	misc.glutathione S transferases	Symbols: ATGSTF2, ATPM24.1, ATPM24, GST2 | ATGSTF2 (GLUTATHIONE S-TRANSFERASE PHI 2); glutathione binding / glutathione transferase | chr4:1110452-1111660 REVERSE	-0.089476	-0.0313664	-1.65495	0.346787
AT2G29450	misc.glutathione S transferases	Symbols: ATGSTU5, ATGSTU1, AT103-1A | ATGSTU5 (ARABIDOPSIS THALIANA GLUTATHIONE S-TRANSFERASE TAU 5); glutathione binding / glutathione transferase | chr2:12624586-12625637 REVERSE	-0.0209634	0.188953	-1.03683	0.114002
AT1G77290	misc.glutathione S transferases	tetrachloro-p-hydroquinone reductive dehalogenase-related | chr1:29038375-29039838 FORWARD	0.387377	0.615361	1.42369	-0.100714
AT1G02920	misc.glutathione S transferases	Symbols: ATGSTF7, GST11, ATGSTF8, GSTF7 | GSTF7; copper ion binding / glutathione binding / glutathione transferase | chr1:658657-659771 REVERSE	1.62583	0.415677	-3.76183	-0.0861784
AT1G65820	misc.glutathione S transferases	microsomal glutathione s-transferase, putative | chr1:24485101-24486892 FORWARD	0.00666034	0.0544538	0.85103	-0.0184305
AT3G43800	misc.glutathione S transferases	Symbols: ATGSTU27 | ATGSTU27 (GLUTATHIONE S-TRANSFERASE TAU 27); glutathione transferase | chr3:15660859-15661925 FORWARD	0.831518	1.22359	0.0108376	-0.238467
AT1G02930	misc.glutathione S transferases	Symbols: ATGSTF6, GST1, ERD11, ATGSTF3, GSTF6 | ATGSTF6 (GLUTATHIONE S-TRANSFERASE); copper ion binding / glutathione binding / glutathione transferase | chr1:661177-662427 REVERSE	2.1222	3.51209	1.56286	0.317619
AT1G14890	misc.invertase/pectin methylesterase inhibitor family protein	enzyme inhibitor/ pectinesterase/ pectinesterase inhibitor | chr1:5137014-5137957 FORWARD	-0.117521	0.117535	0.826247	1.76352
AT1G47960	misc.invertase/pectin methylesterase inhibitor family protein	Symbols: C/VIF1, ATC/VIF1 | C/VIF1 (CELL WALL / VACUOLAR INHIBITOR OF FRUCTOSIDASE 1); enzyme inhibitor/ pectinesterase/ pectinesterase inhibitor | chr1:17681157-17683629 REVERSE	0.384117	2.15394	1.02237	-0.940504
AT4G12390	misc.invertase/pectin methylesterase inhibitor family protein	Symbols: PME1 | PME1 (PECTIN METHYLESTERASE INHIBITOR 1); enzyme inhibitor/ pectinesterase/ pectinesterase inhibitor | chr4:7336497-7337356 FORWARD	0.256154	0.911478	-0.865589	-0.556379
AT3G17130	misc.invertase/pectin methylesterase inhibitor family protein	invertase/pectin methylesterase inhibitor family protein | chr3:5844495-5845046 REVERSE	0.852445	0.145865	1.03356	0.207397
AT2G47670	misc.invertase/pectin methylesterase inhibitor family protein	invertase/pectin methylesterase inhibitor family protein | chr2:19543991-19544806 REVERSE	0.231698	-0.0880555	1.92972	-0.176752
AT5G64620	misc.invertase/pectin methylesterase inhibitor family protein	Symbols: C/VIF2, ATC/VIF2 | C/VIF2 (CELL WALL / VACUOLAR INHIBITOR OF FRUCTOSIDASE 2); enzyme inhibitor/ pectinesterase/ pectinesterase inhibitor | chr5:25831834-25832502 FORWARD	-0.116519	-0.886782	0.569785	0.471765
AT3G51000	misc.misc2	epoxide hydrolase, putative | chr3:18945025-18946621 REVERSE	0.00613449	0.406424	1.09261	-0.396844
AT1G35420	misc.misc2	dienelactone hydrolase family protein | chr1:13026289-13027667 FORWARD	0.12879	0.239645	0.847237	0.294385
AT4G15955	misc.misc2	epoxide hydrolase-related | chr4:9043712-9045599 REVERSE	0.953236	0.453378	1.24912	0.478128
AT5G58240	misc.misc2	bis(5'-adenosyl)-triphosphatase, putative | chr5:23558114-23559353 REVERSE	-0.334604	-0.231836	-0.831169	-0.126899
AT1G15390	misc.misc2	Symbols: PDF1A, ATDEF1 | PDF1A (PEPTIDE DEFORMYLASE 1A); peptide deformylase | chr1:5294629-5295797 FORWARD	-0.474617	-0.683494	-0.757187	0.0265394
AT2G26740	misc.misc2	Symbols: ATSEH | ATSEH (Arabidopsis thaliana soluble epoxide hydrolase); epoxide hydrolase | chr2:11392965-11394279 REVERSE	0.330857	0.933906	0.510166	0.185156
AT1G73040	misc.myrosinases-lectin-jacalin	jacalin lectin family protein | chr1:27475060-27475962 REVERSE	2.21054	3.85061	5.10513	-0.429236
AT4G19850	misc.myrosinases-lectin-jacalin	Symbols: ATPP2-A2, PP2A2, PP2-A2 | ATPP2-A2; carbohydrate binding | chr4:10776925-10777509 FORWARD	1.50948	2.99809	2.22121	0.358442
AT1G52030	misc.myrosinases-lectin-jacalin	Symbols: MBP2, MBP1.2, F-ATMBP | MBP2 (MYROSINASE-BINDING PROTEIN 2); sugar binding / thioglucosidase binding | chr1:19345940-19348668 REVERSE	0.567286	0.578127	3.87696	0.39892
AT2G41890	misc.myrosinases-lectin-jacalin	curculin-like (mannose-binding) lectin family protein / PAN domain-containing protein | chr2:17478058-17480352 REVERSE	0.0599806	0.480317	0.952972	0.462136
AT3G16530	misc.myrosinases-lectin-jacalin	legume lectin family protein | chr3:5624377-5625470 REVERSE	-0.0918076	0.043751	-2.45408	-0.6951
AT2G39310	misc.myrosinases-lectin-jacalin	Symbols: JAL22 | JAL22 (JACALIN-RELATED LECTIN 22) | chr2:16414073-16416815 REVERSE	-0.903127	-0.0634253	3.2777	1.54338
AT3G15356	misc.myrosinases-lectin-jacalin	legume lectin family protein | chr3:5174402-5175469 REVERSE	-0.108461	-0.613713	-2.52753	-0.457804
AT1G52000	misc.myrosinases-lectin-jacalin	jacalin lectin family protein | chr1:19333159-19336115 REVERSE	0.317539	1.52812	4.92655	0.238545
AT3G16400	misc.myrosinases-lectin-jacalin	Symbols: ATMLP-470, NSP1, ATNSP1 | NSP1 (NITRILE SPECIFIER PROTEIN 1) | chr3:5566086-5568545 FORWARD	-0.416406	-0.386466	0.910113	0.117509
AT3G61060	misc.myrosinases-lectin-jacalin	Symbols: AtPP2-A13 | AtPP2-A13 (Arabidopsis thaliana phloem protein 2-A13); carbohydrate binding | chr3:22602910-22604578 FORWARD	-2.04201	-3.07508	0.230914	-0.49401
AT4G19840	misc.myrosinases-lectin-jacalin	Symbols: ATPP2-A1, ATPP2A-1, PP2-A1 | ATPP2-A1; carbohydrate binding | chr4:10774273-10775901 FORWARD	0.629411	1.61967	0.202745	-0.66736
AT2G39330	misc.myrosinases-lectin-jacalin	Symbols: JAL23 | JAL23 (JACALIN-RELATED LECTIN 23) | chr2:16419596-16421852 REVERSE	1.99145	1.6968	1.25822	-1.55505
AT2G29320	misc.nitrilases, *nitrile lyases, berberine bridge enzymes, reticuline oxidases, troponine reductases	tropinone reductase, putative / tropine dehydrogenase, putative | chr2:12592148-12593686 FORWARD	-0.0358531	0.286604	-0.734167	-1.03344
AT2G29300	misc.nitrilases, *nitrile lyases, berberine bridge enzymes, reticuline oxidases, troponine reductases	tropinone reductase, putative / tropine dehydrogenase, putative | chr2:12588197-12589539 FORWARD	-1.34852	-1.2871	-1.95333	-0.784997
AT5G44390	misc.nitrilases, *nitrile lyases, berberine bridge enzymes, reticuline oxidases, troponine reductases	FAD-binding domain-containing protein | chr5:17882196-17885004 REVERSE	1.26814	2.13333	1.45979	1.13545
AT4G20830	misc.nitrilases, *nitrile lyases, berberine bridge enzymes, reticuline oxidases, troponine reductases	FAD-binding domain-containing protein | chr4:11155453-11157806 FORWARD	-0.281753	-1.05278	-1.79691	-0.216304
AT2G23610	misc.nitrilases, *nitrile lyases, berberine bridge enzymes, reticuline oxidases, troponine reductases	Symbols: ATMES3, MES3 | MES3 (METHYL ESTERASE 3); hydrolase, acting on ester bonds / methyl indole-3-acetate esterase/ methyl jasmonate esterase | chr2:10044179-10046532 REVERSE	-0.722478	-0.238623	-1.43958	-0.337371
AT5G44400	misc.nitrilases, *nitrile lyases, berberine bridge enzymes, reticuline oxidases, troponine reductases	FAD-binding domain-containing protein | chr5:17886194-17888480 REVERSE	0.489339	0.331366	1.66746	0.640031
AT4G20820	misc.nitrilases, *nitrile lyases, berberine bridge enzymes, reticuline oxidases, troponine reductases	FAD-binding domain-containing protein | chr4:11150160-11151758 FORWARD	-0.0463	-0.00191075	2.59369	2.0444
AT1G07440	misc.nitrilases, *nitrile lyases, berberine bridge enzymes, reticuline oxidases, troponine reductases	tropinone reductase, putative / tropine dehydrogenase, putative | chr1:2286297-2287730 REVERSE	0.209122	0.576682	1.398	-0.0672173
AT5G07360	misc.nitrilases, *nitrile lyases, berberine bridge enzymes, reticuline oxidases, troponine reductases	amidase family protein | chr5:2326704-2330142 REVERSE	0.0129957	0.0211877	1.1126	0.0265514
AT1G14190	misc.nitrilases, *nitrile lyases, berberine bridge enzymes, reticuline oxidases, troponine reductases	glucose-methanol-choline (GMC) oxidoreductase family protein | chr1:4852802-4854307 FORWARD	1.94748	2.16198	1.87906	-0.222562
AT4G16690	misc.nitrilases, *nitrile lyases, berberine bridge enzymes, reticuline oxidases, troponine reductases	Symbols: ATMES16, MES16 | MES16 (METHYL ESTERASE 16); catalytic/ hydrolase, acting on ester bonds / methyl indole-3-acetate esterase/ methyl jasmonate esterase | chr4:9392147-9393529 REVERSE	-1.07717	-0.423842	-1.32811	-0.0108168
AT5G13690	misc.nitrilases, *nitrile lyases, berberine bridge enzymes, reticuline oxidases, troponine reductases	alpha-N-acetylglucosaminidase family / NAGLU family | chr5:4415754-4420371 FORWARD	0.203149	0.351075	1.12709	0.0609855
AT5G44410	misc.nitrilases, *nitrile lyases, berberine bridge enzymes, reticuline oxidases, troponine reductases	FAD-binding domain-containing protein | chr5:17891222-17892978 REVERSE	0.991053	1.07201	0.243275	-0.552919
AT5G58310	misc.nitrilases, *nitrile lyases, berberine bridge enzymes, reticuline oxidases, troponine reductases	Symbols: ATMES18, MES18 | MES18 (METHYL ESTERASE 18); hydrolase/ hydrolase, acting on ester bonds / methyl indole-3-acetate esterase | chr5:23574992-23576084 REVERSE	0.852149	2.44932	0.530199	-0.667475
AT4G20840	misc.nitrilases, *nitrile lyases, berberine bridge enzymes, reticuline oxidases, troponine reductases	FAD-binding domain-containing protein | chr4:11157916-11159535 FORWARD	-0.529412	0.987422	0.1952	0.510511
AT2G34810	misc.nitrilases, *nitrile lyases, berberine bridge enzymes, reticuline oxidases, troponine reductases	FAD-binding domain-containing protein | chr2:14685256-14687062 FORWARD	0.328273	1.1528	0.543378	-0.12644
AT3G12270	misc.O-methyl transferases	Symbols: ATPRMT3, PRMT3 | PRMT3 (PROTEIN ARGININE METHYLTRANSFERASE 3); methyltransferase/ zinc ion binding | chr3:3910633-3913329 FORWARD	-0.226847	-0.864742	-1.3541	-0.229656
AT4G29510	misc.O-methyl transferases	Symbols: ATPRMT11, PRMT11, ATPRMT1B, PRMT1B | PRMT11 (ARGININE METHYLTRANSFERASE 11); protein-arginine N-methyltransferase | chr4:14491625-14494001 FORWARD	-0.446807	-1.30376	-1.60819	0.0491964
AT1G31690	misc.oxidases - copper, flavone etc	amine oxidase/ copper ion binding / quinone binding | chr1:11343980-11347767 FORWARD	0.688704	0.393936	1.67326	1.72164
AT4G15765	misc.oxidases - copper, flavone etc	electron carrier/ monooxygenase/ oxidoreductase | chr4:8975404-8977211 REVERSE	-0.0044564	1.84495	-1.49153	-0.957177
AT4G28720	misc.oxidases - copper, flavone etc	flavin-containing monooxygenase family protein / FMO family protein | chr4:14192583-14194256 FORWARD	0.406488	0.0114127	-2.70605	-1.94017
AT5G16990	misc.oxidases - copper, flavone etc	NADP-dependent oxidoreductase, putative | chr5:5581658-5584029 REVERSE	0.374316	0.853049	1.10281	-0.370914
AT1G62810	misc.oxidases - copper, flavone etc	copper amine oxidase, putative | chr1:23257726-23261966 REVERSE	0.808034	1.45985	1.02595	-0.0917317
AT4G33910	misc.oxidases - copper, flavone etc	oxidoreductase, 2OG-Fe(II) oxygenase family protein | chr4:16256733-16258771 REVERSE	-0.31092	-0.10829	1.01696	-0.461975
AT5G61290	misc.oxidases - copper, flavone etc	flavin-containing monooxygenase family protein / FMO family protein | chr5:24648558-24650815 FORWARD	0.295828	0.847312	1.58422	1.02394
AT4G15760	misc.oxidases - copper, flavone etc	Symbols: MO1 | MO1 (MONOOXYGENASE 1); electron carrier/ oxidoreductase | chr4:8972649-8974651 REVERSE	-0.709907	-0.721131	-1.22127	-0.868192
AT5G16970	misc.oxidases - copper, flavone etc	Symbols: AT-AER | AT-AER (alkenal reductase); 2-alkenal reductase | chr5:5576168-5578075 REVERSE	0.273525	0.227825	0.926475	-0.231637
AT5G16980	misc.oxidases - copper, flavone etc	NADP-dependent oxidoreductase, putative | chr5:5579143-5580780 REVERSE	-0.409332	0.313169	1.92489	-0.31023
AT5G11330	misc.oxidases - copper, flavone etc	monooxygenase family protein | chr5:3617215-3618897 REVERSE	0.0285692	0.223846	0.933726	-0.036197
AT5G18900	misc.oxidases - copper, flavone etc	oxidoreductase, 2OG-Fe(II) oxygenase family protein | chr5:6304215-6306290 REVERSE	0.750276	0.863526	0.730001	-0.117904
AT1G73680	misc.oxygenases	pathogen-responsive alpha-dioxygenase, putative | chr1:27703944-27707514 REVERSE	0.469272	0.947948	1.82602	-0.486863
AT2G17970	misc.oxygenases	oxidoreductase, 2OG-Fe(II) oxygenase family protein | chr2:7818940-7821373 REVERSE	0.45676	0.40682	1.45989	0.0353947
AT5G39580	misc.peroxidases	peroxidase, putative | chr5:15847081-15849108 REVERSE	-0.669083	-0.785763	0	1.84265
AT3G17070	misc.peroxidases	peroxidase, putative | chr3:5820961-5823199 FORWARD	0.93961	1.76313	1.54836	-0.447375
AT4G21960	misc.peroxidases	Symbols: PRXR1 | PRXR1; electron carrier/ heme binding / peroxidase | chr4:11646174-11648462 REVERSE	0.770016	0.980481	2.0035	0.0396666
AT4G37530	misc.peroxidases	peroxidase, putative | chr4:17634784-17636288 FORWARD	-3.11425	-0.989865	-2.36472	-0.936193
AT4G37520	misc.peroxidases	peroxidase 50 (PER50) (P50) (PRXR2) | chr4:17631562-17633249 FORWARD	-1.18999	-0.723601	-2.21947	-0.394848
AT5G51890	misc.peroxidases	peroxidase | chr5:21090992-21092405 REVERSE	0.796284	0.846585	0.583087	0.41087
AT3G49110	misc.peroxidases	Symbols: PRX33, PRXCA, ATPRX33, ATPCA | PRXCA (PEROXIDASE CA); peroxidase | chr3:18200664-18203142 FORWARD	-1.97435	-2.76058	0	0
AT5G15350	misc.plastocyanin-like	plastocyanin-like domain-containing protein | chr5:4984959-4986239 REVERSE	-0.45715	-0.273673	-1.81391	0.0268298
AT5G48490	misc.protease inhibitor/seed storage/lipid transfer protein (LTP) family protein	protease inhibitor/seed storage/lipid transfer protein (LTP) family protein | chr5:19647835-19648281 REVERSE	0.056985	0.540888	1.16216	1.40841
AT3G53980	misc.protease inhibitor/seed storage/lipid transfer protein (LTP) family protein	protease inhibitor/seed storage/lipid transfer protein (LTP) family protein | chr3:19987579-19988269 REVERSE	1.58989	2.78667	5.40512	-1.20819
AT4G33550	misc.protease inhibitor/seed storage/lipid transfer protein (LTP) family protein	lipid binding | chr4:16134440-16135056 FORWARD	0.601476	1.9308	2.22594	1.13916
AT2G37870	misc.protease inhibitor/seed storage/lipid transfer protein (LTP) family protein	protease inhibitor/seed storage/lipid transfer protein (LTP) family protein | chr2:15859239-15859907 FORWARD	0.000460393	2.44342	4.93898	0.816419
AT5G05960	misc.protease inhibitor/seed storage/lipid transfer protein (LTP) family protein	protease inhibitor/seed storage/lipid transfer protein (LTP) family protein | chr5:1790231-1790833 FORWARD	0.47486	0.0895938	1.70184	-2.04262
AT2G10940	misc.protease inhibitor/seed storage/lipid transfer protein (LTP) family protein	protease inhibitor/seed storage/lipid transfer protein (LTP) family protein | chr2:4310412-4312103 REVERSE	0.1701	0.352375	-1.65109	0.285186
AT2G27130	misc.protease inhibitor/seed storage/lipid transfer protein (LTP) family protein	protease inhibitor/seed storage/lipid transfer protein (LTP) family protein | chr2:11595292-11596542 FORWARD	-0.185573	0.221371	0.793365	0.287219
AT3G22120	misc.protease inhibitor/seed storage/lipid transfer protein (LTP) family protein	Symbols: CWLP | CWLP (CELL WALL-PLASMA MEMBRANE LINKER PROTEIN); lipid binding | chr3:7794957-7796310 REVERSE	-0.0152377	-0.117211	1.47446	0.553966
AT2G45180	misc.protease inhibitor/seed storage/lipid transfer protein (LTP) family protein	protease inhibitor/seed storage/lipid transfer protein (LTP) family protein | chr2:18626320-18626997 FORWARD	-0.0491867	0.119423	-1.45532	-0.229928
AT2G44290	misc.protease inhibitor/seed storage/lipid transfer protein (LTP) family protein	protease inhibitor/seed storage/lipid transfer protein (LTP) family protein (YLS3) | chr2:18305201-18306251 REVERSE	1.01153	1.70652	0.512226	-0.465796
AT4G22517	misc.protease inhibitor/seed storage/lipid transfer protein (LTP) family protein	Encodes a Protease inhibitor/seed storage/LTP family protein | chr4:11856743-11857313 FORWARD	-0.892155	-1.29218	0	0.651247
AT3G18280	misc.protease inhibitor/seed storage/lipid transfer protein (LTP) family protein	protease inhibitor/seed storage/lipid transfer protein (LTP) family protein | chr3:6267049-6267643 FORWARD	0.783039	1.10846	0.294784	-0.40721
AT4G22513	misc.protease inhibitor/seed storage/lipid transfer protein (LTP) family protein	Encodes a Protease inhibitor/seed storage/LTP family protein | chr4:11854809-11855366 FORWARD	-0.516405	-0.988473	0	0.39892
AT4G22505	misc.protease inhibitor/seed storage/lipid transfer protein (LTP) family protein	INVOLVED IN: lipid transport; CONTAINS InterPro DOMAIN/s: Bifunctional inhibitor/plant lipid transfer protein/seed storage (InterPro:IPR016140), Plant lipid transfer protein/seed storage/trypsin-alpha amylase inhibitor (InterPro:IPR003612), Plant lipid transfer protein and hydrophobic protein, helical (InterPro:IPR013770); BEST Arabidopsis thaliana protein match is: unknown protein (TAIR:AT4G2248…	-0.660679	-1.19279	0	1.31221
AT5G50130	misc.short chain dehydrogenase/reductase (SDR)	short-chain dehydrogenase/reductase (SDR) family protein | chr5:20390015-20393263 FORWARD	0.587928	0.273129	0.966735	1.64363
AT1G10310	misc.short chain dehydrogenase/reductase (SDR)	short-chain dehydrogenase/reductase (SDR) family protein | chr1:3381601-3383914 REVERSE	0.302673	-0.153241	0.0686832	-0.784796
AT4G13250	misc.short chain dehydrogenase/reductase (SDR)	short-chain dehydrogenase/reductase (SDR) family protein | chr4:7684234-7686876 REVERSE	-0.940025	-2.09978	-2.12742	-0.175953
AT4G24050	misc.short chain dehydrogenase/reductase (SDR)	short-chain dehydrogenase/reductase (SDR) family protein | chr4:12497055-12500128 FORWARD	-1.00921	-0.823099	-1.88375	-0.609805
AT4G09750	misc.short chain dehydrogenase/reductase (SDR)	short-chain dehydrogenase/reductase (SDR) family protein | chr4:6146690-6148814 FORWARD	0.64158	0.864367	2.12413	0.741324
AT3G47360	misc.short chain dehydrogenase/reductase (SDR)	Symbols: AtHSD3 | AtHSD3 (hydroxysteroid dehydrogenase 3); binding / catalytic/ oxidoreductase | chr3:17451112-17452843 FORWARD	-0.353548	-0.0257283	2.49654	1.18448
AT4G05530	misc.short chain dehydrogenase/reductase (SDR)	Symbols: IBR1, SDRA | IBR1 (INDOLE-3-BUTYRIC ACID RESPONSE 1); binding / catalytic/ oxidoreductase | chr4:2816392-2818365 FORWARD	0.121961	0.400292	1.16002	0.133358
AT1G62610	misc.short chain dehydrogenase/reductase (SDR)	short-chain dehydrogenase/reductase (SDR) family protein | chr1:23181478-23183227 REVERSE	0.763194	0.889549	1.90125	0.202533
AT1G63380	misc.short chain dehydrogenase/reductase (SDR)	binding / catalytic/ oxidoreductase | chr1:23505582-23506504 FORWARD	0.454063	0.785969	2.09134	0.113295
AT4G13180	misc.short chain dehydrogenase/reductase (SDR)	short-chain dehydrogenase/reductase (SDR) family protein | chr4:7657196-7658197 REVERSE	0.271307	0.766213	0.67739	-0.407309
AT3G55290	misc.short chain dehydrogenase/reductase (SDR)	short-chain dehydrogenase/reductase (SDR) family protein | chr3:20502612-20503797 FORWARD	-0.436305	1.01621	2.1632	-0.503212
AT3G26760	misc.short chain dehydrogenase/reductase (SDR)	short-chain dehydrogenase/reductase (SDR) family protein | chr3:9843591-9845176 FORWARD	-1.26018	-2.1183	-1.23025	-0.476062
AT1G27120	misc.UDP glucosyl and glucoronyl transferases	galactosyltransferase family protein | chr1:9421177-9424069 FORWARD	0.443103	0.569299	0.987787	0.881724
AT1G19710	misc.UDP glucosyl and glucoronyl transferases	glycosyl transferase family 1 protein | chr1:6814793-6816876 FORWARD	-0.131957	0.275844	0.364719	-0.880562
AT1G68470	misc.UDP glucosyl and glucoronyl transferases	exostosin family protein | chr1:25676395-25678288 REVERSE	0.226299	1.53375	3.24634	-0.0327037
AT2G36970	misc.UDP glucosyl and glucoronyl transferases	UDP-glucoronosyl/UDP-glucosyl transferase family protein | chr2:15529006-15530749 FORWARD	1.66646	2.2924	2.34968	0.0924987
AT3G57630	misc.UDP glucosyl and glucoronyl transferases	exostosin family protein | chr3:21339302-21343796 REVERSE	0.669595	0.787693	1.11129	0.0222313
AT3G50760	misc.UDP glucosyl and glucoronyl transferases	Symbols: GATL2 | GATL2 (Galacturonosyltransferase-like 2); polygalacturonate 4-alpha-galacturonosyltransferase/ transferase, transferring glycosyl groups / transferase, transferring hexosyl groups | chr3:18868065-18869384 FORWARD	1.68915	2.2092	3.56637	0.165309
AT2G26100	misc.UDP glucosyl and glucoronyl transferases	galactosyltransferase family protein | chr2:11115905-11118208 REVERSE	-0.272586	-0.282831	1.07966	0.554215
AT4G16745	misc.UDP glucosyl and glucoronyl transferases	exostosin family protein | chr4:9411866-9414111 FORWARD	0.587928	1.60501	1.55455	-1.67105
AT1G22370	misc.UDP glucosyl and glucoronyl transferases	Symbols: AtUGT85A5 | AtUGT85A5 (UDP-glucosyl transferase 85A5); glucuronosyltransferase/ transferase, transferring glycosyl groups | chr1:7898116-7899879 REVERSE	0.61595	0.491775	2.37448	-0.647404
AT4G19900	misc.UDP glucosyl and glucoronyl transferases	glycosyl transferase-related | chr4:10786948-10791433 REVERSE	-0.321237	-0.227955	0.856605	0.375481
AT2G39630	misc.UDP glucosyl and glucoronyl transferases	glycosyl transferase family 2 protein | chr2:16521744-16524687 REVERSE	-0.207743	-0.105138	0.884566	-0.255081
AT4G16710	misc.UDP glucosyl and glucoronyl transferases	glycosyltransferase family protein 28 | chr4:9398548-9399801 FORWARD	0.313484	0.0669364	1.34836	0.278806
AT3G15350	misc.UDP glucosyl and glucoronyl transferases	glycosyltransferase family 14 protein / core-2/I-branching enzyme family protein | chr3:5166206-5169151 FORWARD	0.47917	0.821796	1.06513	0.24863
AT1G80290	misc.UDP glucosyl and glucoronyl transferases	glycosyltransferase family protein 47 | chr1:30188364-30189574 FORWARD	0.292414	0.191792	1.4637	-0.479519
AT3G21560	misc.UDP glucosyl and glucoronyl transferases	Symbols: UGT84A2 | UGT84A2; UDP-glycosyltransferase/ sinapate 1-glucosyltransferase | chr3:7595806-7597577 FORWARD	0.934337	1.36416	1.94828	0.847078
AT3G58790	misc.UDP glucosyl and glucoronyl transferases	Symbols: GAUT15 | GAUT15 (Galacturonosyltransferase 15); polygalacturonate 4-alpha-galacturonosyltransferase/ transferase, transferring glycosyl groups / transferase, transferring hexosyl groups | chr3:21742071-21746324 REVERSE	-0.0726702	0.664757	0.792686	-0.25582
AT1G27440	misc.UDP glucosyl and glucoronyl transferases	Symbols: GUT2, IRX10, ATGUT1 | GUT2; catalytic/ glucuronoxylan glucuronosyltransferase | chr1:9529141-9531375 REVERSE	-0.281555	0.272669	1.04087	0.29114
AT1G74680	misc.UDP glucosyl and glucoronyl transferases	exostosin family protein | chr1:28059188-28061119 FORWARD	0.396128	-0.0489158	1.25717	-0.262057
AT2G22900	misc.UDP glucosyl and glucoronyl transferases	galactosyl transferase GMA12/MNN10 family protein | chr2:9744225-9746292 REVERSE	0.368471	0.519718	1.54985	-0.195498
AT3G62660	misc.UDP glucosyl and glucoronyl transferases	Symbols: GATL7 | GATL7 (Galacturonosyltransferase-like 7); polygalacturonate 4-alpha-galacturonosyltransferase/ transferase, transferring glycosyl groups / transferase, transferring hexosyl groups | chr3:23172806-23174762 FORWARD	0.550859	0.535092	1.26586	-0.160015
AT3G55830	misc.UDP glucosyl and glucoronyl transferases	Symbols: EPC1 | EPC1 (ECTOPICALLY PARTING CELLS); UDP-glucosyltransferase/ transferase, transferring glycosyl groups | chr3:20714946-20717443 FORWARD	-0.569818	0.0321266	0.811082	0.248788
AT1G52420	misc.UDP glucosyl and glucoronyl transferases	glycosyl transferase family 1 protein | chr1:19527842-19531287 FORWARD	0.270166	0.417532	0.825309	0.0761353
AT2G16890	misc.UDP glucosyl and glucoronyl transferases	UDP-glucoronosyl/UDP-glucosyl transferase family protein | chr2:7316889-7319181 FORWARD	1.95376	1.46587	1.7365	0.34207
AT3G21790	misc.UDP glucosyl and glucoronyl transferases	UDP-glucoronosyl/UDP-glucosyl transferase family protein | chr3:7676927-7678414 REVERSE	0.144975	0.559443	1.76792	0.163321
AT3G15940	misc.UDP glucosyl and glucoronyl transferases	glycosyl transferase family 1 protein | chr3:5393513-5396759 REVERSE	-0.204646	0.0813028	1.04145	-0.0410444
AT4G15500	misc.UDP glucosyl and glucoronyl transferases	Symbols: UGT84A4 | UGT84A4; UDP-glycosyltransferase/ sinapate 1-glucosyltransferase/ transferase, transferring glycosyl groups / transferase, transferring hexosyl groups | chr4:8856988-8858572 REVERSE	1.37545	1.53584	1.19276	-0.771893
AT4G14090	misc.UDP glucosyl and glucoronyl transferases	UDP-glucoronosyl/UDP-glucosyl transferase family protein | chr4:8122188-8123835 REVERSE	1.86721	2.75667	4.78537	0.0773946
AT2G44660	misc.UDP glucosyl and glucoronyl transferases	transferase, transferring glycosyl groups / transferase, transferring hexosyl groups | chr2:18420832-18422839 REVERSE	0.152977	-0.149167	1.2394	0.0135197
AT4G27560	misc.UDP glucosyl and glucoronyl transferases	glycosyltransferase family protein | chr4:13759841-13761559 REVERSE	0.490193	0.673699	1.48619	-0.0740611
AT4G36770	misc.UDP glucosyl and glucoronyl transferases	UDP-glycosyltransferase/ transferase, transferring glycosyl groups | chr4:17330146-17331624 REVERSE	1.98064	2.53788	1.4832	0.941552
AT2G35100	misc.UDP glucosyl and glucoronyl transferases	Symbols: ARAD1 | ARAD1 (ARABINAN DEFICIENT 1); catalytic/ transferase, transferring glycosyl groups | chr2:14793651-14795629 REVERSE	0.637547	0.835245	0.242569	-0.281135
AT4G22580	misc.UDP glucosyl and glucoronyl transferases	exostosin family protein | chr4:11889098-11890725 REVERSE	0.768976	0.690963	0.941022	0.00428735
AT3G22370	mitochondrial electron transport / ATP synthesis.alternative oxidase	Symbols: AOX1A, ATAOX1A | AOX1A (ALTERNATIVE OXIDASE 1A); alternative oxidase | chr3:7906791-7908740 FORWARD	-0.320506	0.223648	1.11452	0.192057
AT2G07681	mitochondrial electron transport / ATP synthesis.cytochrome c	cytochrome c biogenesis protein, putative | chr2:3290231-3291001 FORWARD	1.48202	2.45153	1.37363	2.07073
AT4G10040	mitochondrial electron transport / ATP synthesis.cytochrome c	Symbols: CYTC-2 | CYTC-2 (cytochrome c-2); electron carrier/ heme binding / iron ion binding | chr4:6276998-6278509 FORWARD	-0.252536	-0.0379745	-1.71664	-0.154812
AT3G27240	mitochondrial electron transport / ATP synthesis.cytochrome c	cytochrome c1, putative | chr3:10055789-10058716 REVERSE	0.0489751	-0.132938	-0.972874	0.00550795
AT5G57815	mitochondrial electron transport / ATP synthesis.cytochrome c oxidase	cytochrome c oxidase subunit 6b, putative | chr5:23426668-23427856 FORWARD	0.100174	0.267512	0.779116	-0.403558
AT3G15640	mitochondrial electron transport / ATP synthesis.cytochrome c oxidase	cytochrome c oxidase family protein | chr3:5299110-5301745 FORWARD	-0.533073	-0.62809	-1.05165	0.241614
AT1G57600	mitochondrial electron transport / ATP synthesis.cytochrome c oxidase	membrane bound O-acyl transferase (MBOAT) family protein | chr1:21330512-21334727 REVERSE	0.427187	0.414469	0.932234	0.164915
AT4G39740	mitochondrial electron transport / ATP synthesis.cytochrome c oxidase	electron transport SCO1/SenC family protein | chr4:18435293-18437136 REVERSE	-0.31682	-1.48836	-0.18286	-0.898124
AT1G36380	mitochondrial electron transport / ATP synthesis.cytochrome c reductase	unknown protein | chr1:13700814-13701632 FORWARD	0.583986	0.509913	1.73797	-0.939176
AT5G05370	mitochondrial electron transport / ATP synthesis.cytochrome c reductase	ubiquinol-cytochrome C reductase complex ubiquinone-binding protein, putative / ubiquinol-cytochrome C reductase complex 8.2 kDa protein, putative | chr5:1590797-1591903 REVERSE	-0.0839387	-0.303901	-1.38851	0.082733
AT1G50940	mitochondrial electron transport / ATP synthesis.electron transfer flavoprotein	Symbols: ETFALPHA | ETFALPHA (electron transfer flavoprotein alpha); FAD binding / electron carrier | chr1:18877812-18880010 REVERSE	0.265567	0.616581	1.02577	0.159001
AT5G12420	mitochondrial electron transport / ATP synthesis.F1-ATPase	unknown protein | chr5:4024314-4026741 REVERSE	-0.29714	-1.25403	1.57676	0.647637
AT4G28510	mitochondrial electron transport / ATP synthesis.NADH-DH.complex I	Symbols: ATPHB1 | ATPHB1 (PROHIBITIN 1) | chr4:14084749-14086844 REVERSE	-0.125989	-1.05617	-0.695381	-1.09601
AT2G20530	mitochondrial electron transport / ATP synthesis.NADH-DH.complex I	Symbols: ATPHB6 | ATPHB6 (PROHIBITIN 6) | chr2:8841972-8844000 FORWARD	-0.382403	-0.855266	-0.501543	-0.681725
ATMG00580	mitochondrial electron transport / ATP synthesis.NADH-DH.localisation not clear	Symbols: NAD4 | NADH dehydrogenase subunit 4 | chrM:161693-169674 FORWARD	1.2566	0.706325	1.73474	1.77902
ATMG00510	mitochondrial electron transport / ATP synthesis.NADH-DH.localisation not clear	Symbols: NAD7 | NADH dehydrogenase subunit 7 | chrM:132071-138153 FORWARD	0.471456	0.31934	1.28847	1.03561
ATMG00513	mitochondrial electron transport / ATP synthesis.NADH-DH.localisation not clear	Symbols: NAD5A, NAD5.1, NAD5 | Mitochondrial NADH dehydrogenase subunit 5. The gene is trans-spliced from three different pre-cursors, NAD5a, NAD5b and NAD5c. | chrM:140724-142998 REVERSE	0.1625	-0.287949	1.1701	0.812805
ATMG01320	mitochondrial electron transport / ATP synthesis.NADH-DH.localisation not clear	Symbols: NAD2B, NAD2.2, NAD2 | encodes subunit of mitochondrial NAD(P)H dehydrogenase that is trans-spliced from two precursors, NAD2A and NAD2B. | chrM:327890-333105 REVERSE	0.173489	-0.44559	1.38978	0.144635
AT5G53460	N-metabolism.ammonia metabolism.glutamate synthase.NADH dependent	Symbols: GLT1 | GLT1; glutamate synthase (NADH) | chr5:21700518-21710066 FORWARD	0.0492828	-0.182099	-1.00924	-0.132194
AT1G66200	N-metabolism.ammonia metabolism.glutamine synthetase	Symbols: ATGSR2 | ATGSR2; copper ion binding / glutamate-ammonia ligase | chr1:24655210-24657638 REVERSE	-0.105629	0.179932	-0.959039	-0.267755
AT3G17820	N-metabolism.ammonia metabolism.glutamine synthetase	Symbols: ATGSKB6, GLN1.3, GLN1;3 | ATGSKB6; copper ion binding / glutamate-ammonia ligase | chr3:6097414-6099595 FORWARD	-0.000608494	0.219394	2.24454	0.910869
AT5G67220	N-metabolism.misc	nitrogen regulation family protein | chr5:26820121-26821964 REVERSE	-0.604825	-0.555242	-0.789341	0.0165851
AT2G15620	N-metabolism.nitrate metabolism.nitrite reductase	Symbols: NIR1, NIR, ATHNIR | NIR1 (NITRITE REDUCTASE 1); ferredoxin-nitrate reductase/ nitrite reductase (NO-forming) | chr2:6810476-6812939 FORWARD	-0.0510375	0.0260632	-1.55429	-0.546999
AT4G14020	not assigned.no ontology	rapid alkalinization factor (RALF) family protein | chr4:8095215-8095736 REVERSE	1.24194	2.91225	1.47701	-0.808681
AT2G32870	not assigned.no ontology	meprin and TRAF homology domain-containing protein / MATH domain-containing protein | chr2:13944611-13946790 REVERSE	0.375452	1.64586	-1.05941	-1.86516
AT3G54600	not assigned.no ontology	DJ-1 family protein | chr3:20210859-20213080 FORWARD	0.0135064	0.106513	-1.02723	-1.18693
AT2G32487	not assigned.no ontology	unknown protein | chr2:13791887-13793177 FORWARD	-0.950058	1.27851	0.997772	-3.27378
AT5G02050	not assigned.no ontology	mitochondrial glycoprotein family protein / MAM33 family protein | chr5:402987-404323 REVERSE	-0.0882689	-0.579183	-2.26536	-0.850285
AT3G07215	not assigned.no ontology	other RNA | chr3:2296164-2297729 REVERSE	0.0131034	0.257074	1.15447	1.28143
AT1G63300	not assigned.no ontology	unknown protein | chr1:23482193-23486220 FORWARD	0.930785	1.05037	1.15575	0.903032
AT1G14170	not assigned.no ontology	KH domain-containing protein | chr1:4843234-4845847 REVERSE	0.157482	0.454764	2.65089	1.84587
AT2G22650	not assigned.no ontology	FAD-dependent oxidoreductase family protein | chr2:9624586-9626969 REVERSE	-0.277084	0.0303125	1.28456	0.786568
AT5G05460	not assigned.no ontology	hydrolase, acting on glycosyl bonds / mannosyl-glycoprotein endo-beta-N-acetylglucosaminidase | chr5:1615529-1618902 FORWARD	-0.0368947	0.189745	0.910094	1.13867
AT4G19380	not assigned.no ontology	alcohol oxidase-related | chr4:10568365-10572412 REVERSE	0.0218725	0.0397165	1.58758	1.68949
AT5G23820	not assigned.no ontology	MD-2-related lipid recognition domain-containing protein / ML domain-containing protein | chr5:8031268-8033020 FORWARD	-0.154273	-0.578956	0.807222	1.00235
AT2G40520	not assigned.no ontology	nucleotidyltransferase family protein | chr2:16923068-16925914 FORWARD	0.61775	1.09416	0.453721	0.83138
AT4G00780	not assigned.no ontology	meprin and TRAF homology domain-containing protein / MATH domain-containing protein | chr4:334732-336344 FORWARD	-0.12551	0.570289	-0.283905	-0.862902
AT5G57170	not assigned.no ontology	macrophage migration inhibitory factor family protein / MIF family protein | chr5:23162072-23163280 REVERSE	-0.308394	-0.0867457	1.10048	1.05478
AT2G37020	not assigned.no ontology	DNA binding / sequence-specific DNA binding | chr2:15546513-15549037 FORWARD	-0.201479	-0.397772	-0.725209	-0.89638
AT4G00560	not assigned.no ontology	methionine adenosyltransferase regulatory beta subunit-related | chr4:240675-242379 REVERSE	-0.192649	-0.37751	0.437872	-0.9067
AT4G39470	not assigned.no ontology	chloroplast lumen common family protein | chr4:18359373-18361170 REVERSE	-0.235858	-0.444505	-0.621161	-0.902833
AT1G58590	not assigned.no ontology	other RNA | chr1:21743159-21743891 REVERSE	-0.577505	0.281703	0.354024	-0.921062
AT2G43445	not assigned.no ontology	FUNCTIONS IN: molecular_function unknown; INVOLVED IN: biological_process unknown; LOCATED IN: cellular_component unknown; CONTAINS InterPro DOMAIN/s: Cyclin-like F-box (InterPro:IPR001810), F-box associated (InterPro:IPR006527), F-box associated type 1 (InterPro:IPR017451); BEST Arabidopsis thaliana protein match is: unknown protein (TAIR:AT2G43440.1); Has 621 Blast hits to 612 proteins in 23 sp…	-0.331176	-0.765265	-0.307499	-1.37568
AT3G18940	not assigned.no ontology	clast3-related | chr3:6526958-6529149 REVERSE	-0.733807	-0.542383	0.310102	0.758296
AT4G02850	not assigned.no ontology	phenazine biosynthesis PhzC/PhzF family protein | chr4:1266463-1268612 REVERSE	0.179418	-0.526029	-1.93789	1.48536
AT1G21440	not assigned.no ontology	mutase family protein | chr1:7502159-7504175 REVERSE	0.147285	0.0758066	-0.154454	-1.11122
AT1G24147	not assigned.no ontology	unknown protein | chr1:8542446-8543474 FORWARD	1.74669	1.28597	0.540155	-2.25411
AT3G62040	not assigned.no ontology	catalytic/ hydrolase | chr3:22975276-22976583 REVERSE	0.852149	1.12859	0.627428	-3.37227
AT5G02410	not assigned.no ontology	DIE2/ALG10 family | chr5:517212-519756 REVERSE	0.537622	0.573271	1.1481	0.931061
AT1G74458	not assigned.no ontology	unknown protein | chr1:27986957-27987675 FORWARD	-1.771	0.0200503	0.541122	-1.35819
AT3G42660	not assigned.no ontology	nucleotide binding | chr3:14751280-14755701 FORWARD	0.730717	0.0101178	-0.0907154	0.837133
AT2G36540	not assigned.no ontology	NLI interacting factor (NIF) family protein | chr2:15325237-15326449 FORWARD	1.11657	0.704426	0.222162	-0.997907
AT1G65010	not assigned.no ontology	unknown protein | chr1:24149543-24154274 FORWARD	0.927192	1.00166	0.915574	0.473112
AT2G41180	not assigned.no ontology	sigA-binding protein-related | chr2:17165191-17166025 FORWARD	1.13215	1.01911	0.983161	-0.478848
AT3G16990	not assigned.no ontology	TENA/THI-4 family protein | chr3:5795834-5796850 REVERSE	0.896317	1.01312	2.03924	-0.600885
AT5G63130	not assigned.no ontology	octicosapeptide/Phox/Bem1p (PB1) domain-containing protein | chr5:25323102-25324272 FORWARD	2.46729	2.66085	3.59295	-0.922407
AT5G41900	not assigned.no ontology	hydrolase, alpha/beta fold family protein | chr5:16768953-16771696 FORWARD	1.50408	1.82239	1.2495	0.344687
AT3G50440	not assigned.no ontology	Symbols: ATMES10, MES10 | MES10 (METHYL ESTERASE 10); hydrolase/ hydrolase, acting on ester bonds / methyl jasmonate esterase | chr3:18717311-18718494 REVERSE	0.786577	1.41065	1.3881	-0.0657081
AT3G23840	not assigned.no ontology	transferase family protein | chr3:8611126-8612690 FORWARD	1.30591	1.69927	1.36207	-0.0277973
AT4G36850	not assigned.no ontology	INVOLVED IN: biological_process unknown; LOCATED IN: membrane; CONTAINS InterPro DOMAIN/s: Cystinosin/ERS1p repeat (InterPro:IPR006603); BEST Arabidopsis thaliana protein match is: PQ-loop repeat family protein / transmembrane family protein (TAIR:AT2G41050.1); Has 599 Blast hits to 441 proteins in 106 species: Archae - 0; Bacteria - 0; Metazoa - 197; Fungi - 311; Plants - 38; Viruses - 0; Other …	-1.73853	-1.80938	-2.9062	-0.251747
AT2G43770	not assigned.no ontology	transducin family protein / WD-40 repeat family protein | chr2:18134061-18136001 REVERSE	-0.456198	-0.951118	-0.948583	-0.605618
AT1G15420	not assigned.no ontology	unknown protein | chr1:5301613-5303390 REVERSE	-0.56292	-1.29432	-1.04617	-0.721776
AT1G74300	not assigned.no ontology	esterase/lipase/thioesterase family protein | chr1:27935298-27936608 FORWARD	1.23308	1.51197	0.907834	-0.607534
AT4G40000	not assigned.no ontology	NOL1/NOP2/sun family protein | chr4:18543893-18547523 REVERSE	-0.162585	-1.95462	-1.17907	-0.835085
AT1G15885	not assigned.no ontology	unknown protein | chr1:5460477-5461281 FORWARD	-0.300989	-1.01505	1.57444	0.750732
AT1G03760	not assigned.no ontology	prefoldin subunit family protein | chr1:941062-943377 REVERSE	-0.302022	-1.00153	-1.19371	-0.674995
AT2G39420	not assigned.no ontology	esterase/lipase/thioesterase family protein | chr2:16460364-16463061 FORWARD	0.868043	1.1675	2.71725	-1.72279
AT2G30890	not assigned.no ontology	membrane protein, putative | chr2:13147621-13149819 FORWARD	0.574502	1.15499	-2.90412	-0.39949
AT1G12570	not assigned.no ontology	glucose-methanol-choline (GMC) oxidoreductase family protein | chr1:4277993-4280862 REVERSE	0.39759	0.761997	2.10299	1.44373
AT1G01570	not assigned.no ontology	fringe-related protein | chr1:205176-207435 FORWARD	1.00894	2.19456	2.50637	-0.467476
AT5G08000	not assigned.no ontology	Symbols: E13L3, PDCB2 | E13L3 (GLUCAN ENDO-1,3-BETA-GLUCOSIDASE-LIKE PROTEIN 3); callose binding / polysaccharide binding | chr5:2563554-2565491 FORWARD	0.0041065	-0.917236	2.10359	-0.532704
AT5G09620	not assigned.no ontology	octicosapeptide/Phox/Bem1p (PB1) domain-containing protein | chr5:2983449-2985435 REVERSE	0.569286	0.870274	0.96246	0.133775
AT1G15440	not assigned.no ontology	transducin family protein / WD-40 repeat family protein | chr1:5306061-5309514 REVERSE	-0.333071	-1.01459	-1.23451	-0.191657
AT5G53830	not assigned.no ontology	VQ motif-containing protein | chr5:21857050-21857984 FORWARD	0.866369	1.16816	3.49586	1.28909
AT4G28570	not assigned.no ontology	alcohol oxidase-related | chr4:14119425-14122087 FORWARD	0.360661	0.844579	1.82577	0.489462
AT1G55805	not assigned.no ontology	BolA-like family protein | chr1:20858723-20859439 REVERSE	-0.644303	-0.771602	-0.883578	-0.156967
AT3G04485	not assigned.no ontology	other RNA | chr3:1198114-1200104 FORWARD	0.509099	0.871533	1.10508	-1.10655
AT1G14620	not assigned.no ontology	Symbols: DECOY | DECOY (DECOY) | chr1:5014753-5016604 REVERSE	-0.488465	-0.873546	-0.993668	-0.437685
AT5G05440	not assigned.no ontology	unknown protein | chr5:1609250-1610446 FORWARD	-0.415225	-1.13563	-3.85233	-0.338937
AT5G58000	not assigned.no ontology	LOCATED IN: endoplasmic reticulum, chloroplast; CONTAINS InterPro DOMAIN/s: Reticulon (InterPro:IPR003388); BEST Arabidopsis thaliana protein match is: reticulon family protein (TAIR:AT4G28430.1); Has 1047 Blast hits to 1034 proteins in 125 species: Archae - 0; Bacteria - 2; Metazoa - 715; Fungi - 46; Plants - 58; Viruses - 4; Other Eukaryotes - 222 (source: NCBI BLink). | chr5:23477411-23479598 …	0.579024	1.24121	0.911858	-0.395794
AT4G36520	not assigned.no ontology	heat shock protein binding | chr4:17230589-17235518 REVERSE	2.53194	3.02521	1.31818	0.162076
AT5G64430	not assigned.no ontology	octicosapeptide/Phox/Bem1p (PB1) domain-containing protein | chr5:25762270-25764154 REVERSE	1.01296	1.20482	2.24605	0.0602087
AT5G16730	not assigned.no ontology	LOCATED IN: chloroplast; EXPRESSED IN: 23 plant structures; EXPRESSED DURING: 13 growth stages; CONTAINS InterPro DOMAIN/s: Spectrin/alpha-actinin (InterPro:IPR018159); BEST Arabidopsis thaliana protein match is: unknown protein (TAIR:AT3G02930.1); Has 241703 Blast hits to 112530 proteins in 2711 species: Archae - 2642; Bacteria - 41887; Metazoa - 104467; Fungi - 18239; Plants - 8786; Viruses - 1…	0.545068	1.05037	0.811837	-0.0397386
AT3G60070	not assigned.no ontology	FUNCTIONS IN: molecular_function unknown; INVOLVED IN: biological_process unknown; LOCATED IN: membrane; EXPRESSED IN: 24 plant structures; EXPRESSED DURING: 15 growth stages; CONTAINS InterPro DOMAIN/s: Major facilitator superfamily, general substrate transporter (InterPro:IPR016196); BEST Arabidopsis thaliana protein match is: unknown protein (TAIR:AT2G44280.2); Has 789 Blast hits to 778 protei…	0.633282	0.931171	0.960719	0.137585
AT2G16595	not assigned.no ontology	FUNCTIONS IN: molecular_function unknown; INVOLVED IN: biological_process unknown; LOCATED IN: endomembrane system; EXPRESSED IN: 20 plant structures; EXPRESSED DURING: 13 growth stages; BEST Arabidopsis thaliana protein match is: translocon-associated protein alpha (TRAP alpha) family protein (TAIR:AT2G21160.1); Has 191 Blast hits to 191 proteins in 71 species: Archae - 0; Bacteria - 0; Metazoa …	1.13737	1.62377	1.54572	0.0522588
AT5G42570	not assigned.no ontology	FUNCTIONS IN: molecular_function unknown; INVOLVED IN: intracellular protein transport; LOCATED IN: endoplasmic reticulum, plasma membrane; EXPRESSED IN: 26 plant structures; EXPRESSED DURING: 13 growth stages; CONTAINS InterPro DOMAIN/s: B-cell receptor-associated 31-like (InterPro:IPR008417); BEST Arabidopsis thaliana protein match is: unknown protein (TAIR:AT1G11905.1); Has 311 Blast hits to 2…	0.451644	0.794031	1.28984	-0.00551339
AT3G25670	not assigned.no ontology	leucine-rich repeat family protein | chr3:9344532-9346301 REVERSE	0.592975	1.10556	0.938473	0.0225129
AT3G11420	not assigned.no ontology	fringe-related protein | chr3:3591475-3594570 FORWARD	0.98863	0.918374	1.76159	0.404293
AT5G41460	not assigned.no ontology	fringe-related protein | chr5:16589598-16592241 REVERSE	1.02751	1.6734	1.62128	-0.640163
AT5G23600	not assigned.no ontology	tRNA 2'phosphotransferase, putative | chr5:7955994-7956632 FORWARD	-1.31593	-0.403911	-1.38503	-0.71454
AT2G41312	not assigned.no ontology	other RNA | chr2:17225542-17226693 FORWARD	-1.329	0.659343	0.98295	-0.192081
AT3G20370	not assigned.no ontology	meprin and TRAF homology domain-containing protein / MATH domain-containing protein | chr3:7105371-7107225 FORWARD	-0.779936	-0.624399	-2.83394	0.488089
AT3G06550	not assigned.no ontology	FUNCTIONS IN: molecular_function unknown; INVOLVED IN: biological_process unknown; LOCATED IN: endomembrane system; EXPRESSED IN: cultured cell; CONTAINS InterPro DOMAIN/s: Cas1p-like (InterPro:IPR012419); BEST Arabidopsis thaliana protein match is: O-acetyltransferase family protein (TAIR:AT2G34410.2); Has 185 Blast hits to 183 proteins in 57 species: Archae - 0; Bacteria - 0; Metazoa - 97; Fung…	0.0856892	0.442102	-0.836921	-0.377278
AT3G08640	not assigned.no ontology	alphavirus core protein family | chr3:2622880-2624308 FORWARD	0.075175	0.325328	-0.755946	-0.561562
AT2G01070	not assigned.no ontology	FUNCTIONS IN: molecular_function unknown; INVOLVED IN: biological_process unknown; LOCATED IN: endomembrane system, integral to membrane; EXPRESSED IN: 22 plant structures; EXPRESSED DURING: 13 growth stages; CONTAINS InterPro DOMAIN/s: Transmembrane receptor, eukaryota (InterPro:IPR009637); BEST Arabidopsis thaliana protein match is: unknown protein (TAIR:AT1G72480.1); Has 500 Blast hits to 499 …	-0.0277447	0.237945	0.825305	0.648912
AT5G24350	not assigned.no ontology	FUNCTIONS IN: molecular_function unknown; INVOLVED IN: biological_process unknown; LOCATED IN: cellular_component unknown; EXPRESSED IN: 23 plant structures; EXPRESSED DURING: 13 growth stages; CONTAINS InterPro DOMAIN/s: Secretory pathway Sec39 (InterPro:IPR013244); Has 170 Blast hits to 130 proteins in 45 species: Archae - 0; Bacteria - 5; Metazoa - 90; Fungi - 13; Plants - 54; Viruses - 0; Oth…	0.530739	0.592682	0.791487	0.370283
AT4G15240	not assigned.no ontology	fringe-related protein | chr4:8703075-8705378 REVERSE	0.105164	-0.0604492	1.03199	-0.623141
AT1G29320	not assigned.no ontology	transducin family protein / WD-40 repeat family protein | chr1:10255321-10258343 FORWARD	0.126915	-0.739939	-0.830461	-0.477385
AT4G39730	not assigned.no ontology	lipid-associated family protein | chr4:18432899-18433695 FORWARD	0.454325	0.465969	0.935032	-0.28763
AT5G46150	not assigned.no ontology	LEM3 (ligand-effect modulator 3) family protein / CDC50 family protein | chr5:18707646-18710593 REVERSE	0.0553748	0.223279	0.770743	-0.541342
AT3G61010	not assigned.no ontology	glycosyl hydrolase family protein 85 | chr3:22571492-22575255 REVERSE	0.301929	0.445996	1.20608	0.496192
AT4G16765	not assigned.no ontology	oxidoreductase, 2OG-Fe(II) oxygenase family protein | chr4:9429875-9432437 REVERSE	0.35828	0.643816	1.44593	-0.566589
AT1G16040	not assigned.no ontology	FUNCTIONS IN: molecular_function unknown; INVOLVED IN: GPI anchor biosynthetic process; LOCATED IN: integral to membrane, endoplasmic reticulum membrane; EXPRESSED IN: 24 plant structures; EXPRESSED DURING: 13 growth stages; CONTAINS InterPro DOMAIN/s: GPI biosynthesis protein Pig-F (InterPro:IPR009580); Has 210 Blast hits to 210 proteins in 94 species: Archae - 0; Bacteria - 0; Metazoa - 96; Fun…	-0.419692	-0.625051	1.41795	0.97848
AT3G55605	not assigned.no ontology	mitochondrial glycoprotein family protein / MAM33 family protein | chr3:20622620-20624002 FORWARD	-0.616103	-0.620084	0.920579	-0.882355
AT5G62820	not assigned.no ontology	integral membrane protein, putative | chr5:25223727-25225021 REVERSE	0.847131	1.39749	0.899897	-0.84577
AT5G44170	not assigned.no ontology	FUNCTIONS IN: molecular_function unknown; INVOLVED IN: biological_process unknown; LOCATED IN: cellular_component unknown; EXPRESSED IN: 22 plant structures; EXPRESSED DURING: 13 growth stages; BEST Arabidopsis thaliana protein match is: Expressed protein (TAIR:AT1G08125.1); Has 565 Blast hits to 565 proteins in 102 species: Archae - 0; Bacteria - 6; Metazoa - 261; Fungi - 146; Plants - 99; Virus…	-0.270986	-0.414185	0.983991	0.509024
AT3G24730	not assigned.no ontology	catalytic | chr3:9030006-9030894 REVERSE	-0.0383767	-0.0295021	1.07833	-0.646695
AT4G34280	not assigned.no ontology	transducin family protein / WD-40 repeat family protein | chr4:16406998-16410785 FORWARD	-0.208636	-0.183835	0.800274	-0.289828
AT1G02260	not assigned.no ontology	transmembrane protein, putative | chr1:440441-442877 REVERSE	0.360885	-0.00590784	1.84158	0.438426
AT5G44568	not assigned.no ontology	unknown protein | chr5:17961201-17962202 REVERSE	0.879418	1.32942	-3.51066	-1.88103
AT5G02230	not assigned.no ontology	haloacid dehalogenase-like hydrolase family protein | chr5:448105-450654 FORWARD	2.40307	3.02451	1.03971	-0.657499
AT1G68080	not assigned.no ontology	iron ion binding / oxidoreductase, acting on paired donors, with incorporation or reduction of molecular oxygen, 2-oxoglutarate as one donor, and incorporation of one atom each of oxygen into both donors | chr1:25517411-25519440 FORWARD	-0.0534016	0.000921244	1.28848	0.630448
AT2G37200	not assigned.no ontology	integral membrane protein, putative | chr2:15621954-15623097 REVERSE	0.561615	0.302954	1.02775	-0.526605
AT3G28220	not assigned.no ontology	meprin and TRAF homology domain-containing protein / MATH domain-containing protein | chr3:10524404-10526728 FORWARD	0.23957	1.40223	2.8246	0.593148
AT5G07630	not assigned.no ontology	lipid transporter | chr5:2410703-2414711 FORWARD	0.00602817	-0.159595	0.946085	0.262315
AT1G18260	not assigned.no ontology	suppressor of lin-12-like protein-related / sel-1 protein-related | chr1:6278848-6282103 REVERSE	-0.0443561	0.161569	1.04465	0.321628
AT5G54980	not assigned.no ontology	integral membrane family protein | chr5:22315699-22316601 FORWARD	0.0409286	-0.430768	1.03233	0.311827
AT3G48700	not assigned.no ontology	Symbols: ATCXE13 | ATCXE13 (ARABIDOPSIS THALIANA CARBOXYESTERASE 13); hydrolase | chr3:18038648-18039876 REVERSE	0.723424	1.21807	2.51255	1.01824
AT1G29390	not assigned.no ontology	Symbols: COR314-TM2 | COR314-TM2 | chr1:10286293-10287904 REVERSE	0.555974	0.489798	0.7663	-0.29637
AT4G19865	not assigned.no ontology	kelch repeat-containing F-box family protein | chr4:10780956-10782365 REVERSE	-0.232691	-0.0250433	1.2177	-1.04523
AT2G18328	not assigned.no ontology	Symbols: ATRL4 | ATRL4 (ARABIDOPSIS RAD-LIKE 4); DNA binding | chr2:7964393-7964909 FORWARD	-0.0516437	-0.405874	-2.29545	-0.398294
AT4G38350	not assigned.no ontology	hedgehog receptor | chr4:17958177-17966417 REVERSE	0.385836	0.463396	0.926593	0.194315
AT3G52700	not assigned.no ontology	unknown protein | chr3:19532196-19538403 REVERSE	0	0.415677	-1.57528	-1.3094
AT2G21560	not assigned.no ontology	unknown protein | chr2:9230268-9231508 REVERSE	0.755428	1.19542	1.7432	-0.317439
AT5G43460	not assigned.no ontology	lesion inducing protein-related | chr5:17459873-17461751 FORWARD	-0.373051	-0.462806	0.786749	0.174267
AT5G18525	not assigned.no ontology	ATP binding / protein kinase/ protein serine/threonine kinase/ protein tyrosine kinase | chr5:6146743-6153742 REVERSE	0.177266	0.33648	1.68537	0.449349
AT1G75200	not assigned.no ontology	flavodoxin family protein / radical SAM domain-containing protein | chr1:28220626-28223709 REVERSE	-0.56926	-0.993505	-0.922876	-0.36077
AT1G48540	not assigned.no ontology	leucine-rich repeat family protein | chr1:17945376-17950515 FORWARD	0.191355	0.496052	1.15372	0.209351
AT2G18900	not assigned.no ontology	transducin family protein / WD-40 repeat family protein | chr2:8188257-8192489 REVERSE	-0.263299	-0.641122	-2.15732	-0.407903
AT1G31200	not assigned.no ontology	Symbols: ATPP2-A9 | ATPP2-A9 (Phloem protein 2-A9); carbohydrate binding | chr1:11146923-11147678 REVERSE	-0.320369	-0.679114	0.888035	-0.641325
AT3G49880	not assigned.no ontology	glycosyl hydrolase family protein 43 | chr3:18496249-18498713 FORWARD	-0.078482	0.0862464	0.865601	-0.468124
AT4G09810	not assigned.no ontology	transporter-related | chr4:6175176-6177293 REVERSE	0.284796	0.175699	1.63824	0.517382
AT5G65280	not assigned.no ontology	Symbols: GCL1 | GCL1 (GCR2-LIKE 1); catalytic | chr5:26085973-26088153 REVERSE	0.631676	0.539682	1.40524	-0.485878
AT5G03495	not assigned.no ontology	nucleotide binding | chr5:873331-875251 REVERSE	-0.222365	0.704426	0.91638	-0.507766
AT5G50970	not assigned.no ontology	WD-40 repeat family protein | chr5:20736337-20739295 FORWARD	0.641909	0.735098	1.60837	0.567421
AT2G42770	not assigned.no ontology	peroxisomal membrane 22 kDa family protein | chr2:17798285-17800006 REVERSE	-0.0697678	-0.045793	-0.761684	-0.0923199
AT2G25420	not assigned.no ontology	FUNCTIONS IN: molecular_function unknown; INVOLVED IN: biological_process unknown; LOCATED IN: CUL4 RING ubiquitin ligase complex; EXPRESSED IN: 17 plant structures; EXPRESSED DURING: 7 growth stages; CONTAINS InterPro DOMAIN/s: WD40 repeat-like (InterPro:IPR011046), WD40 repeat, region (InterPro:IPR017986), WD40/YVTN repeat-like (InterPro:IPR015943), WD40 repeat (InterPro:IPR001680), CTLH, C-ter…	0.141594	0.106915	1.17636	0.91293
AT2G32880	not assigned.no ontology	meprin and TRAF homology domain-containing protein / MATH domain-containing protein | chr2:13948750-13950556 REVERSE	-0.533778	-0.662385	-1.62503	-0.496794
AT4G01410	not assigned.no ontology	harpin-induced family protein / HIN1 family protein / harpin-responsive family protein | chr4:578165-579169 FORWARD	0.747159	0.649865	1.10628	-1.33161
AT5G02890	not assigned.no ontology	transferase family protein | chr5:670065-671471 REVERSE	0.394481	0.519248	2.1749	0.907821
AT1G58270	not assigned.no ontology	Symbols: ZW9 | ZW9 | chr1:21612116-21614117 REVERSE	-0.124423	0.00211693	3.04516	0.573916
AT2G46380	not assigned.no ontology	unknown protein | chr2:19039202-19042348 FORWARD	-0.132029	0.389169	1.19678	0.476313
AT2G47780	not assigned.no ontology	rubber elongation factor (REF) protein-related | chr2:19570049-19571034 FORWARD	1.14297	1.51864	3.85064	0.606484
AT3G44100	not assigned.no ontology	MD-2-related lipid recognition domain-containing protein / ML domain-containing protein | chr3:15866039-15867310 REVERSE	0.278682	0.169983	1.00908	-0.118808
AT1G43130	not assigned.no ontology	Symbols: LCV2 | LCV2 (LIKE COV 2) | chr1:16228208-16231233 REVERSE	-0.0507945	-0.283951	0.854035	-0.286043
AT3G63510	not assigned.no ontology	FAD binding / catalytic/ tRNA dihydrouridine synthase | chr3:23450536-23452794 FORWARD	0.210797	0.323523	1.54547	0.480382
AT3G13030	not assigned.no ontology	hAT dimerisation domain-containing protein | chr3:4169571-4172051 REVERSE	0.323098	0.681808	0.904598	0.291689
AT3G58000	not assigned.no ontology	VQ motif-containing protein | chr3:21474950-21475477 FORWARD	1.2001	-1.1183	-2.32401	-0.513182
AT5G07830	not assigned.no ontology	Symbols: AtGUS2 | AtGUS2 (Arabidopsis thaliana glucuronidase 2); beta-glucuronidase | chr5:2503323-2506688 FORWARD	0.394769	0.425524	1.21401	0.210628
AT2G35345	not assigned.no ontology	unknown protein | chr2:14880274-14880636 REVERSE	0.565032	1.28677	1.69762	-0.578514
AT1G67360	not assigned.no ontology	rubber elongation factor (REF) family protein | chr1:25236811-25238216 REVERSE	0.646124	0.700249	1.78077	-0.275821
AT2G18440	not assigned.no ontology	Symbols: GUT15 | GUT15 (GENE WITH UNSTABLE TRANSCRIPT 15); other RNA | chr2:7995729-7997198 REVERSE	0.0298816	0.256255	2.03447	-0.13485
AT1G63010	not assigned.no ontology	SPX (SYG1/Pho81/XPR1) domain-containing protein | chr1:23347717-23352092 REVERSE	0.469335	0.545162	0.967373	0.130109
AT2G34260	not assigned.no ontology	transducin family protein / WD-40 repeat family protein | chr2:14465849-14468531 FORWARD	-0.89916	-1.06464	-1.12387	-0.219898
AT3G23940	not assigned.no ontology	dehydratase family | chr3:8648705-8652605 FORWARD	-0.414463	-1.04529	-1.98032	0.19451
AT4G11350	not assigned.no ontology	transferase, transferring glycosyl groups | chr4:6901682-6904244 FORWARD	0.0421183	-1.00565	2.81484	-0.498409
AT4G37470	not assigned.no ontology	hydrolase, alpha/beta fold family protein | chr4:17616659-17618473 REVERSE	0.0612907	0.278323	0.871674	-0.207467
AT2G40935	not assigned.no ontology	unknown protein | chr2:17082975-17084347 FORWARD	-0.329455	-0.382465	1.02038	0.250929
AT3G10260	not assigned.no ontology	reticulon family protein | chr3:3171222-3172959 REVERSE	-0.206151	-0.191693	0.931651	0.190477
AT5G12220	not assigned.no ontology	las1-like family protein | chr5:3950155-3953085 FORWARD	0.229928	-0.319986	-0.861817	-0.172473
AT3G19460	not assigned.no ontology	reticulon family protein (RTNLB11) | chr3:6747370-6749307 FORWARD	-0.102279	-0.0594227	0.943342	-0.178953
AT3G56320	not assigned.no ontology	nucleotidyltransferase family protein | chr3:20885894-20889656 REVERSE	-0.783244	-0.529903	0.857544	-0.191099
AT5G01300	not assigned.no ontology	phosphatidylethanolamine-binding family protein | chr5:121483-122525 REVERSE	0.435302	0.54156	2.31756	-0.337716
AT2G43650	not assigned.no ontology	Symbols: EMB2777 | EMB2777 (EMBRYO DEFECTIVE 2777) | chr2:18099238-18103345 FORWARD	-0.358032	-1.40129	-1.13033	-0.181665
AT1G07230	not assigned.no ontology	hydrolase, acting on ester bonds | chr1:2220253-2222982 REVERSE	-0.368103	0.254154	1.05714	-0.170342
AT3G07080	not assigned.no ontology	membrane protein | chr3:2241036-2243124 FORWARD	0.0385722	0.429295	1.55818	0.409737
AT1G29395	not assigned.no ontology	Symbols: COR414-TM1 | COR414-TM1 | chr1:10288197-10289621 REVERSE	1.12764	1.21547	3.57093	-0.384677
AT1G16430	not assigned.no ontology	surfeit locus protein 5 family protein / SURF5 family protein | chr1:5614619-5615510 FORWARD	-0.329291	-0.292271	0.755905	-0.311632
AT1G11820	not assigned.no ontology	catalytic/ cation binding / hydrolase, hydrolyzing O-glycosyl compounds | chr1:3991040-3993525 REVERSE	-0.344824	-0.705237	-0.752534	-0.142819
AT1G73570	not assigned.no ontology	suppressor of lin-12-like protein-related / sel-1 protein-related | chr1:27650992-27653942 FORWARD	0.122317	0.370635	0.895064	-0.196739
AT4G30830	not assigned.no ontology	unknown protein | chr4:15015267-15016977 REVERSE	0.188288	1.70251	3.44587	-0.346661
AT5G40670	not assigned.no ontology	PQ-loop repeat family protein / transmembrane family protein | chr5:16285711-16287793 FORWARD	0.351233	0.454692	0.941225	0.207661
AT5G22460	not assigned.no ontology	esterase/lipase/thioesterase family protein | chr5:7443508-7445546 REVERSE	1.19817	2.30124	3.85518	-0.698379
AT1G74088	not assigned.no ontology	other RNA | chr1:27861129-27862753 FORWARD	0.232504	-1.09493	1.81758	-0.262569
AT1G15240	not assigned.no ontology	phox (PX) domain-containing protein | chr1:5243450-5248604 FORWARD	0.195954	0.315138	0.829103	0.137348
AT3G01290	not assigned.no ontology	band 7 family protein | chr3:88054-89422 REVERSE	0.745722	-0.212369	-5.00121	-0.806819
AT5G11090	not assigned.no ontology	serine-rich protein-related | chr5:3524680-3525846 FORWARD	0.101571	-0.111311	1.42754	-0.376095
AT5G35560	not assigned.no ontology	DENN (AEX-3) domain-containing protein | chr5:13742109-13748312 REVERSE	-0.0999129	0.163326	1.30889	0.101184
AT1G31660	not assigned.no ontology	FUNCTIONS IN: molecular_function unknown; INVOLVED IN: biological_process unknown; LOCATED IN: cellular_component unknown; EXPRESSED IN: 21 plant structures; EXPRESSED DURING: 13 growth stages; CONTAINS InterPro DOMAIN/s: Bystin (InterPro:IPR007955); Has 370 Blast hits to 362 proteins in 156 species: Archae - 0; Bacteria - 7; Metazoa - 139; Fungi - 93; Plants - 32; Viruses - 0; Other Eukaryotes -…	-0.236876	-0.941805	-0.942197	0.119213
AT1G80280	not assigned.no ontology	hydrolase, alpha/beta fold family protein | chr1:30183541-30186586 REVERSE	0.0689284	-0.12719	1.77175	0.605913
AT5G07080	not assigned.no ontology	transferase family protein | chr5:2200332-2202110 FORWARD	-0.823527	0.286194	1.11722	0.114353
AT4G33905	not assigned.no ontology	peroxisomal membrane protein 22 kDa, putative | chr4:16253815-16255612 REVERSE	-1.67337	-1.82645	3.53601	0.942778
AT5G23430	not assigned.no ontology	transducin family protein / WD-40 repeat family protein | chr5:7893671-7900387 REVERSE	-0.0529397	-0.251586	0.81071	0.121618
AT1G13160	not assigned.no ontology	SDA1 family protein | chr1:4484584-4488577 FORWARD	-0.0297342	-0.563074	-0.756308	0.10835
AT4G02485	not assigned.no ontology	oxidoreductase, 2OG-Fe(II) oxygenase family protein | chr4:1092681-1094597 FORWARD	-0.526837	0.531383	1.29519	0.329942
AT2G40110	not assigned.no ontology	yippee family protein | chr2:16747940-16749545 FORWARD	-0.0635066	0.044296	2.63739	-0.652544
AT2G20960	not assigned.no ontology	Symbols: pEARLI4 | pEARLI4 | chr2:9006648-9009763 FORWARD	0.168239	0.354543	0.944076	-0.0800627
AT4G24350	not assigned.no ontology	phosphorylase family protein | chr4:12609528-12611468 FORWARD	0.324481	0.404455	1.17766	0.139546
AT4G15620	not assigned.no ontology	integral membrane family protein | chr4:8913838-8915663 FORWARD	0.195261	0.684927	3.15153	0.133283
AT4G33700	not assigned.no ontology	CBS domain-containing protein | chr4:16176276-16179481 REVERSE	-0.0865299	-0.612246	2.05205	-0.210169
AT4G18140	not assigned.no ontology	phosphatase | chr4:10046575-10049394 REVERSE	0.00248466	0.733415	1.2494	-0.127651
AT3G12030	not assigned.no ontology	unknown protein | chr3:3834361-3835075 REVERSE	0.0136196	-0.452138	1.31064	-0.204057
AT4G18060	not assigned.no ontology	clathrin binding | chr4:10027480-10029899 REVERSE	0.13647	-0.117438	0.809051	0.123877
AT1G78990	not assigned.no ontology	transferase family protein | chr1:29713531-29714969 REVERSE	-0.519374	-1.16842	-1.85956	0.275567
AT4G17270	not assigned.no ontology	Mo25 family protein | chr4:9676127-9678777 FORWARD	-0.0194903	0.096067	0.787765	-0.0788579
AT1G06890	not assigned.no ontology	transporter-related | chr1:2111563-2114601 REVERSE	0.348743	0.224023	0.953532	0.073336
AT3G19508	not assigned.no ontology	unknown protein | chr3:6762127-6762720 REVERSE	-0.347857	-0.449758	1.10508	0.18196
AT1G18720	not assigned.no ontology	unknown protein | chr1:6457821-6459751 REVERSE	0.21259	0.547119	0.810942	0.0601953
AT5G48370	not assigned.no ontology	thioesterase family protein | chr5:19598523-19600584 REVERSE	0.51689	0.619963	1.69547	-0.0426515
AT4G36910	not assigned.no ontology	Symbols: LEJ2, CDCP2 | LEJ2 (LOSS OF THE TIMING OF ET AND JA BIOSYNTHESIS 2) | chr4:17390626-17393339 REVERSE	-0.0980967	-0.133052	0.88443	0.0369173
AT4G18930	not assigned.no ontology	cyclic phosphodiesterase | chr4:10370704-10372045 FORWARD	0.623068	0.461175	1.25608	0.0533293
AT2G36500	not assigned.no ontology	CBS domain-containing protein / octicosapeptide/Phox/Bemp1 (PB1) domain-containing protein | chr2:15318028-15320152 FORWARD	1.95994	1.86006	1.66521	0.438891
AT4G11220	not assigned.no ontology	Symbols: BTI2 | BTI2 (VIRB2-INTERACTING PROTEIN 2) | chr4:6837911-6839795 REVERSE	-0.0765366	0.221358	0.791265	-0.0510649
AT5G44780	not assigned.no ontology	unknown protein | chr5:18068060-18070654 FORWARD	0.400316	0.321878	-1.61791	-0.056807
AT5G43930	not assigned.no ontology	transducin family protein / WD-40 repeat family protein | chr5:17676823-17681082 FORWARD	-0.0990436	0.0866474	0.940462	-0.0230045
AT3G50810	not assigned.no ontology	unknown protein | chr3:18888868-18890101 REVERSE	-0.505161	0.307837	2.00346	-0.0608534
AT5G48960	not assigned.no ontology	5' nucleotidase family protein | chr5:19849543-19853564 FORWARD	0.627379	0.199687	1.32735	-0.109947
AT2G39340	not assigned.no ontology	SAC3/GANP family protein | chr2:16423639-16430108 FORWARD	0.15672	0.554593	0.766803	0.030557
AT3G06290	not assigned.no ontology	FUNCTIONS IN: molecular_function unknown; INVOLVED IN: biological_process unknown; LOCATED IN: cellular_component unknown; EXPRESSED IN: 24 plant structures; EXPRESSED DURING: 15 growth stages; CONTAINS InterPro DOMAIN/s: SAC3/GANP/Nin1/mts3/eIF-3 p25 (InterPro:IPR005062); BEST Arabidopsis thaliana protein match is: SAC3/GANP family protein (TAIR:AT3G54380.1); Has 1341 Blast hits to 841 proteins …	-0.054429	0.18206	0.81843	-0.0257751
AT2G32795	not assigned.no ontology	other RNA | chr2:13909423-13910910 FORWARD	-0.529297	0.471253	0.959672	0.00723029
AT3G54680	not assigned.no ontology	proteophosphoglycan-related | chr3:20244389-20246080 FORWARD	0.197363	0.462973	1.3171	-0.00937467
AT2G38830	not assigned.no ontology	tumor susceptibility protein-related | chr2:16225777-16226872 FORWARD	0.0581255	-0.296453	1.4169	-0.0947315
AT3G56880	not assigned.no ontology	VQ motif-containing protein | chr3:21059915-21060965 FORWARD	0.0495036	-0.410361	2.02479	-0.0322419
AT2G42330	not assigned.no ontology	D111/G-patch domain-containing protein | chr2:17630729-17634089 REVERSE	0.461508	0.870521	1.45638	0.00167975
AT2G04690	not assigned.no ontology	cellular repressor of E1A-stimulated genes (CREG) family | chr2:1644497-1646355 FORWARD	-0.105964	0.0551904	0.949942	0.00745311
AT5G42470	not assigned.no ontology	FUNCTIONS IN: molecular_function unknown; INVOLVED IN: biological_process unknown; LOCATED IN: cellular_component unknown; EXPRESSED IN: 24 plant structures; EXPRESSED DURING: 14 growth stages; CONTAINS InterPro DOMAIN/s: Brain and reproductive organ-expressed (InterPro:IPR010358); Has 125 Blast hits to 120 proteins in 32 species: Archae - 0; Bacteria - 0; Metazoa - 108; Fungi - 0; Plants - 14; V…	-0.144009	-0.0162055	0.903499	-0.0664071
AT4G27595	not assigned.no ontology	unknown protein | chr4:13772819-13777290 REVERSE	1.58444	1.67002	0.617228	0.459418
AT5G26280	not assigned.no ontology	meprin and TRAF homology domain-containing protein / MATH domain-containing protein | chr5:9208711-9210572 FORWARD	-1.02444	-1.1866	-1.03101	1.37173
AT2G39570	not assigned.no ontology	ACT domain-containing protein | chr2:16507896-16510198 FORWARD	-0.889739	-1.40122	-0.125202	-0.641986
AT5G44550	not assigned.no ontology	integral membrane family protein | chr5:17941875-17943213 REVERSE	2.21896	1.89518	0.0362641	-0.334729
AT2G32150	not assigned.no ontology	haloacid dehalogenase-like hydrolase family protein | chr2:13659006-13660764 FORWARD	-0.933734	-1.21558	-0.532611	-0.36365
AT4G37820	not assigned.no ontology	unknown protein | chr4:17785255-17787471 FORWARD	0.909977	1.12071	0.736357	0.0466745
AT1G49750	not assigned.no ontology	leucine-rich repeat family protein | chr1:18410929-18412801 REVERSE	0.937646	1.06575	-0.248271	-0.537268
AT5G19900	not assigned.no ontology	PRLI-interacting factor, putative | chr5:6728160-6730045 REVERSE	0.696486	0.787235	0.0105639	-0.399151
AT4G09900	not assigned.no ontology	Symbols: ATMES12, MES12 | MES12 (METHYL ESTERASE 12); hydrolase | chr4:6221664-6224134 REVERSE	0.622631	0.913736	-0.446902	-0.445031
AT3G03420	not assigned.no ontology	Ku70-binding family protein | chr3:812448-814027 FORWARD	-0.330861	-0.799245	-0.135707	-0.657796
AT2G38740	not assigned.no ontology	haloacid dehalogenase-like hydrolase family protein | chr2:16194327-16196113 REVERSE	0.673827	1.12397	0.26349	-0.359279
AT1G22930	not assigned.no ontology	T-complex protein 11 | chr1:8117339-8122127 FORWARD	0.634674	0.917822	0.651648	-0.313684
AT2G39795	not assigned.no ontology	mitochondrial glycoprotein family protein / MAM33 family protein | chr2:16596987-16598162 FORWARD	-0.285546	-1.02009	-0.696916	-0.4236
AT5G15550	not assigned.no ontology	transducin family protein / WD-40 repeat family protein | chr5:5058749-5062087 REVERSE	-0.176217	-1.31433	-0.743154	-0.499383
AT3G21290	not assigned.no ontology	dentin sialophosphoprotein-related | chr3:7482131-7488935 FORWARD	0.77695	0.860585	-0.00494336	-0.288866
AT5G46780	not assigned.no ontology	VQ motif-containing protein | chr5:18979041-18980057 FORWARD	0.597644	0.915427	0.126773	-0.306422
AT1G04945	not assigned.no ontology	FUNCTIONS IN: molecular_function unknown; INVOLVED IN: biological_process unknown; LOCATED IN: cellular_component unknown; EXPRESSED IN: 14 plant structures; EXPRESSED DURING: 6 growth stages; CONTAINS InterPro DOMAIN/s: Zinc finger, HIT-type (InterPro:IPR007529); Has 296 Blast hits to 294 proteins in 138 species: Archae - 0; Bacteria - 0; Metazoa - 111; Fungi - 94; Plants - 29; Viruses - 0; Othe…	-1.05871	-1.15462	-0.642792	-0.528655
AT1G52160	not assigned.no ontology	Symbols: TRZ3 | TRZ3 (TRNASE Z 3); 3'-tRNA processing endoribonuclease/ catalytic | chr1:19420715-19424439 REVERSE	-0.508108	-1.1849	-0.663813	-0.284154
AT5G03370	not assigned.no ontology	acylphosphatase family | chr5:825573-827043 REVERSE	-0.375033	-0.836382	0.0376864	0.252672
AT3G50690	not assigned.no ontology	leucine-rich repeat family protein | chr3:18834967-18837097 REVERSE	0.426073	0.850126	0.486474	-0.198082
AT3G48390	not assigned.no ontology	MA3 domain-containing protein | chr3:17920815-17923496 FORWARD	-1.40844	-2.92069	-0.198283	-2.32738
AT2G35605	not assigned.no ontology	SWIB complex BAF60b domain-containing protein | chr2:14946063-14947276 FORWARD	-0.53443	-0.871591	-0.719777	-0.208088
AT1G63810	not assigned.no ontology	FUNCTIONS IN: molecular_function unknown; INVOLVED IN: biological_process unknown; LOCATED IN: cellular_component unknown; EXPRESSED IN: 21 plant structures; EXPRESSED DURING: 13 growth stages; CONTAINS InterPro DOMAIN/s: Nrap protein (InterPro:IPR005554); Has 268 Blast hits to 263 proteins in 124 species: Archae - 3; Bacteria - 0; Metazoa - 116; Fungi - 89; Plants - 17; Viruses - 0; Other Eukary…	-0.116797	-1.41347	-0.682618	-0.204745
AT1G80710	not assigned.no ontology	transducin family protein / WD-40 repeat family protein | chr1:30333423-30335871 REVERSE	-0.504352	-1.44891	-0.0899064	0.690605
AT4G16380	not assigned.no ontology	metal ion binding | chr4:9254555-9256219 FORWARD	0.253359	0.787317	-0.142823	-0.160611
AT4G12870	not assigned.no ontology	gamma interferon responsive lysosomal thiol reductase family protein / GILT family protein | chr4:7542233-7543474 FORWARD	-1.15166	-2.21543	0	0.151247
AT2G33560	not assigned.no ontology	spindle checkpoint protein-related | chr2:14213601-14215999 REVERSE	-0.515029	-0.997418	-0.385883	-0.614408
AT5G26180	not assigned.no ontology	NOL1/NOP2/sun family protein | chr5:9149227-9153502 FORWARD	-0.473121	-1.27283	-0.400529	-0.15141
AT2G37400	not assigned.no ontology	chloroplast lumen common family protein | chr2:15696155-15697402 REVERSE	-0.329152	-1.05141	-0.388904	-0.291615
AT1G31760	not assigned.no ontology	SWIB complex BAF60b domain-containing protein | chr1:11372425-11373483 REVERSE	-0.511148	-1.80119	-0.335562	-0.929236
AT4G34480	not assigned.no ontology	catalytic/ cation binding / hydrolase, hydrolyzing O-glycosyl compounds | chr4:16480934-16483995 REVERSE	0.571393	0.961055	0.322004	-0.128825
AT4G34290	not assigned.no ontology	SWIB complex BAF60b domain-containing protein | chr4:16410832-16412385 FORWARD	-0.279644	-0.932027	0.348393	0.206784
AT5G19750	not assigned.no ontology	peroxisomal membrane 22 kDa family protein | chr5:6677069-6679384 FORWARD	-0.449141	-1.12949	-0.722914	0.275207
AT3G16310	not assigned.no ontology	mitotic phosphoprotein N' end (MPPN) family protein | chr3:5526414-5528602 REVERSE	-0.633265	-0.848981	-0.605119	-0.127187
AT1G16445	not assigned.no ontology	methylase-related | chr1:5617811-5619334 FORWARD	-1.11937	-1.95637	0.112654	0.213968
AT1G62085	not assigned.no ontology	mitochondrial transcription termination factor family protein / mTERF family protein | chr1:22948757-22950142 REVERSE	-0.490065	-1.16849	0.379891	-0.278454
AT1G20970	not assigned.no ontology	FUNCTIONS IN: molecular_function unknown; INVOLVED IN: biological_process unknown; LOCATED IN: plasma membrane, vacuole; EXPRESSED IN: guard cell, cultured cell; BEST Arabidopsis thaliana protein match is: PPI1 (PROTON PUMP INTERACTOR 1); protein binding (TAIR:AT4G27500.1); Has 53409 Blast hits to 33585 proteins in 1572 species: Archae - 464; Bacteria - 7066; Metazoa - 25076; Fungi - 5173; Plants…	0.496551	0.839062	-0.0278327	-0.0240538
AT1G63720	not assigned.no ontology	EXPRESSED IN: 21 plant structures; EXPRESSED DURING: 13 growth stages; BEST Arabidopsis thaliana protein match is: hydroxyproline-rich glycoprotein family protein (TAIR:AT5G52430.1); Has 406 Blast hits to 313 proteins in 78 species: Archae - 0; Bacteria - 2; Metazoa - 123; Fungi - 81; Plants - 111; Viruses - 14; Other Eukaryotes - 75 (source: NCBI BLink). | chr1:23635856-23637529 REVERSE	-1.00098	-2.42555	0.560791	0.103455
AT4G37220	not assigned.no ontology	stress-responsive protein, putative | chr4:17515080-17516162 FORWARD	-2.66978	-3.82902	-0.0256914	-0.0558955
AT5G22490	not assigned.no ontology	condensation domain-containing protein | chr5:7458943-7461049 REVERSE	1.24158	3.18965	0	0
AT4G01390	not assigned.no ontology	FUNCTIONS IN: molecular_function unknown; INVOLVED IN: biological_process unknown; EXPRESSED IN: stem, cotyledon, hypocotyl, root, leaf; EXPRESSED DURING: LP.06 six leaves visible, LP.04 four leaves visible; CONTAINS InterPro DOMAIN/s: TRAF-like (InterPro:IPR008974), MATH (InterPro:IPR002083); BEST Arabidopsis thaliana protein match is: meprin and TRAF homology domain-containing protein / MATH do…	-2.46076	-1.53397	1.45659	-2.8213
AT4G36700	not assigned.no ontology	cupin family protein | chr4:17298200-17300367 REVERSE	2.03007	3.2578	5.30057	1.24154
AT1G65370	not assigned.no ontology	meprin and TRAF homology domain-containing protein / MATH domain-containing protein | chr1:24284469-24286145 REVERSE	-0.776259	-0.292679	0.596179	-0.45312
AT3G54120	not assigned.no ontology	reticulon family protein (RTNLB12) | chr3:20041126-20042340 REVERSE	2.45928	2.66844	0.308893	0.496892
AT1G74150	not assigned.no ontology	FUNCTIONS IN: molecular_function unknown; INVOLVED IN: biological_process unknown; LOCATED IN: cellular_component unknown; EXPRESSED IN: 14 plant structures; EXPRESSED DURING: 6 growth stages; CONTAINS InterPro DOMAIN/s: Galactose oxidase/kelch, beta-propeller (InterPro:IPR011043), Kelch repeat type 1 (InterPro:IPR006652), Kelch repeat type 2 (InterPro:IPR011498), Kelch-type beta propeller (Inter…	1.11899	-1.09979	-0.380289	0.803888
AT1G57540	not assigned.no ontology	unknown protein | chr1:21310366-21311494 REVERSE	-1.12719	-0.386777	0.597763	-0.0366701
AT1G17070	not assigned.no ontology	D111/G-patch domain-containing protein | chr1:5837590-5840332 FORWARD	0.819926	0.68804	-0.182701	-0.00846175
AT1G61640	not assigned.no ontology.ABC1 family protein	ABC1 family protein | chr1:22746372-22749184 REVERSE	0.478159	0.211936	-1.21896	-0.600991
AT4G32440	not assigned.no ontology.agenet domain-containing protein	agenet domain-containing protein | chr4:15656685-15660223 FORWARD	0.217484	0.565454	1.14648	-0.841163
AT1G03300	not assigned.no ontology.agenet domain-containing protein	agenet domain-containing protein | chr1:811033-813086 REVERSE	0.274043	0.912633	-1.35362	-0.225058
AT2G47230	not assigned.no ontology.agenet domain-containing protein	agenet domain-containing protein | chr2:19387020-19390232 FORWARD	-0.300955	-0.674759	0.914118	-0.386597
AT3G06520	not assigned.no ontology.agenet domain-containing protein	agenet domain-containing protein | chr3:2020284-2021955 FORWARD	1.08329	1.37226	-2.0414	-0.464052
AT2G25590	not assigned.no ontology.agenet domain-containing protein	agenet domain-containing protein | chr2:10890903-10893772 FORWARD	-0.0169255	0.568315	1.80524	-0.0806187
AT5G42670	not assigned.no ontology.agenet domain-containing protein	agenet domain-containing protein | chr5:17108262-17110761 FORWARD	-0.359172	-0.787149	-0.145605	-0.213844
AT3G09350	not assigned.no ontology.armadillo/beta-catenin repeat family protein	armadillo/beta-catenin repeat family protein | chr3:2871045-2873312 FORWARD	-0.343256	-0.56622	-1.3845	1.06274
AT3G03440	not assigned.no ontology.armadillo/beta-catenin repeat family protein	armadillo/beta-catenin repeat family protein | chr3:815644-818834 FORWARD	-0.0145233	-0.388159	1.94573	0.350142
AT2G45720	not assigned.no ontology.armadillo/beta-catenin repeat family protein	armadillo/beta-catenin repeat family protein | chr2:18833364-18836291 FORWARD	0.308032	0.550382	1.21304	-0.109465
AT3G01400	not assigned.no ontology.armadillo/beta-catenin repeat family protein	armadillo/beta-catenin repeat family protein | chr3:151762-153217 FORWARD	0.0853301	0.937999	0.114757	-0.430297
AT1G55760	not assigned.no ontology.BTB/POZ domain-containing protein	BTB/POZ domain-containing protein | chr1:20846908-20849054 REVERSE	0.0560613	0.411759	1.90348	-0.663883
AT2G30600	not assigned.no ontology.BTB/POZ domain-containing protein	BTB/POZ domain-containing protein | chr2:13037052-13041684 FORWARD	-1.42672	-3.09952	-0.0881373	-0.0287831
AT2G01540	not assigned.no ontology.C2 domain-containing protein	C2 domain-containing protein | chr2:242123-243493 REVERSE	0.811657	0.565594	1.70061	1.01549
AT1G23140	not assigned.no ontology.C2 domain-containing protein	C2 domain-containing protein | chr1:8202261-8203215 REVERSE	1.37545	1.9817	3.19196	-0.0588618
AT3G03680	not assigned.no ontology.C2 domain-containing protein	C2 domain-containing protein | chr3:907500-910807 FORWARD	-0.0851719	-0.138515	1.52192	-0.302403
AT4G01200	not assigned.no ontology.C2 domain-containing protein	C2 domain-containing protein | chr4:506511-507626 REVERSE	0.0516414	0.115307	2.60768	-0.114408
AT4G01910	not assigned.no ontology.DC1 domain containing protein	DC1 domain-containing protein | chr4:824568-826685 REVERSE	-0.353531	1.54757	3.25532	0.933384
AT4G25940	not assigned.no ontology.epsin N-terminal homology (ENTH) domain-containing protein	epsin N-terminal homology (ENTH) domain-containing protein | chr4:13169641-13172881 REVERSE	1.65352	1.66168	0.926612	-0.111671
AT5G10410	not assigned.no ontology.epsin N-terminal homology (ENTH) domain-containing protein	epsin N-terminal homology (ENTH) domain-containing protein / clathrin assembly protein-related | chr5:3271915-3273395 FORWARD	0.578493	-0.269865	2.20022	-1.02757
AT3G59290	not assigned.no ontology.epsin N-terminal homology (ENTH) domain-containing protein	epsin N-terminal homology (ENTH) domain-containing protein | chr3:21911601-21917844 FORWARD	0.636656	0.636064	0.762331	0.344362
AT1G33340	not assigned.no ontology.epsin N-terminal homology (ENTH) domain-containing protein	epsin N-terminal homology (ENTH) domain-containing protein / clathrin assembly protein-related | chr1:12087580-12088958 FORWARD	-0.505834	-0.489765	-5.03932	-0.38625
AT2G43800	not assigned.no ontology.formin homology 2 domain-containing protein	formin homology 2 domain-containing protein / FH2 domain-containing protein | chr2:18145721-18148897 FORWARD	0.299778	0.185622	2.09509	-0.242193
AT5G58160	not assigned.no ontology.formin homology 2 domain-containing protein	actin binding | chr5:23533701-23539465 FORWARD	1.38015	1.66882	0.646993	0.116786
AT2G05540	not assigned.no ontology.glycine rich proteins	glycine-rich protein | chr2:2033156-2034217 FORWARD	-2.20179	-4.36388	-3.29092	1.02648
AT2G05380	not assigned.no ontology.glycine rich proteins	Symbols: GRP3S | GRP3S (GLYCINE-RICH PROTEIN 3 SHORT ISOFORM) | chr2:1966816-1968037 FORWARD	-0.726814	-1.04773	-2.00313	-0.791178
AT2G36120	not assigned.no ontology.glycine rich proteins	Symbols: DOT1 | DOT1 (DEFECTIVELY ORGANIZED TRIBUTARIES 1) | chr2:15165437-15166465 FORWARD	-0.151016	0.986454	0.0662799	-0.970109
AT1G67870	not assigned.no ontology.glycine rich proteins	glycine-rich protein | chr1:25449367-25451012 REVERSE	0.119334	0.562602	-0.268399	-0.969864
AT3G20470	not assigned.no ontology.glycine rich proteins	Symbols: GRP-5, ATGRP-5, GRP5, ATGRP5 | GRP5 (GLYCINE-RICH PROTEIN 5); structural constituent of cell wall | chr3:7140440-7141228 REVERSE	0.289622	1.01311	-0.845206	-0.111805
AT4G29020	not assigned.no ontology.glycine rich proteins	glycine-rich protein | chr4:14304921-14305721 FORWARD	0.415805	0.683484	1.51475	0.857903
AT5G47020	not assigned.no ontology.glycine rich proteins	glycine-rich protein | chr5:19082005-19090023 FORWARD	0.331539	0.420078	1.04089	-0.114749
AT5G28640	not assigned.no ontology.glycine rich proteins	Symbols: AN3, GIF, GIF1 | AN3 (ANGUSTIFOLIA 3); protein binding / transcription coactivator | chr5:10647570-10649892 REVERSE	-1.21662	-2.47421	-0.544096	-0.669878
AT5G46730	not assigned.no ontology.glycine rich proteins	glycine-rich protein | chr5:18964012-18965068 FORWARD	0.975912	1.83819	-0.746816	0.00955673
AT3G29075	not assigned.no ontology.glycine rich proteins	glycine-rich protein | chr3:11051489-11052694 REVERSE	0.726287	1.21304	0.568815	-0.43253
AT1G04800	not assigned.no ontology.glycine rich proteins	glycine-rich protein | chr1:1348452-1349286 REVERSE	0.725206	1.18684	-0.0292794	-0.169966
AT2G32690	not assigned.no ontology.glycine rich proteins	Symbols: ATGRP23, GRP23 | GRP23 (GLYCINE-RICH PROTEIN 23) | chr2:13863717-13864596 REVERSE	0.559761	1.00619	-0.341538	0.120063
AT1G53645	not assigned.no ontology.hydroxyproline rich proteins	hydroxyproline-rich glycoprotein family protein | chr1:20026147-20028635 REVERSE	-0.500846	-0.889418	-0.979946	-0.295306
AT2G39050	not assigned.no ontology.hydroxyproline rich proteins	hydroxyproline-rich glycoprotein family protein | chr2:16303403-16305629 FORWARD	0.774092	1.16409	3.02923	0.360158
AT1G21580	not assigned.no ontology.hydroxyproline rich proteins	hydroxyproline-rich glycoprotein family protein | chr1:7560565-7565803 REVERSE	0.727344	0.922839	0.813625	-0.0908842
AT1G72790	not assigned.no ontology.hydroxyproline rich proteins	hydroxyproline-rich glycoprotein family protein | chr1:27394747-27396799 FORWARD	0.480619	0.0872278	0.779368	0.369653
AT5G65660	not assigned.no ontology.hydroxyproline rich proteins	hydroxyproline-rich glycoprotein family protein | chr5:26245249-26246379 REVERSE	-0.979453	-0.917839	-1.8395	-0.519497
AT5G52430	not assigned.no ontology.hydroxyproline rich proteins	hydroxyproline-rich glycoprotein family protein | chr5:21282750-21285271 REVERSE	0.0134508	0.336321	0.792707	0.144123
AT3G25690	not assigned.no ontology.hydroxyproline rich proteins	Symbols: CHUP1 | CHUP1 (CHLOROPLAST UNUSUAL POSITIONING 1) | chr3:9353834-9357899 FORWARD	0.417871	0.839895	-0.113001	-0.245589
AT3G17520	not assigned.no ontology.late embryogenesis abundant domain-containing protein	late embryogenesis abundant domain-containing protein / LEA domain-containing protein | chr3:5999289-6000370 REVERSE	-0.8162	1.63073	5.24422	-0.995732
AT4G35850	not assigned.no ontology.pentatricopeptide (PPR) repeat-containing protein	pentatricopeptide (PPR) repeat-containing protein | chr4:16983525-16986967 FORWARD	-0.352644	-0.993755	-0.796411	-0.972289
AT5G62370	not assigned.no ontology.pentatricopeptide (PPR) repeat-containing protein	pentatricopeptide (PPR) repeat-containing protein | chr5:25041901-25044849 REVERSE	-0.881011	-2.43312	-3.39262	-1.16686
AT1G15510	not assigned.no ontology.pentatricopeptide (PPR) repeat-containing protein	pentatricopeptide (PPR) repeat-containing protein | chr1:5329111-5331711 FORWARD	-0.113777	-1.08998	-0.754853	-1.20905
AT5G50280	not assigned.no ontology.pentatricopeptide (PPR) repeat-containing protein	Symbols: EMB1006 | EMB1006 (embryo defective 1006) | chr5:20459238-20461504 FORWARD	0.143103	0.0688396	0.753624	0.810132
AT2G39620	not assigned.no ontology.pentatricopeptide (PPR) repeat-containing protein	pentatricopeptide (PPR) repeat-containing protein | chr2:16518968-16521478 REVERSE	2.43657	0.785969	-1.19162	-2.10522
AT5G50390	not assigned.no ontology.pentatricopeptide (PPR) repeat-containing protein	pentatricopeptide (PPR) repeat-containing protein | chr5:20520789-20522980 REVERSE	-0.096165	-0.348847	0.350736	1.05602
AT1G03510	not assigned.no ontology.pentatricopeptide (PPR) repeat-containing protein	pentatricopeptide (PPR) repeat-containing protein | chr1:876258-877547 REVERSE	-0.398524	-0.297493	-1.8327	-2.35249
AT3G21470	not assigned.no ontology.pentatricopeptide (PPR) repeat-containing protein	pentatricopeptide (PPR) repeat-containing protein | chr3:7563608-7565248 FORWARD	-0.486203	-0.923308	-0.725537	-1.9167
AT2G02980	not assigned.no ontology.pentatricopeptide (PPR) repeat-containing protein	pentatricopeptide (PPR) repeat-containing protein | chr2:868359-870385 FORWARD	0.16278	0.206878	0.659125	0.824141
AT3G02650	not assigned.no ontology.pentatricopeptide (PPR) repeat-containing protein	pentatricopeptide (PPR) repeat-containing protein | chr3:566271-570103 FORWARD	-0.632887	-0.875801	-1.32339	-0.627586
AT4G38150	not assigned.no ontology.pentatricopeptide (PPR) repeat-containing protein	pentatricopeptide (PPR) repeat-containing protein | chr4:17900609-17902160 REVERSE	-0.689149	-1.27034	-0.83419	-0.548917
AT2G37310	not assigned.no ontology.pentatricopeptide (PPR) repeat-containing protein	pentatricopeptide (PPR) repeat-containing protein | chr2:15664800-15667079 REVERSE	0.0224871	-1.67392	1.65089	-0.281075
AT2G33680	not assigned.no ontology.pentatricopeptide (PPR) repeat-containing protein	pentatricopeptide (PPR) repeat-containing protein | chr2:14249608-14251791 FORWARD	-1.67615	-1.29059	1.22988	0.0805796
AT2G37230	not assigned.no ontology.pentatricopeptide (PPR) repeat-containing protein	pentatricopeptide (PPR) repeat-containing protein | chr2:15637046-15639522 REVERSE	-0.207083	-0.530941	-1.33064	-0.632459
AT3G49240	not assigned.no ontology.pentatricopeptide (PPR) repeat-containing protein	Symbols: emb1796 | emb1796 (embryo defective 1796); ATP binding | chr3:18255979-18258100 FORWARD	0.244331	-0.694346	-1.30715	-0.534706
AT2G17525	not assigned.no ontology.pentatricopeptide (PPR) repeat-containing protein	pentatricopeptide (PPR) repeat-containing protein | chr2:7623826-7626186 FORWARD	0.300829	0.64217	2.01846	1.53255
AT1G10270	not assigned.no ontology.pentatricopeptide (PPR) repeat-containing protein	Symbols: GRP23 | GRP23 (GLUTAMINE-RICH PROTEIN23); binding | chr1:3363504-3366488 FORWARD	-0.386033	-1.07395	-1.0929	-0.399656
AT5G12100	not assigned.no ontology.pentatricopeptide (PPR) repeat-containing protein	pentatricopeptide (PPR) repeat-containing protein | chr5:3911363-3914080 FORWARD	0.586446	0.526268	0.862754	0.837946
AT5G66520	not assigned.no ontology.pentatricopeptide (PPR) repeat-containing protein	pentatricopeptide (PPR) repeat-containing protein | chr5:26551879-26553741 FORWARD	-0.137309	0.292714	0.868781	0.590602
AT2G02150	not assigned.no ontology.pentatricopeptide (PPR) repeat-containing protein	pentatricopeptide (PPR) repeat-containing protein | chr2:547261-552229 REVERSE	-0.615883	-0.645625	-2.09334	-0.642902
AT1G61690	not assigned.no ontology.pentatricopeptide (PPR) repeat-containing protein	phosphoinositide binding | chr1:22782607-22786859 REVERSE	0.285497	0.452292	0.786357	0.26886
AT1G22830	not assigned.no ontology.pentatricopeptide (PPR) repeat-containing protein	pentatricopeptide (PPR) repeat-containing protein | chr1:8076573-8079091 FORWARD	0.653515	0.758003	1.18679	-0.532432
AT2G01860	not assigned.no ontology.pentatricopeptide (PPR) repeat-containing protein	Symbols: EMB975 | EMB975 (EMBRYO DEFECTIVE 975) | chr2:388055-389918 FORWARD	-0.405749	-0.273414	-1.48939	0.354865
AT4G16835	not assigned.no ontology.pentatricopeptide (PPR) repeat-containing protein	pentatricopeptide (PPR) repeat-containing protein | chr4:9473021-9474803 FORWARD	-0.857166	0.543769	1.34102	-0.888384
AT4G26800	not assigned.no ontology.pentatricopeptide (PPR) repeat-containing protein	pentatricopeptide (PPR) repeat-containing protein | chr4:13489835-13492054 FORWARD	-1.14146	-0.0550514	-1.5925	-0.754181
AT1G69350	not assigned.no ontology.pentatricopeptide (PPR) repeat-containing protein	pentatricopeptide (PPR) repeat-containing protein | chr1:26069882-26072245 FORWARD	0.231382	-0.256641	1.38177	-0.541648
AT2G37320	not assigned.no ontology.pentatricopeptide (PPR) repeat-containing protein	pentatricopeptide (PPR) repeat-containing protein | chr2:15667208-15668851 FORWARD	0.64457	0.576692	2.26286	-0.83791
AT1G61870	not assigned.no ontology.pentatricopeptide (PPR) repeat-containing protein	Symbols: PPR336 | PPR336 (pentatricopeptide repeat 336) | chr1:22865004-22866615 REVERSE	-0.221464	-0.657532	-0.84664	-0.165902
AT2G42920	not assigned.no ontology.pentatricopeptide (PPR) repeat-containing protein	pentatricopeptide (PPR) repeat-containing protein | chr2:17858698-17863466 FORWARD	0.420873	0.13389	1.13636	0.349729
AT5G46460	not assigned.no ontology.pentatricopeptide (PPR) repeat-containing protein	pentatricopeptide (PPR) repeat-containing protein | chr5:18840305-18842398 FORWARD	1.99264	1.37308	1.96076	-0.211902
AT1G71490	not assigned.no ontology.pentatricopeptide (PPR) repeat-containing protein	pentatricopeptide (PPR) repeat-containing protein | chr1:26932905-26935825 REVERSE	0.268142	-0.947742	1.84549	0.131571
AT1G80150	not assigned.no ontology.pentatricopeptide (PPR) repeat-containing protein	pentatricopeptide (PPR) repeat-containing protein | chr1:30148388-30150517 FORWARD	-0.691298	-0.74411	-1.71336	-0.097404
AT3G60960	not assigned.no ontology.pentatricopeptide (PPR) repeat-containing protein	pentatricopeptide (PPR) repeat-containing protein | chr3:22535706-22538635 FORWARD	-0.967718	-1.16787	-0.636253	0.637876
AT4G37170	not assigned.no ontology.pentatricopeptide (PPR) repeat-containing protein	pentatricopeptide (PPR) repeat-containing protein | chr4:17498580-17500655 REVERSE	-0.724284	-1.57557	1.1693	-1.03169
AT4G21880	not assigned.no ontology.pentatricopeptide (PPR) repeat-containing protein	FUNCTIONS IN: molecular_function unknown; INVOLVED IN: biological_process unknown; LOCATED IN: endomembrane system; EXPRESSED IN: 17 plant structures; EXPRESSED DURING: 7 growth stages; CONTAINS InterPro DOMAIN/s: Pentatricopeptide repeat (InterPro:IPR002885); BEST Arabidopsis thaliana protein match is: unknown protein (TAIR:AT4G04790.1); Has 8610 Blast hits to 4206 proteins in 137 species: Archa…	0.25111	-1.38505	-0.334278	-0.55078
AT1G74580	not assigned.no ontology.pentatricopeptide (PPR) repeat-containing protein	pentatricopeptide (PPR) repeat-containing protein | chr1:28020777-28023068 FORWARD	1.15142	0.53385	0.66592	-0.246151
AT5G11990	not assigned.no ontology.proline rich family	proline-rich family protein | chr5:3872651-3873196 REVERSE	0.162019	1.9151	1.3742	-1.66457
AT5G62640	not assigned.no ontology.proline rich family	proline-rich family protein | chr5:25149433-25152541 REVERSE	0.00925214	-0.2006	1.22146	0.569586
AT3G09000	not assigned.no ontology.proline rich family	proline-rich family protein | chr3:2745644-2748459 FORWARD	0.305153	0.0243084	0.940543	-0.873909
AT4G16140	not assigned.no ontology.proline rich family	proline-rich family protein | chr4:9129016-9129841 FORWARD	0.0106402	0.634866	0.822415	1.1751
AT5G45350	not assigned.no ontology.proline rich family	proline-rich family protein | chr5:18381837-18383699 REVERSE	0.575148	1.16128	0.378889	-0.689974
AT3G20250	not assigned.no ontology.pumilio/Puf RNA-binding domain-containing protein	Symbols: APUM5 | APUM5 (Arabidopsis Pumilio 5); RNA binding / binding | chr3:7058902-7063240 REVERSE	0.82173	0.788653	2.22049	0.158437
AT3G10360	not assigned.no ontology.pumilio/Puf RNA-binding domain-containing protein	Symbols: APUM4 | APUM4 (Arabidopsis Pumilio 4); RNA binding / binding | chr3:3210884-3215556 REVERSE	0.560932	0.679314	1.02385	0.321793
AT4G25880	not assigned.no ontology.pumilio/Puf RNA-binding domain-containing protein	Symbols: APUM6 | APUM6 (Arabidopsis Pumilio 6); RNA binding / binding | chr4:13154708-13159382 FORWARD	0.270174	0.0124974	0.844611	-0.0416542
AT2G29140	not assigned.no ontology.pumilio/Puf RNA-binding domain-containing protein	Symbols: APUM3 | APUM3 (Arabidopsis Pumilio 3); RNA binding / binding | chr2:12531392-12535399 FORWARD	0.129484	0.332545	1.27246	-0.0188112
AT5G17270	not assigned.no ontology.tetratricopeptide repeat (TPR)	tetratricopeptide repeat (TPR)-containing protein | chr5:5679991-5685597 FORWARD	0.228662	-1.11975	-1.00514	-0.458298
AT1G02870	not assigned.unknown	unknown protein | chr1:637214-638677 REVERSE	-1.09391	-1.79311	-1.1002	-1.13616
AT3G16660	not assigned.unknown	unknown protein | chr3:5676829-5677921 FORWARD	1.63283	1.9806	0.838255	1.73267
AT2G25625	not assigned.unknown	unknown protein | chr2:10906428-10907288 FORWARD	1.00087	1.45349	1.54385	-0.970031
AT3G10120	not assigned.unknown	unknown protein | chr3:3130072-3130891 FORWARD	0.304953	0.994164	1.29858	1.76558
AT5G11630	not assigned.unknown	unknown protein | chr5:3740460-3742139 FORWARD	-0.593688	-0.924151	-1.54007	-1.02679
AT5G42680	not assigned.unknown	unknown protein | chr5:17114596-17115417 FORWARD	-0.709486	1.14767	-0.769135	-0.909161
AT5G24280	not assigned.unknown	EXPRESSED IN: 17 plant structures; EXPRESSED DURING: 6 growth stages; BEST Arabidopsis thaliana protein match is: DMS3 (DEFECTIVE IN MERISTEM SILENCING 3) (TAIR:AT3G49250.1); Has 61 Blast hits to 57 proteins in 12 species: Archae - 0; Bacteria - 2; Metazoa - 8; Fungi - 2; Plants - 46; Viruses - 0; Other Eukaryotes - 3 (source: NCBI BLink). | chr5:8251378-8261428 REVERSE	0.843107	1.99499	2.97384	1.63313
AT2G40320	not assigned.unknown	unknown protein | chr2:16840147-16842282 FORWARD	1.01866	1.37925	1.70293	1.63994
AT1G23340	not assigned.unknown	unknown protein | chr1:8283896-8286832 REVERSE	0.964833	1.57326	3.90233	1.97323
AT3G03341	not assigned.unknown	unknown protein | chr3:790130-790648 REVERSE	0.25937	2.86167	2.17847	-1.5497
AT2G01021	not assigned.unknown	unknown protein | chr2:6571-6672 FORWARD	1.34622	0.580225	2.46596	2.48239
AT1G64360	not assigned.unknown	unknown protein | chr1:23887870-23888533 FORWARD	0.864835	1.07589	-1.28697	-1.93297
AT3G14900	not assigned.unknown	unknown protein | chr3:5013291-5015292 REVERSE	0.583366	-0.468558	-1.66315	-1.58274
AT2G16586	not assigned.unknown	unknown protein | chr2:7190937-7191938 FORWARD	-0.260165	-0.473493	1.08724	1.9082
AT2G20390	not assigned.unknown	unknown protein | chr2:8796283-8798218 REVERSE	-0.140355	-0.498464	-0.78627	-1.33253
AT5G58370	not assigned.unknown	GTP binding | chr5:23593117-23596026 FORWARD	-0.711793	-0.948672	-0.812034	-1.08412
AT1G68945	not assigned.unknown	unknown protein | chr1:25926963-25927331 FORWARD	0.00312087	-0.433985	1.22377	1.29968
AT1G76960	not assigned.unknown	unknown protein | chr1:28920457-28920956 REVERSE	1.90377	2.42691	2.87131	-1.55116
AT5G43150	not assigned.unknown	unknown protein | chr5:17325013-17325923 FORWARD	0.729467	1.321	1.14025	-0.75812
AT2G27775	not assigned.unknown	unknown protein | chr2:11842735-11843293 REVERSE	-0.542844	-0.73256	-1.17484	-1.32641
AT2G41150	not assigned.unknown	unknown protein | chr2:17153847-17155982 FORWARD	-0.163676	-0.78992	-1.6142	1.17257
AT4G16000	not assigned.unknown	unknown protein | chr4:9063845-9064481 REVERSE	-0.334309	-0.472105	-3.15538	-1.74229
AT5G46220	not assigned.unknown	unknown protein | chr5:18738749-18742011 FORWARD	0.392941	1.12395	-1.62822	-1.25447
AT2G45600	not assigned.unknown	hydrolase | chr2:18789588-18790952 FORWARD	0.0892758	0.211498	0.827032	-0.807254
AT1G75120	not assigned.unknown	Symbols: RRA1 | RRA1 (REDUCED RESIDUAL ARABINOSE 1) | chr1:28196857-28198802 REVERSE	-0.581337	-0.356204	1.68407	1.22043
AT5G19970	not assigned.unknown	unknown protein | chr5:6747550-6748641 FORWARD	-0.699635	-0.655246	-1.32919	-1.15529
AT4G21570	not assigned.unknown	unknown protein | chr4:11470883-11472981 REVERSE	0.181435	0.275072	0.887723	-0.911579
AT5G22390	not assigned.unknown	unknown protein | chr5:7418116-7419249 REVERSE	-0.848934	-0.631263	-1.05489	-0.91167
AT1G69280	not assigned.unknown	unknown protein | chr1:26045160-26048190 REVERSE	0.616505	0.106884	-0.951561	-2.55146
AT5G45310	not assigned.unknown	unknown protein | chr5:18359275-18361114 REVERSE	-0.065191	-0.0237887	2.17836	-1.2134
AT5G47900	not assigned.unknown	unknown protein | chr5:19392289-19395135 FORWARD	0.103388	-0.0404397	0.811399	0.815149
AT5G13140	not assigned.unknown	FUNCTIONS IN: molecular_function unknown; INVOLVED IN: biological_process unknown; EXPRESSED IN: 22 plant structures; EXPRESSED DURING: 13 growth stages; CONTAINS InterPro DOMAIN/s: Pollen Ole e 1 allergen and extensin (InterPro:IPR006041); BEST Arabidopsis thaliana protein match is: unknown protein (TAIR:AT3G26960.1); Has 90 Blast hits to 85 proteins in 14 species: Archae - 0; Bacteria - 0; Meta…	-0.0363082	0.24125	1.42634	0.837006
AT4G28310	not assigned.unknown	unknown protein | chr4:14017408-14018208 FORWARD	-0.0995211	-0.690718	-1.41023	0.9309
AT1G29980	not assigned.unknown	INVOLVED IN: biological_process unknown; LOCATED IN: plasma membrane, anchored to membrane; EXPRESSED IN: 24 plant structures; EXPRESSED DURING: 13 growth stages; CONTAINS InterPro DOMAIN/s: Protein of unknown function DUF642 (InterPro:IPR006946), Galactose-binding like (InterPro:IPR008979); BEST Arabidopsis thaliana protein match is: unknown protein (TAIR:AT2G34510.1); Has 180 Blast hits to 163 …	0.0505459	-0.254347	1.73857	1.54532
AT4G17240	not assigned.unknown	unknown protein | chr4:9666691-9668374 REVERSE	0.056523	-0.350628	1.46442	1.071
AT4G38330	not assigned.unknown	FUNCTIONS IN: molecular_function unknown; INVOLVED IN: biological_process unknown; LOCATED IN: integral to membrane; EXPRESSED IN: male gametophyte, pollen tube; EXPRESSED DURING: L mature pollen stage, M germinated pollen stage; CONTAINS InterPro DOMAIN/s: Hly-III related (InterPro:IPR004254); BEST Arabidopsis thaliana protein match is: unknown protein (TAIR:AT4G38290.1); Has 8 Blast hits to 8 p…	-0.0477019	-0.448767	1.71245	0.946086
AT2G22080	not assigned.unknown	unknown protein | chr2:9386516-9388183 FORWARD	0.224415	0.209548	1.13674	-0.887508
AT2G37880	not assigned.unknown	unknown protein | chr2:15860633-15861618 FORWARD	0.147221	-0.349242	2.30007	2.13722
AT2G19090	not assigned.unknown	unknown protein | chr2:8265178-8267879 REVERSE	0.0117859	-0.301371	2.00366	2.23622
AT1G01725	not assigned.unknown	unknown protein | chr1:269792-270775 REVERSE	0.0391221	-0.165216	0.854976	-0.788706
AT3G22415	not assigned.unknown	unknown protein | chr3:7941014-7941564 FORWARD	-0.0329682	1.02993	3.01313	2.21466
AT4G34600	not assigned.unknown	unknown protein | chr4:16529225-16530199 FORWARD	-1.07956	0.290732	-1.74388	-0.859905
AT1G64370	not assigned.unknown	unknown protein | chr1:23888920-23889661 FORWARD	0.972191	1.63308	0.417527	-1.0485
AT1G12030	not assigned.unknown	unknown protein | chr1:4064667-4066341 REVERSE	1.42786	2.59736	4.89968	2.14021
AT2G25510	not assigned.unknown	unknown protein | chr2:10856399-10857156 FORWARD	1.68167	1.89178	0.443679	-1.4175
AT2G20585	not assigned.unknown	Symbols: NFD6 | NFD6 (NUCLEAR FUSION DEFECTIVE 6) | chr2:8865098-8866769 FORWARD	-0.782701	-1.47962	-0.69724	-0.930798
AT2G41640	not assigned.unknown	transferase, transferring glycosyl groups | chr2:17360491-17362535 FORWARD	-0.234833	2.93566	-0.23589	1.8171
AT3G53630	not assigned.unknown	unknown protein | chr3:19883879-19885904 FORWARD	-0.69713	-1.02391	-0.663771	-0.989401
AT5G10946	not assigned.unknown	unknown protein | chr5:3455607-3457306 REVERSE	0.301321	1.73032	0.421871	-1.51805
AT5G53740	not assigned.unknown	unknown protein | chr5:21811633-21814908 FORWARD	-2.01984	-1.57678	0.68407	1.64964
AT5G45530	not assigned.unknown	unknown protein | chr5:18454316-18457277 REVERSE	0.0826778	1.21912	0.213759	1.06433
AT3G16670	not assigned.unknown	unknown protein | chr3:5681419-5682331 FORWARD	0.959689	0.562965	-0.679177	1.77441
AT3G21550	not assigned.unknown	unknown protein | chr3:7591483-7592322 REVERSE	1.29599	0.891909	0.814842	0.999488
AT5G02160	not assigned.unknown	unknown protein | chr5:426226-427297 FORWARD	-0.41759	-0.835735	-0.512731	0.830248
AT5G22580	not assigned.unknown	FUNCTIONS IN: molecular_function unknown; INVOLVED IN: biological_process unknown; LOCATED IN: chloroplast; EXPRESSED IN: 22 plant structures; EXPRESSED DURING: 13 growth stages; CONTAINS InterPro DOMAIN/s: Stress responsive alpha-beta barrel (InterPro:IPR013097), Dimeric alpha-beta barrel (InterPro:IPR011008); BEST Arabidopsis thaliana protein match is: HS1 (HEAT STABLE PROTEIN 1) (TAIR:AT3G1721…	0.496725	0.297124	0.297095	-1.22934
AT1G67865	not assigned.unknown	unknown protein | chr1:25446289-25446737 REVERSE	0.675606	2.05125	-0.470717	-1.30197
AT5G65610	not assigned.unknown	unknown protein | chr5:26219258-26221028 FORWARD	0.0717867	0.361954	-0.178593	-1.27272
AT1G04985	not assigned.unknown	unknown protein | chr1:1416343-1418482 REVERSE	0.0819142	0.198001	-0.171788	-0.79098
AT4G38260	not assigned.unknown	unknown protein | chr4:17936921-17938728 REVERSE	0.39122	0.577937	-0.444391	-1.27823
AT1G71430	not assigned.unknown	unknown protein | chr1:26920440-26921152 FORWARD	0.503504	-0.390063	-0.235708	1.32244
AT5G55125	not assigned.unknown	unknown protein | chr5:22372020-22373209 FORWARD	-0.165381	-0.417821	-0.240032	-0.982036
AT4G18230	not assigned.unknown	FUNCTIONS IN: molecular_function unknown; INVOLVED IN: biological_process unknown; LOCATED IN: endomembrane system; EXPRESSED IN: 23 plant structures; EXPRESSED DURING: 13 growth stages; CONTAINS InterPro DOMAIN/s: Oligosaccharide biosynthesis protein Alg14 like (InterPro:IPR013969); Has 453 Blast hits to 453 proteins in 176 species: Archae - 4; Bacteria - 199; Metazoa - 76; Fungi - 83; Plants - …	-0.437388	-0.383531	0.672195	0.892535
AT4G09630	not assigned.unknown	FUNCTIONS IN: molecular_function unknown; INVOLVED IN: biological_process unknown; LOCATED IN: cellular_component unknown; EXPRESSED IN: 21 plant structures; EXPRESSED DURING: 11 growth stages; CONTAINS InterPro DOMAIN/s: Protein of unknown function DUF616 (InterPro:IPR006852); BEST Arabidopsis thaliana protein match is: EMB2756 (EMBRYO DEFECTIVE 2756) (TAIR:AT1G34550.1); Has 2910 Blast hits to 2…	0.020612	-0.102261	0.29551	0.753766
AT5G40690	not assigned.unknown	INVOLVED IN: biological_process unknown; EXPRESSED IN: 18 plant structures; EXPRESSED DURING: 10 growth stages; CONTAINS InterPro DOMAIN/s: EF-HAND 1 (InterPro:IPR018247); BEST Arabidopsis thaliana protein match is: unknown protein (TAIR:AT2G41730.1); Has 208 Blast hits to 177 proteins in 46 species: Archae - 0; Bacteria - 4; Metazoa - 51; Fungi - 25; Plants - 42; Viruses - 6; Other Eukaryotes - …	0.268142	2.51767	-0.355193	-1.43281
AT2G35750	not assigned.unknown	unknown protein | chr2:15029829-15030290 REVERSE	-0.121296	0.368807	0.582074	0.959491
AT1G42430	not assigned.unknown	unknown protein | chr1:15891375-15894444 FORWARD	0.104772	0.194795	0.0228287	0.850002
AT3G52570	not assigned.unknown	ATP binding | chr3:19501130-19502999 FORWARD	-0.428193	0.407988	0.692433	-1.14222
AT1G75150	not assigned.unknown	unknown protein | chr1:28204387-28208573 REVERSE	0.55178	-0.961568	0.675246	1.85485
AT1G45150	not assigned.unknown	unknown protein | chr1:17077448-17082503 REVERSE	0.490617	0.836177	0.0980605	-1.03211
AT4G12840	not assigned.unknown	unknown protein | chr4:7533439-7535832 REVERSE	-0.065191	0.292731	-0.46102	-1.21783
AT1G73790	not assigned.unknown	unknown protein | chr1:27744672-27745377 FORWARD	-0.777692	-0.00909474	0.439618	-1.18435
AT2G18990	not assigned.unknown	Symbols: TXND9 | TXND9 (THIOREDOXIN DOMAIN-CONTAINING PROTEIN 9 HOMOLOG) | chr2:8238691-8240002 REVERSE	-0.385107	-0.317945	0.459419	1.09543
AT4G14600	not assigned.unknown	FUNCTIONS IN: molecular_function unknown; INVOLVED IN: biological_process unknown; LOCATED IN: plasma membrane; EXPRESSED IN: 23 plant structures; EXPRESSED DURING: 13 growth stages; CONTAINS InterPro DOMAIN/s: Target SNARE coiled-coil region (InterPro:IPR000727); BEST Arabidopsis thaliana protein match is: unknown protein (TAIR:AT1G29060.1); Has 95 Blast hits to 95 proteins in 38 species: Archae…	0.0735524	-0.566373	-0.14094	-0.91188
AT1G19240	not assigned.unknown	unknown protein | chr1:6649243-6650420 REVERSE	0.0342889	-0.349177	-0.251551	-0.926876
AT1G05970	not assigned.unknown	unknown protein | chr1:1816056-1817282 REVERSE	-0.0769687	-0.219847	-0.564055	-1.10236
AT5G08010	not assigned.unknown	unknown protein | chr5:2569606-2571734 FORWARD	-0.0546214	0.10058	0.00578334	-0.963743
AT2G38790	not assigned.unknown	unknown protein | chr2:16214189-16215264 REVERSE	0.375452	0.987198	0.710942	-2.26701
AT1G52565	not assigned.unknown	unknown protein | chr1:19579886-19580686 REVERSE	0.675606	0.052258	0.123203	-1.40639
AT5G18440	not assigned.unknown	unknown protein | chr5:6112850-6115932 FORWARD	0.116249	-0.357142	-0.570201	-0.753865
AT1G01730	not assigned.unknown	unknown protein | chr1:270956-272061 FORWARD	-0.235002	-0.438774	0.245156	-0.950426
AT5G64510	not assigned.unknown	unknown protein | chr5:25784404-25786307 FORWARD	0.739821	-0.284962	-0.42324	1.96598
AT1G52315	not assigned.unknown	unknown protein | chr1:19481188-19482674 FORWARD	0.847131	0.709335	0.414951	-1.68582
AT1G49245	not assigned.unknown	FUNCTIONS IN: molecular_function unknown; INVOLVED IN: biological_process unknown; LOCATED IN: cellular_component unknown; EXPRESSED IN: 22 plant structures; EXPRESSED DURING: 13 growth stages; CONTAINS InterPro DOMAIN/s: Prefoldin (InterPro:IPR009053); Has 8 Blast hits to 8 proteins in 4 species: Archae - 0; Bacteria - 0; Metazoa - 1; Fungi - 0; Plants - 7; Viruses - 0; Other Eukaryotes - 0 (sou…	-0.0664649	-0.376961	-0.436529	-1.24107
AT2G30230	not assigned.unknown	unknown protein | chr2:12897071-12897885 FORWARD	0.162315	0.679908	-0.986588	-0.991719
AT3G61410	not assigned.unknown	FUNCTIONS IN: molecular_function unknown; INVOLVED IN: biological_process unknown; LOCATED IN: cellular_component unknown; BEST Arabidopsis thaliana protein match is: protein kinase family protein / U-box domain-containing protein (TAIR:AT2G45910.1); Has 146 Blast hits to 144 proteins in 9 species: Archae - 0; Bacteria - 0; Metazoa - 13; Fungi - 0; Plants - 132; Viruses - 0; Other Eukaryotes - 1 …	-0.38082	-0.531418	-0.380289	-1.33124
AT5G64230	not assigned.unknown	unknown protein | chr5:25692453-25694053 FORWARD	-0.129406	0.822619	0.882171	-0.809031
AT3G07580	not assigned.unknown	unknown protein | chr3:2420902-2422742 REVERSE	0.0375164	-0.994723	-1.11749	-2.94503
AT3G28700	not assigned.unknown	unknown protein | chr3:10759559-10762114 FORWARD	-0.0148682	-0.434311	-0.298441	-0.954539
AT3G52480	not assigned.unknown	unknown protein | chr3:19452254-19453162 REVERSE	-1.31468	-0.818241	-0.533545	-1.09207
AT5G57640	not assigned.unknown	FUNCTIONS IN: molecular_function unknown; INVOLVED IN: N-terminal protein myristoylation; LOCATED IN: cellular_component unknown; CONTAINS InterPro DOMAIN/s: GCK (InterPro:IPR012891); BEST Arabidopsis thaliana protein match is: unknown protein (TAIR:AT5G57570.1); Has 321 Blast hits to 304 proteins in 72 species: Archae - 0; Bacteria - 9; Metazoa - 137; Fungi - 19; Plants - 43; Viruses - 15; Other…	1.0056	0	0	1.84265
AT1G16520	not assigned.unknown	unknown protein | chr1:5648760-5651167 FORWARD	-0.206629	-0.709265	0.521174	-0.821917
AT3G19895	not assigned.unknown	unknown protein | chr3:6917294-6921556 REVERSE	0.392714	0.536596	0.126779	-0.816214
AT1G10040	not assigned.unknown	unknown protein | chr1:3275891-3278697 REVERSE	0.903772	-0.284962	1.6334	-0.997907
AT2G36885	not assigned.unknown	unknown protein | chr2:15482003-15483711 REVERSE	-1.15598	-2.63135	-3.46204	0.46208
AT2G14247	not assigned.unknown	Expressed protein | chr2:6034348-6034835 FORWARD	1.19149	1.9259	1.28398	-0.578179
AT5G53420	not assigned.unknown	FUNCTIONS IN: molecular_function unknown; INVOLVED IN: biological_process unknown; LOCATED IN: cellular_component unknown; EXPRESSED IN: 23 plant structures; EXPRESSED DURING: 13 growth stages; CONTAINS InterPro DOMAIN/s: CCT domain (InterPro:IPR010402); BEST Arabidopsis thaliana protein match is: unknown protein (TAIR:AT4G27900.2); Has 863 Blast hits to 863 proteins in 62 species: Archae - 0; Ba…	1.44932	2.19438	1.80475	-0.630058
AT5G05250	not assigned.unknown	unknown protein | chr5:1557037-1557998 REVERSE	1.85216	2.70156	1.20444	-0.619767
AT2G45900	not assigned.unknown	unknown protein | chr2:18886069-18888674 REVERSE	0.862233	1.51049	0.99394	1.08245
AT3G20510	not assigned.unknown	unknown protein | chr3:7160677-7162206 FORWARD	-1.08362	-0.865492	-3.2284	0.457942
AT2G36355	not assigned.unknown	unknown protein | chr2:15242376-15243431 FORWARD	2.12168	3.99246	-2.48188	-1.58646
AT4G29905	not assigned.unknown	unknown protein | chr4:14627064-14627430 REVERSE	-1.25217	-1.68572	-1.2817	-0.493166
AT4G24130	not assigned.unknown	unknown protein | chr4:12527753-12528593 FORWARD	1.05961	1.21734	-1.30376	-0.556266
AT1G31010	not assigned.unknown	Symbols: OSB4 | OSB4 (organellar single-stranded DNA binding protein 4); single-stranded DNA binding | chr1:11054731-11056921 REVERSE	-1.36749	-1.31437	-1.26108	-0.423923
AT1G80130	not assigned.unknown	binding | chr1:30140961-30142646 REVERSE	3.68885	5.14157	2.7327	-0.0879468
AT4G31400	not assigned.unknown	DNA-directed DNA polymerase/ damaged DNA binding | chr4:15237370-15239323 FORWARD	-2.07242	-1.07458	2.21997	1.06983
AT5G23850	not assigned.unknown	FUNCTIONS IN: molecular_function unknown; INVOLVED IN: biological_process unknown; LOCATED IN: cellular_component unknown; EXPRESSED IN: 23 plant structures; EXPRESSED DURING: 13 growth stages; CONTAINS InterPro DOMAIN/s: Lipopolysaccharide-modifying protein (InterPro:IPR006598), Protein of unknown function DUF821, CAP10-like (InterPro:IPR008539); BEST Arabidopsis thaliana protein match is: unkno…	1.47061	1.68841	1.16284	0.208039
AT3G01345	not assigned.unknown	Expressed protein | chr3:129138-130749 FORWARD	9.33493	3.63253	8.88033	0.522559
AT2G20670	not assigned.unknown	unknown protein | chr2:8911860-8913534 REVERSE	-1.79958	-2.2142	-2.19002	-0.413006
AT2G47010	not assigned.unknown	unknown protein | chr2:19317126-19319329 FORWARD	0.827937	1.76179	2.81448	0.128306
AT1G74770	not assigned.unknown	protein binding / zinc ion binding | chr1:28089571-28094834 REVERSE	1.1818	1.85741	2.73561	-0.0124148
AT5G56550	not assigned.unknown	Symbols: OXS3, ATOXS3 | OXS3 (OXIDATIVE STRESS 3) | chr5:22895616-22896653 REVERSE	-1.28865	-1.2515	-1.92377	-0.354236
AT1G47400	not assigned.unknown	unknown protein | chr1:17385717-17386186 FORWARD	1.40099	2.47196	2.0708	-0.0459138
AT5G42110	not assigned.unknown	unknown protein | chr5:16831728-16832279 REVERSE	-0.834477	-0.903139	-0.873731	-0.0123598
AT5G21940	not assigned.unknown	unknown protein | chr5:7249268-7250539 REVERSE	-1.06684	-1.93397	-1.168	-0.0909214
AT1G47395	not assigned.unknown	unknown protein | chr1:17383034-17383408 FORWARD	1.37123	2.41196	3.26326	0.125583
AT5G45275	not assigned.unknown	FUNCTIONS IN: molecular_function unknown; INVOLVED IN: biological_process unknown; LOCATED IN: endomembrane system; EXPRESSED IN: cultured cell; CONTAINS InterPro DOMAIN/s: Nodulin-like (InterPro:IPR010658), Major facilitator superfamily, general substrate transporter (InterPro:IPR016196); BEST Arabidopsis thaliana protein match is: nodulin-related (TAIR:AT4G19450.1); Has 697 Blast hits to 659 pr…	1.48047	1.6238	1.90731	0.0954971
AT5G52980	not assigned.unknown	unknown protein | chr5:21482160-21483722 REVERSE	0.842529	0.994171	1.05142	-0.00439218
AT2G40020	not assigned.unknown	FUNCTIONS IN: molecular_function unknown; INVOLVED IN: biological_process unknown; LOCATED IN: cellular_component unknown; EXPRESSED IN: 22 plant structures; EXPRESSED DURING: 13 growth stages; CONTAINS InterPro DOMAIN/s: WIYLD domain (InterPro:IPR018848); BEST Arabidopsis thaliana protein match is: unknown protein (TAIR:AT1G45248.5); Has 5871 Blast hits to 3101 proteins in 244 species: Archae - …	0.406117	0.876754	-0.879099	-0.568209
AT4G36648	not assigned.unknown	other RNA | chr4:17280528-17282730 REVERSE	0.522771	0.927326	2.52492	-0.401931
AT1G70700	not assigned.unknown	Symbols: JAZ9, TIFY7 | TIFY7 | chr1:26654768-26657064 FORWARD	-0.558183	-1.26516	-1.11632	-0.301051
AT1G19835	not assigned.unknown	unknown protein | chr1:6855952-6860332 REVERSE	0.512626	0.940934	0.882894	-0.282634
AT4G15640	not assigned.unknown	unknown protein | chr4:8918985-8921930 REVERSE	-0.323823	-1.60573	-1.30066	-0.730899
AT4G25030	not assigned.unknown	unknown protein | chr4:12864614-12866827 FORWARD	-0.694516	-1.37159	-2.02886	0.561119
AT1G29250	not assigned.unknown	nucleic acid binding | chr1:10223266-10224727 REVERSE	-0.309796	-1.01333	-0.914791	-0.531045
AT5G66650	not assigned.unknown	unknown protein | chr5:26603003-26604376 REVERSE	0.570439	1.46043	2.81902	-1.15825
AT1G63420	not assigned.unknown	INVOLVED IN: biological_process unknown; EXPRESSED IN: 22 plant structures; EXPRESSED DURING: 13 growth stages; CONTAINS InterPro DOMAIN/s: Lipopolysaccharide-modifying protein (InterPro:IPR006598), Protein of unknown function DUF821, CAP10-like (InterPro:IPR008539); BEST Arabidopsis thaliana protein match is: unknown protein (TAIR:AT5G23850.1); Has 456 Blast hits to 452 proteins in 97 species: A…	0.699058	1.3142	2.15689	-0.494953
AT1G01690	not assigned.unknown	unknown protein | chr1:249141-252462 FORWARD	-0.389837	-1.26345	2.33974	1.98402
AT1G28395	not assigned.unknown	unknown protein | chr1:9969536-9971458 REVERSE	-0.270748	-0.863038	-1.27446	-0.479648
AT1G80245	not assigned.unknown	FUNCTIONS IN: molecular_function unknown; INVOLVED IN: microtubule cytoskeleton organization; LOCATED IN: spindle pole, microtubule organizing center; EXPRESSED IN: 20 plant structures; EXPRESSED DURING: 12 growth stages; CONTAINS InterPro DOMAIN/s: Spc97/Spc98 (InterPro:IPR007259); BEST Arabidopsis thaliana protein match is: unknown protein (TAIR:AT4G00695.2); Has 17 Blast hits to 17 proteins in…	-0.713477	-0.908336	-0.962566	-0.478086
AT3G63090	not assigned.unknown	ubiquitin thiolesterase | chr3:23313428-23314989 FORWARD	-0.803714	-0.912444	-1.08424	-0.569587
AT5G42330	not assigned.unknown	unknown protein | chr5:16926608-16927503 FORWARD	-0.52214	-1.78715	1.98403	1.74219
AT5G44580	not assigned.unknown	unknown protein | chr5:17979311-17980411 FORWARD	0.509975	1.12562	0.819187	-0.167793
AT5G49900	not assigned.unknown	catalytic/ glucosylceramidase | chr5:20296518-20302346 REVERSE	0.732248	1.16848	1.04145	-0.383762
AT3G04160	not assigned.unknown	unknown protein | chr3:1091147-1094346 REVERSE	0.515881	1.09114	1.4682	0.466159
AT1G54575	not assigned.unknown	unknown protein | chr1:20387060-20387710 FORWARD	1.67561	2.80641	2.65203	-1.2947
AT4G01985	not assigned.unknown	unknown protein | chr4:866236-868126 REVERSE	0	2.37093	5.35803	0.933384
AT3G12510	not assigned.unknown	unknown protein | chr3:3967095-3967822 FORWARD	0.601476	1.24406	1.05058	-0.74518
AT3G03970	not assigned.unknown	binding | chr3:1027997-1030592 REVERSE	-0.696621	-1.32126	-0.892659	-0.386804
AT1G07500	not assigned.unknown	unknown protein | chr1:2304766-2305031 REVERSE	0.551534	2.87093	3.32188	-0.995732
AT1G62420	not assigned.unknown	unknown protein | chr1:23102793-23104647 REVERSE	1.35308	3.01843	5.63996	0.856592
AT3G17950	not assigned.unknown	unknown protein | chr3:6146241-6147348 FORWARD	0.137491	0.784479	1.08123	-0.398913
AT2G40000	not assigned.unknown	Symbols: HSPRO2, ATHSPRO2 | HSPRO2 (ARABIDOPSIS ORTHOLOG OF SUGAR BEET HS1 PRO-1 2) | chr2:16700510-16702028 REVERSE	-0.505874	-1.04141	-1.35123	-0.786465
AT4G20020	not assigned.unknown	unknown protein | chr4:10844402-10846147 REVERSE	-0.391073	-1.42588	-1.0756	-0.243264
AT1G03290	not assigned.unknown	unknown protein | chr1:807396-810690 FORWARD	0.525973	1.13573	1.18514	-0.208153
AT3G15150	not assigned.unknown	zinc ion binding | chr3:5101985-5104140 REVERSE	-0.473513	-0.973384	-0.863882	-0.341558
AT2G44210	not assigned.unknown	unknown protein | chr2:18280623-18282876 FORWARD	0.555863	0.846488	-1.10724	-0.223708
AT4G17760	not assigned.unknown	damaged DNA binding / exodeoxyribonuclease III | chr4:9871789-9873373 FORWARD	-1.81296	-1.24536	-2.17773	-0.584216
AT4G17970	not assigned.unknown	unknown protein | chr4:9975408-9977722 FORWARD	1.21216	1.58897	1.61405	-0.233611
AT2G30766	not assigned.unknown	unknown protein | chr2:13108007-13108470 FORWARD	1.30006	2.26521	1.30453	-0.420474
AT4G12917	not assigned.unknown	other RNA | chr4:7563157-7563847 REVERSE	0.523713	1.21043	0.787713	-0.195158
AT1G29050	not assigned.unknown	unknown protein | chr1:10136230-10139208 REVERSE	0.279006	1.26293	2.71322	0.337552
AT5G20190	not assigned.unknown	binding | chr5:6814093-6815379 FORWARD	0.539699	0.953452	1.05039	-0.297488
AT5G57790	not assigned.unknown	unknown protein | chr5:23412025-23413627 REVERSE	0.0552883	1.07032	1.13059	-0.231889
AT4G39190	not assigned.unknown	unknown protein | chr4:18251811-18253073 REVERSE	0.674202	1.31874	2.92327	0.561003
AT3G51890	not assigned.unknown	protein binding / structural molecule | chr3:19249480-19250974 REVERSE	0.429951	1.06677	0.811597	-0.197478
AT3G58650	not assigned.unknown	unknown protein | chr3:21696246-21699219 REVERSE	-0.195646	-0.803374	1.05441	0.363245
AT1G26330	not assigned.unknown	DNA binding | chr1:9107519-9113724 FORWARD	-0.475	-1.3299	-2.16604	0.319461
AT5G56050	not assigned.unknown	FUNCTIONS IN: molecular_function unknown; INVOLVED IN: biological_process unknown; LOCATED IN: chloroplast; CONTAINS InterPro DOMAIN/s: Harpin-induced 1 (InterPro:IPR010847); BEST Arabidopsis thaliana protein match is: unknown protein (TAIR:AT4G26490.1); Has 322 Blast hits to 322 proteins in 28 species: Archae - 0; Bacteria - 8; Metazoa - 10; Fungi - 1; Plants - 299; Viruses - 2; Other Eukaryotes…	1.12085	2.57845	3.41113	0.907645
AT2G23040	not assigned.unknown	unknown protein | chr2:9807893-9809209 REVERSE	0.796463	2.15957	0.863368	-0.281075
AT5G64770	not assigned.unknown	unknown protein | chr5:25897367-25898124 REVERSE	0.62883	0.857722	0.755503	-0.172674
AT1G11700	not assigned.unknown	unknown protein | chr1:3945737-3946613 FORWARD	0.636559	1.59739	1.49261	-0.122885
AT3G19970	not assigned.unknown	unknown protein | chr3:6958648-6961652 FORWARD	0.89257	1.39518	1.95677	-0.12396
AT5G03990	not assigned.unknown	unknown protein | chr5:1075671-1077549 FORWARD	1.02994	1.1968	1.01359	0.364341
AT1G01360	not assigned.unknown	unknown protein | chr1:141971-143183 FORWARD	0.273811	1.00755	1.12745	-0.0897164
AT1G55360	not assigned.unknown	unknown protein | chr1:20666222-20668726 REVERSE	0.378102	0.834814	1.75513	-0.0774257
AT2G20940	not assigned.unknown	unknown protein | chr2:9002032-9002701 REVERSE	-0.448146	-0.953533	-1.6544	0.177798
AT5G20635	not assigned.unknown	FUNCTIONS IN: molecular_function unknown; INVOLVED IN: biological_process unknown; LOCATED IN: keratin filament, chloroplast; CONTAINS InterPro DOMAIN/s: Keratin, high sulphur B2 protein (InterPro:IPR002494); Has 5724 Blast hits to 2501 proteins in 208 species: Archae - 6; Bacteria - 25; Metazoa - 4583; Fungi - 39; Plants - 97; Viruses - 40; Other Eukaryotes - 934 (source: NCBI BLink). | chr5:697…	-0.247054	-1.18063	-2.58212	-0.12819
AT2G45830	not assigned.unknown	Symbols: DTA2 | DTA2 (DOWNSTREAM TARGET OF AGL15 2) | chr2:18866061-18868542 FORWARD	0.48461	0.876338	1.37503	-0.21719
AT4G24610	not assigned.unknown	unknown protein | chr4:12700597-12707899 REVERSE	-0.202592	-0.834428	1.38065	0.25744
AT1G27030	not assigned.unknown	unknown protein | chr1:9381803-9383984 FORWARD	0.757637	0.98842	4.35382	-1.04661
AT4G22980	not assigned.unknown	FUNCTIONS IN: molecular_function unknown; INVOLVED IN: biological_process unknown; LOCATED IN: chloroplast; EXPRESSED IN: 13 plant structures; EXPRESSED DURING: 9 growth stages; BEST Arabidopsis thaliana protein match is: catalytic/ pyridoxal phosphate binding (TAIR:AT5G51920.1); Has 294 Blast hits to 268 proteins in 91 species: Archae - 4; Bacteria - 15; Metazoa - 79; Fungi - 66; Plants - 107; V…	0.632512	1.52039	1.14994	-0.207554
AT4G02715	not assigned.unknown	unknown protein | chr4:1202170-1202787 REVERSE	0.715733	1.0594	1.42054	-0.0575163
AT3G02640	not assigned.unknown	unknown protein | chr3:564884-565708 REVERSE	-0.211104	-0.917962	0.877588	-0.0800919
AT5G28400	not assigned.unknown	unknown protein | chr5:10344024-10348234 REVERSE	0.452323	2.35936	1.92001	0.259778
AT5G48480	not assigned.unknown	unknown protein | chr5:19644675-19645889 FORWARD	-0.403244	-1.02748	1.15575	-0.0248049
AT3G26410	not assigned.unknown	methyltransferase/ nucleic acid binding | chr3:9669416-9671348 REVERSE	-0.616121	-1.19449	-1.53267	-0.0265568
AT5G63100	not assigned.unknown	unknown protein | chr5:25314137-25315428 REVERSE	-0.811677	-0.951899	-0.875663	0.0307076
AT1G12080	not assigned.unknown	unknown protein | chr1:4084162-4085045 FORWARD	-1.2418	-1.34742	-1.49303	0.0521663
AT3G15630	not assigned.unknown	unknown protein | chr3:5296847-5297599 REVERSE	-1.84183	-3.2375	-1.66005	0.0690851
AT5G14370	not assigned.unknown	LOCATED IN: chloroplast; EXPRESSED IN: 21 plant structures; EXPRESSED DURING: 13 growth stages; CONTAINS InterPro DOMAIN/s: CCT domain (InterPro:IPR010402); BEST Arabidopsis thaliana protein match is: CIL (TAIR:AT4G25990.1); Has 1815 Blast hits to 1506 proteins in 139 species: Archae - 0; Bacteria - 8; Metazoa - 291; Fungi - 53; Plants - 1145; Viruses - 0; Other Eukaryotes - 318 (source: NCBI BLi…	0.216877	0.822273	1.13018	0.0247712
AT5G46850	not assigned.unknown	FUNCTIONS IN: molecular_function unknown; INVOLVED IN: GPI anchor biosynthetic process; LOCATED IN: endoplasmic reticulum membrane; EXPRESSED IN: 22 plant structures; EXPRESSED DURING: 13 growth stages; CONTAINS InterPro DOMAIN/s: PIG-X/PBN1 (InterPro:IPR013233); Has 52 Blast hits to 52 proteins in 24 species: Archae - 0; Bacteria - 0; Metazoa - 31; Fungi - 4; Plants - 13; Viruses - 0; Other Euka…	-0.569675	-0.953297	1.36428	0.0654501
AT5G12170	not assigned.unknown	unknown protein | chr5:3931562-3935129 FORWARD	0.471096	1.15909	1.4019	-0.0348383
AT5G45850	not assigned.unknown	unknown protein | chr5:18599759-18601570 REVERSE	1.09279	1.87983	1.99902	-0.790019
AT1G09575	not assigned.unknown	unknown protein | chr1:3101671-3102925 REVERSE	-0.390668	-0.975708	-2.04806	-0.0499461
AT5G57280	not assigned.unknown	methyltransferase | chr5:23204461-23206659 FORWARD	-0.404595	-1.09979	-1.00663	-0.0912761
AT4G20300	not assigned.unknown	unknown protein | chr4:10955438-10959213 FORWARD	0.573029	1.32277	0.777683	-0.0203944
AT4G05631	not assigned.unknown	unknown protein | chr4:2990006-2992618 REVERSE	1.68042	1.71373	2.21164	1.97699
AT4G29440	not assigned.unknown	unknown protein | chr4:14473757-14477877 REVERSE	0.84304	0.643384	1.06324	0.633118
AT1G69260	not assigned.unknown	Symbols: AFP1 | AFP1 (ABI FIVE BINDING PROTEIN) | chr1:26039048-26040720 FORWARD	-0.927703	0.206506	2.76683	-0.469309
AT3G25130	not assigned.unknown	unknown protein | chr3:9152404-9153871 FORWARD	1.19281	1.0682	1.55525	1.02991
AT2G13550	not assigned.unknown	unknown protein | chr2:5648542-5649797 REVERSE	-1.28156	-1.21111	-1.59671	-0.347194
AT1G59865	not assigned.unknown	unknown protein | chr1:22032323-22033297 REVERSE	2.54269	1.36377	1.24133	0.89892
AT1G75060	not assigned.unknown	unknown protein | chr1:28181275-28183503 REVERSE	1.02022	0.670674	1.76094	-0.624224
AT4G18590	not assigned.unknown	FUNCTIONS IN: molecular_function unknown; INVOLVED IN: biological_process unknown; LOCATED IN: cellular_component unknown; EXPRESSED IN: 23 plant structures; EXPRESSED DURING: 13 growth stages; CONTAINS InterPro DOMAIN/s: Replication factor A protein 3 (InterPro:IPR013970), Nucleic acid-binding, OB-fold-like (InterPro:IPR016027); BEST Arabidopsis thaliana protein match is: unknown protein (TAIR:A…	-0.775912	-0.632492	-0.82415	-0.100952
AT1G78110	not assigned.unknown	unknown protein | chr1:29391827-29393334 FORWARD	-0.9628	-0.109571	-1.43125	-0.101378
AT5G60720	not assigned.unknown	unknown protein | chr5:24418229-24422234 REVERSE	1.76543	1.67419	2.02338	0.518235
AT4G32480	not assigned.unknown	unknown protein | chr4:15676404-15677973 FORWARD	-0.843597	0.0897713	-1.43128	-0.498488
AT2G27830	not assigned.unknown	FUNCTIONS IN: molecular_function unknown; EXPRESSED IN: 22 plant structures; EXPRESSED DURING: 13 growth stages; BEST Arabidopsis thaliana protein match is: pentatricopeptide (PPR) repeat-containing protein (TAIR:AT4G22760.1); Has 68 Blast hits to 68 proteins in 11 species: Archae - 0; Bacteria - 0; Metazoa - 0; Fungi - 0; Plants - 68; Viruses - 0; Other Eukaryotes - 0 (source: NCBI BLink). | chr…	-1.14246	-0.763974	1.29199	-0.290121
AT5G15360	not assigned.unknown	unknown protein | chr5:4987437-4989182 REVERSE	5.98452	0	5.14608	0
AT2G36630	not assigned.unknown	unknown protein | chr2:15352491-15355177 REVERSE	0.296378	0.626878	-2.00626	-0.292857
AT1G14345	not assigned.unknown	oxidoreductase | chr1:4899145-4899979 FORWARD	-0.139526	-0.02843	-0.984771	0.328705
AT3G47070	not assigned.unknown	unknown protein | chr3:17337065-17337733 REVERSE	-0.284342	-0.090393	-1.43323	-0.247332
AT1G04530	not assigned.unknown	binding | chr1:1234176-1236034 REVERSE	0.171258	0.241645	-1.2937	-0.351294
AT5G19260	not assigned.unknown	unknown protein | chr5:6479400-6480446 REVERSE	0.0313112	0.148907	-1.09522	-0.621959
AT3G10525	not assigned.unknown	FUNCTIONS IN: molecular_function unknown; INVOLVED IN: biological_process unknown; LOCATED IN: cellular_component unknown; EXPRESSED IN: 22 plant structures; EXPRESSED DURING: 13 growth stages; BEST Arabidopsis thaliana protein match is: SIM (SIAMESE); cyclin-dependent protein kinase inhibitor (TAIR:AT5G04470.1); Has 23 Blast hits to 23 proteins in 6 species: Archae - 0; Bacteria - 0; Metazoa - 0…	0.0301158	0.67221	-0.861761	-0.593374
AT5G20900	not assigned.unknown	Symbols: JAZ12, TIFY3B | JAZ12 (JASMONATE-ZIM-DOMAIN PROTEIN 12) | chr5:7090704-7092539 FORWARD	0.239298	0.274624	0.870763	-0.409296
AT3G60440	not assigned.unknown	LOCATED IN: chloroplast; EXPRESSED IN: 19 plant structures; EXPRESSED DURING: 13 growth stages; CONTAINS InterPro DOMAIN/s: Phosphoglycerate mutase (InterPro:IPR013078), PRIB5 (InterPro:IPR012398); BEST Arabidopsis thaliana protein match is: unknown protein (TAIR:AT3G60450.1); Has 180 Blast hits to 178 proteins in 74 species: Archae - 0; Bacteria - 37; Metazoa - 8; Fungi - 48; Plants - 35; Viruse…	0.161698	-0.0345182	-1.25562	-0.513012
AT5G21020	not assigned.unknown	unknown protein | chr5:7138762-7139661 FORWARD	-0.0298373	0.586129	1.11943	-0.720593
AT4G34881	not assigned.unknown	unknown protein | chr4:16617623-16618506 FORWARD	-0.406194	-0.0246074	1.20482	-0.432199
AT5G64816	not assigned.unknown	unknown protein | chr5:25913028-25914003 FORWARD	-0.278632	-0.337423	-0.903941	-0.591758
AT2G28305	not assigned.unknown	unknown protein | chr2:12081113-12084664 FORWARD	-0.470201	-0.273016	1.01837	0.296374
AT1G70900	not assigned.unknown	unknown protein | chr1:26731813-26733875 FORWARD	0.02391	0.61051	0.811964	-0.549446
AT3G32930	not assigned.unknown	unknown protein | chr3:13489518-13490849 FORWARD	0.0771973	-0.0273059	0.888993	0.293623
AT3G61870	not assigned.unknown	unknown protein | chr3:22902638-22904070 FORWARD	-0.178375	-0.319015	-1.04655	0.355912
AT2G48060	not assigned.unknown	unknown protein | chr2:19651196-19662617 REVERSE	0.346816	0.224832	0.877498	0.333801
AT5G24105	not assigned.unknown	Symbols: AGP41 | AGP41 (ARABINOGALACTAN-PROTEIN 41) | chr5:8151924-8152867 FORWARD	-0.447905	0.123091	2.17199	0.744612
AT4G08035	not assigned.unknown	other RNA | chr4:4866554-4868343 FORWARD	-0.192566	0.184179	0.969218	0.340953
AT5G42825	not assigned.unknown	unknown protein | chr5:17171964-17172742 FORWARD	-0.179869	-0.329699	1.61691	-0.504915
AT1G35220	not assigned.unknown	unknown protein | chr1:12908914-12914802 FORWARD	0.0926055	0.398365	1.24791	0.686351
AT3G14595	not assigned.unknown	unknown protein | chr3:4908948-4910476 FORWARD	-0.136518	-0.397353	1.01199	-0.400311
AT3G19550	not assigned.unknown	unknown protein | chr3:6787241-6788292 REVERSE	0	0	-2.24826	-1.77836
AT1G15350	not assigned.unknown	unknown protein | chr1:5278260-5279873 REVERSE	-0.401144	-0.241143	0.856682	-0.647412
AT1G52720	not assigned.unknown	unknown protein | chr1:19640899-19641665 FORWARD	-0.408624	-0.375435	2.05304	0.870394
AT1G52825	not assigned.unknown	unknown protein | chr1:19670489-19670967 REVERSE	-0.945226	-0.166666	-0.878681	-1.01746
AT3G54910	not assigned.unknown	FUNCTIONS IN: molecular_function unknown; INVOLVED IN: biological_process unknown; LOCATED IN: cellular_component unknown; CONTAINS InterPro DOMAIN/s: FBD (InterPro:IPR013596), FBD-like (InterPro:IPR006566), Leucine-rich repeat 2 (InterPro:IPR013101); BEST Arabidopsis thaliana protein match is: F-box family protein (TAIR:AT4G10400.2); Has 661 Blast hits to 647 proteins in 8 species: Archae - 0; B…	0.299901	0.208783	1.46297	0.75046
AT2G45860	not assigned.unknown	unknown protein | chr2:18874760-18875586 REVERSE	-0.455344	-0.551175	-0.91962	-0.552887
AT1G28510	not assigned.unknown	FUNCTIONS IN: molecular_function unknown; INVOLVED IN: biological_process unknown; LOCATED IN: cellular_component unknown; EXPRESSED IN: 23 plant structures; EXPRESSED DURING: 13 growth stages; CONTAINS InterPro DOMAIN/s: Optic atrophy 3-like (InterPro:IPR010754); BEST Arabidopsis thaliana protein match is: unknown protein (TAIR:AT3G58150.1); Has 279 Blast hits to 279 proteins in 116 species: Arc…	-0.343016	-0.491392	-0.814653	-0.290893
AT1G76955	not assigned.unknown	Expressed protein | chr1:28918810-28919545 REVERSE	1.65901	1.16277	2.96604	-2.3094
AT4G21140	not assigned.unknown	unknown protein | chr4:11277491-11278222 REVERSE	0.066552	-0.512538	-1.59586	-0.710031
AT2G46640	not assigned.unknown	unknown protein | chr2:19148730-19150995 FORWARD	0.773	1.57771	2.41194	-0.635619
AT2G23120	not assigned.unknown	FUNCTIONS IN: molecular_function unknown; INVOLVED IN: biological_process unknown; LOCATED IN: plasma membrane; EXPRESSED IN: 23 plant structures; EXPRESSED DURING: 14 growth stages; CONTAINS InterPro DOMAIN/s: Late embryogenesis abundant protein 18 (InterPro:IPR018930); BEST Arabidopsis thaliana protein match is: unknown protein (TAIR:AT2G23110.1); Has 25 Blast hits to 25 proteins in 6 species: …	-0.301742	0.0704996	0.890694	-0.613856
AT5G43725	not assigned.unknown	other RNA | chr5:17559541-17560062 FORWARD	-0.409332	0.236585	0.807386	-1.01338
AT3G49550	not assigned.unknown	unknown protein | chr3:18367909-18368900 FORWARD	0.215094	0.228284	1.97939	1.08927
AT1G61740	not assigned.unknown	unknown protein | chr1:22798069-22801073 REVERSE	-0.212152	-0.0955918	-0.843898	-0.271077
AT5G02480	not assigned.unknown	LOCATED IN: cellular_component unknown; EXPRESSED IN: 22 plant structures; EXPRESSED DURING: 13 growth stages; CONTAINS InterPro DOMAIN/s: Heat shock protein Hsp20 (InterPro:IPR002068), HSP20-like chaperone (InterPro:IPR008978); BEST Arabidopsis thaliana protein match is: SLT1 (sodium- and lithium-tolerant 1) (TAIR:AT2G37570.1); Has 60 Blast hits to 60 proteins in 8 species: Archae - 0; Bacteria …	0.30213	0.75744	0.789267	-0.521113
AT5G12470	not assigned.unknown	unknown protein | chr5:4044622-4047436 REVERSE	-0.0749431	-0.123519	-0.75245	-0.234915
AT2G05120	not assigned.unknown	LOCATED IN: chloroplast; EXPRESSED IN: 16 plant structures; EXPRESSED DURING: 9 growth stages; CONTAINS InterPro DOMAIN/s: Nup133, N-terminal (InterPro:IPR014908); Has 103 Blast hits to 103 proteins in 31 species: Archae - 0; Bacteria - 0; Metazoa - 79; Fungi - 0; Plants - 19; Viruses - 0; Other Eukaryotes - 5 (source: NCBI BLink). | chr2:1841909-1846858 REVERSE	0.0516414	-0.703841	-0.759249	-0.828245
AT2G19350	not assigned.unknown	unknown protein | chr2:8376202-8377343 FORWARD	-0.662809	-0.57341	1.38989	0.728475
AT5G10150	not assigned.unknown	unknown protein | chr5:3181983-3183865 REVERSE	-0.268521	0.508073	-1.01812	-0.346532
AT5G22450	not assigned.unknown	unknown protein | chr5:7437145-7443347 REVERSE	0.57115	0.672468	1.11567	0.41807
AT1G26620	not assigned.unknown	unknown protein | chr1:9195838-9199669 REVERSE	0.106996	0.710305	1.42362	0.758822
AT5G13880	not assigned.unknown	unknown protein | chr5:4477354-4478109 REVERSE	-0.229142	-0.165122	3.19401	1.69295
AT2G01080	not assigned.unknown	FUNCTIONS IN: molecular_function unknown; INVOLVED IN: biological_process unknown; LOCATED IN: plasma membrane; EXPRESSED IN: 14 plant structures; EXPRESSED DURING: 6 growth stages; CONTAINS InterPro DOMAIN/s: Harpin-induced 1 (InterPro:IPR010847); BEST Arabidopsis thaliana protein match is: unknown protein (TAIR:AT3G54200.1); Has 388 Blast hits to 387 proteins in 21 species: Archae - 0; Bacteria…	-0.209511	-0.72254	2.15575	0.983086
AT2G43720	not assigned.unknown	unknown protein | chr2:18123267-18124338 FORWARD	-0.99106	-0.238136	1.49928	0.874932
AT1G71850	not assigned.unknown	ubiquitin thiolesterase | chr1:27024732-27026363 REVERSE	-0.460824	-0.54889	-2.22068	-0.756204
AT5G08050	not assigned.unknown	FUNCTIONS IN: molecular_function unknown; INVOLVED IN: biological_process unknown; LOCATED IN: thylakoid, chloroplast thylakoid membrane, chloroplast; EXPRESSED IN: 21 plant structures; EXPRESSED DURING: 13 growth stages; CONTAINS InterPro DOMAIN/s: Protein of unknown function DUF1118 (InterPro:IPR009500), Uncharacterised conserved protein UCP022207 (InterPro:IPR016801); Has 41 Blast hits to 41 p…	-0.184054	-0.21014	-1.01478	0.199428
AT3G24740	not assigned.unknown	FUNCTIONS IN: molecular_function unknown; INVOLVED IN: biological_process unknown; LOCATED IN: cellular_component unknown; EXPRESSED IN: 24 plant structures; EXPRESSED DURING: 15 growth stages; CONTAINS InterPro DOMAIN/s: Protein of unknown function DUF1644 (InterPro:IPR012866); BEST Arabidopsis thaliana protein match is: zinc ion binding (TAIR:AT3G25910.1); Has 135 Blast hits to 134 proteins in …	0.224388	0.359418	1.45158	0.257453
AT3G51760	not assigned.unknown	unknown protein | chr3:19198146-19199498 REVERSE	0.19312	0.52015	0.903225	-0.511295
AT3G27250	not assigned.unknown	unknown protein | chr3:10061545-10062731 FORWARD	0.438463	1.54932	2.61344	-0.941027
AT2G35790	not assigned.unknown	unknown protein | chr2:15040679-15042123 FORWARD	-0.692992	-0.960062	-1.40138	-0.454912
AT1G53480	not assigned.unknown	Symbols: ATMRD1, MRD1 | unknown protein | chr1:19963214-19964712 REVERSE	0.749537	0.823599	1.94429	1.79207
AT4G20690	not assigned.unknown	unknown protein | chr4:11097242-11098024 REVERSE	-0.356522	-0.484908	2.04087	2.03512
AT1G78476	not assigned.unknown	unknown protein.	-1.29323	-2.02672	1.28926	-1.19835
AT2G01410	not assigned.unknown	FUNCTIONS IN: molecular_function unknown; INVOLVED IN: biological_process unknown; LOCATED IN: plasma membrane; EXPRESSED IN: 26 plant structures; EXPRESSED DURING: 15 growth stages; CONTAINS InterPro DOMAIN/s: Six-bladed beta-propeller, TolB-like (InterPro:IPR011042); BEST Arabidopsis thaliana protein match is: unknown protein (TAIR:AT2G16760.1); Has 77 Blast hits to 77 proteins in 22 species: A…	-0.163676	-0.111467	1.36583	0.643288
AT1G32190	not assigned.unknown	INVOLVED IN: N-terminal protein myristoylation; LOCATED IN: plasma membrane; EXPRESSED IN: 14 plant structures; EXPRESSED DURING: 8 growth stages; CONTAINS InterPro DOMAIN/s: Alpha/beta hydrolase fold-1 (InterPro:IPR000073); BEST Arabidopsis thaliana protein match is: unknown protein (TAIR:AT2G24320.1); Has 8192 Blast hits to 4778 proteins in 522 species: Archae - 0; Bacteria - 690; Metazoa - 533…	-0.291215	-0.653811	2.28035	1.77254
AT2G25270	not assigned.unknown	unknown protein | chr2:10759724-10762568 FORWARD	0.133201	0.231302	1.17055	0.984212
AT5G57410	not assigned.unknown	unknown protein | chr5:23264896-23267871 REVERSE	-0.399704	-0.665596	1.7299	1.28927
AT5G27860	not assigned.unknown	unknown protein | chr5:9874824-9876464 REVERSE	-0.115448	0.131899	1.29609	0.278038
AT4G13195	not assigned.unknown	Symbols: CLE44 | CLE44 (CLAVATA3/ESR-RELATED 44) | chr4:7662371-7663177 REVERSE	0.37085	-1.1497	1.92176	0.888213
AT3G23910	not assigned.unknown	unknown protein | chr3:8636427-8639442 REVERSE	-0.211476	-0.523305	1.43651	0.60283
AT1G45233	not assigned.unknown	unknown protein | chr1:17152934-17154843 FORWARD	-0.0272677	-0.594422	0.81375	0.494227
AT2G36485	not assigned.unknown	FUNCTIONS IN: molecular_function unknown; INVOLVED IN: biological_process unknown; LOCATED IN: chloroplast; EXPRESSED IN: 14 plant structures; EXPRESSED DURING: 6 growth stages; CONTAINS InterPro DOMAIN/s: ENTH/VHS (InterPro:IPR008942); BEST Arabidopsis thaliana protein match is: PCFS4 (PCF11P-SIMILAR PROTEIN 4); zinc ion binding (TAIR:AT4G04885.1); Has 87 Blast hits to 87 proteins in 38 species:…	0.711525	0.503426	0.763166	0.545559
AT5G06610	not assigned.unknown	unknown protein | chr5:2029897-2033723 FORWARD	0.708785	1.33132	2.27571	0.882605
AT3G55880	not assigned.unknown	unknown protein | chr3:20736571-20738913 FORWARD	-2.31669	-0.52576	1.74828	-1.60086
ATMG00030	not assigned.unknown	Symbols: ORF107A | hypothetical protein | chrM:11918-12241 FORWARD	0.985123	0.477791	3.16726	2.91733
AT3G54000	not assigned.unknown	FUNCTIONS IN: molecular_function unknown; INVOLVED IN: biological_process unknown; LOCATED IN: cellular_component unknown; EXPRESSED IN: 22 plant structures; EXPRESSED DURING: 12 growth stages; CONTAINS InterPro DOMAIN/s: Uncharacterised conserved protein UCP022260 (InterPro:IPR016802); BEST Arabidopsis thaliana protein match is: unknown protein (TAIR:AT5G59050.1); Has 43 Blast hits to 43 protein…	-0.334309	-0.157698	1.25822	-1.0014
AT4G40050	not assigned.unknown	signal transducer | chr4:18560860-18563838 REVERSE	0.337763	0.454773	0.829225	0.213618
AT5G62090	not assigned.unknown	FUNCTIONS IN: molecular_function unknown; INVOLVED IN: biological_process unknown; LOCATED IN: cellular_component unknown; EXPRESSED IN: 17 plant structures; EXPRESSED DURING: 10 growth stages; BEST Arabidopsis thaliana protein match is: SLK1 (SEUSS-LIKE 1); transcription regulator (TAIR:AT4G25520.1); Has 38202 Blast hits to 15459 proteins in 742 species: Archae - 6; Bacteria - 1392; Metazoa - 14…	0.0766578	0.199062	1.38719	0.413273
AT2G14878	not assigned.unknown		-0.102291	0.110425	0.829823	-0.56521
AT5G25265	not assigned.unknown	unknown protein | chr5:8754553-8756948 REVERSE	-0.0471313	0.30579	-0.837388	-0.566428
AT1G56660	not assigned.unknown	unknown protein | chr1:21237888-21240558 FORWARD	0.423977	0.934514	1.60238	1.03151
AT5G48660	not assigned.unknown	FUNCTIONS IN: molecular_function unknown; INVOLVED IN: intracellular protein transport; LOCATED IN: endomembrane system, integral to membrane, endoplasmic reticulum; CONTAINS InterPro DOMAIN/s: B-cell receptor-associated 31-like (InterPro:IPR008417); BEST Arabidopsis thaliana protein match is: unknown protein (TAIR:AT3G07190.1); Has 2128 Blast hits to 1846 proteins in 298 species: Archae - 50; Ba…	-0.261455	0.0576004	1.67715	0.802351
AT2G44280	not assigned.unknown	FUNCTIONS IN: molecular_function unknown; INVOLVED IN: biological_process unknown; LOCATED IN: cellular_component unknown; CONTAINS InterPro DOMAIN/s: Major facilitator superfamily, general substrate transporter (InterPro:IPR016196); BEST Arabidopsis thaliana protein match is: unknown protein (TAIR:AT3G60070.1); Has 781 Blast hits to 773 proteins in 246 species: Archae - 0; Bacteria - 563; Metazo…	0.443296	0.34977	1.386	0.951266
AT2G25964	not assigned.unknown	unknown protein | chr2:11070639-11071287 REVERSE	0.172985	0.136301	1.31451	-0.994113
AT2G30480	not assigned.unknown	unknown protein | chr2:12987876-12993403 REVERSE	-0.737832	-0.640251	1.45676	0.773751
AT2G40390	not assigned.unknown	unknown protein | chr2:16867293-16869089 FORWARD	-0.106481	0.160146	-3.04166	-0.981198
AT1G72480	not assigned.unknown	FUNCTIONS IN: molecular_function unknown; INVOLVED IN: biological_process unknown; LOCATED IN: Golgi apparatus; EXPRESSED IN: 22 plant structures; EXPRESSED DURING: 13 growth stages; CONTAINS InterPro DOMAIN/s: Transmembrane receptor, eukaryota (InterPro:IPR009637); BEST Arabidopsis thaliana protein match is: unknown protein (TAIR:AT2G01070.1); Has 422 Blast hits to 420 proteins in 121 species: A…	0.190121	0.312688	0.909004	0.255922
AT3G62900	not assigned.unknown	zinc ion binding | chr3:23249181-23254810 REVERSE	0.737825	0.737011	0.926482	0.297344
AT2G35820	not assigned.unknown	unknown protein | chr2:15050912-15052239 FORWARD	0.296326	0.379782	0.803717	-0.255167
AT4G03150	not assigned.unknown	unknown protein | chr4:1393614-1394574 REVERSE	0.198965	0.185835	0.841387	0.781182
AT5G55860	not assigned.unknown	unknown protein | chr5:22609532-22612393 FORWARD	0.405432	0.680537	0.991402	-0.807501
AT5G24735	not assigned.unknown	other RNA | chr5:8468331-8469262 REVERSE	-0.313673	0.106414	1.15671	-0.330556
AT2G38995	not assigned.unknown	FUNCTIONS IN: molecular_function unknown; INVOLVED IN: biological_process unknown; LOCATED IN: cellular_component unknown; CONTAINS InterPro DOMAIN/s: Protein of unknown function DUF1298 (InterPro:IPR009721), Uncharacterised protein family UPF0089 (InterPro:IPR004255); BEST Arabidopsis thaliana protein match is: WSD1; diacylglycerol O-acyltransferase/ long-chain-alcohol O-fatty-acyltransferase (T…	0.332384	0.40979	2.06878	1.15658
AT2G17990	not assigned.unknown	LOCATED IN: cellular_component unknown; EXPRESSED IN: 23 plant structures; EXPRESSED DURING: 15 growth stages; BEST Arabidopsis thaliana protein match is: kinectin-related (TAIR:AT5G66250.3); Has 6110 Blast hits to 4860 proteins in 486 species: Archae - 160; Bacteria - 541; Metazoa - 3188; Fungi - 404; Plants - 270; Viruses - 41; Other Eukaryotes - 1506 (source: NCBI BLink). | chr2:7826817-782875…	0.161604	0.592674	1.204	0.29756
AT5G64180	not assigned.unknown	unknown protein | chr5:25677080-25678357 FORWARD	-0.269003	-0.145595	1.22433	-0.597099
AT1G21010	not assigned.unknown	unknown protein | chr1:7346156-7346973 FORWARD	-0.821678	-1.98977	-1.74033	0.515993
AT1G77270	not assigned.unknown	unknown protein | chr1:29027778-29031285 FORWARD	-0.186324	-0.314136	1.77175	-1.18358
AT1G33102	not assigned.unknown	unknown protein | chr1:12002333-12002877 REVERSE	0.313301	0.214237	1.43107	-0.834365
AT5G49170	not assigned.unknown	unknown protein | chr5:19938576-19939571 REVERSE	0.0656989	0.355594	2.35074	1.35727
AT2G36430	not assigned.unknown	unknown protein | chr2:15290204-15291763 FORWARD	0.183815	0.439882	0.865096	-0.292499
AT1G55675	not assigned.unknown	unknown protein | chr1:20803704-20804573 REVERSE	-0.00174071	-0.263169	1.08271	-0.331534
AT5G17210	not assigned.unknown	unknown protein | chr5:5656383-5658147 FORWARD	-0.826992	-0.114054	1.28652	0.514394
AT5G62580	not assigned.unknown	binding | chr5:25119863-25122526 FORWARD	0.145189	0.307166	1.19225	0.381828
AT5G03210	not assigned.unknown	unknown protein | chr5:762787-763321 REVERSE	0	0.870292	5.5925	-1.22172
AT4G08867	not assigned.unknown	unknown protein | chr4:5660226-5660645 FORWARD	0.758712	1.87345	5.48575	1.04799
AT3G16750	not assigned.unknown	unknown protein | chr3:5701011-5702541 REVERSE	-0.703642	-0.191817	1.51255	0.951857
AT2G24290	not assigned.unknown	unknown protein | chr2:10338679-10340121 FORWARD	-0.362781	-0.185356	1.15851	0.650712
AT1G68220	not assigned.unknown	unknown protein | chr1:25570231-25571712 FORWARD	0.113429	0.0403423	2.50302	0.744131
AT1G54200	not assigned.unknown	unknown protein | chr1:20235712-20237065 FORWARD	0.710667	0.719699	1.58313	0.771088
AT1G61170	not assigned.unknown	unknown protein | chr1:22549638-22550675 FORWARD	-0.250146	-0.245843	1.07736	-0.660885
AT3G14452	not assigned.unknown	unknown protein | chr3:4851696-4851812 FORWARD	1.31584	1.28597	0.984224	-1.14273
AT5G05840	not assigned.unknown	unknown protein | chr5:1757098-1760666 REVERSE	1.32478	1.27851	3.62175	1.254
AT4G25315	not assigned.unknown	Expressed protein | chr4:12951360-12952870 REVERSE	-0.619117	-0.552129	-1.02569	-0.674639
AT3G18050	not assigned.unknown	unknown protein | chr3:6180859-6182854 FORWARD	0.269815	0.118523	-0.991684	-0.310189
AT1G08040	not assigned.unknown	unknown protein | chr1:2495342-2498764 REVERSE	0.468281	0.725983	1.44372	0.447333
AT3G02420	not assigned.unknown	unknown protein | chr3:495885-498841 REVERSE	-0.160365	-0.567958	0.913763	0.298028
AT4G36515	not assigned.unknown	unknown protein | chr4:17229554-17230296 REVERSE	-0.0101415	0.324749	1.16834	-0.426194
AT1G13650	not assigned.unknown	FUNCTIONS IN: molecular_function unknown; INVOLVED IN: biological_process unknown; LOCATED IN: cellular_component unknown; EXPRESSED IN: 15 plant structures; EXPRESSED DURING: 6 growth stages; BEST Arabidopsis thaliana protein match is: 18S pre-ribosomal assembly protein gar2-related (TAIR:AT2G03810.4); Has 3725 Blast hits to 1574 proteins in 203 species: Archae - 2; Bacteria - 168; Metazoa - 816…	-0.695726	-0.761273	-1.1686	0.723061
AT3G45443	not assigned.unknown	unknown protein | chr3:16667977-16669561 REVERSE	-0.103346	-0.252289	0.8481	0.355435
AT5G59080	not assigned.unknown	unknown protein | chr5:23847405-23848557 REVERSE	0.230896	-0.191766	-2.18605	-0.756799
AT5G50360	not assigned.unknown	unknown protein | chr5:20505180-20506338 REVERSE	0	0.870292	5.71479	-0.118958
AT1G05780	not assigned.unknown	unknown protein | chr1:1726608-1728404 FORWARD	-0.427023	-0.189806	0.835963	0.508717
AT3G60410	not assigned.unknown	unknown protein | chr3:22331485-22333652 FORWARD	0.0857559	0.0602189	0.790992	0.310103
AT5G62270	not assigned.unknown	FUNCTIONS IN: molecular_function unknown; INVOLVED IN: biological_process unknown; LOCATED IN: cellular_component unknown; BEST Arabidopsis thaliana protein match is: mucin-related (TAIR:AT2G02880.1); Has 48 Blast hits to 48 proteins in 16 species: Archae - 0; Bacteria - 0; Metazoa - 3; Fungi - 4; Plants - 40; Viruses - 0; Other Eukaryotes - 1 (source: NCBI BLink). | chr5:25012227-25014217 FORWARD	0.167293	-0.283509	-0.837933	-0.376122
AT5G18850	not assigned.unknown	unknown protein | chr5:6286847-6287590 FORWARD	0.125669	0.545486	1.14924	-0.303898
AT4G16008	not assigned.unknown	unknown protein | chr4:9067830-9068512 FORWARD	-0.716664	-0.158248	-1.1858	-0.513367
AT5G61340	not assigned.unknown	unknown protein | chr5:24662004-24663117 REVERSE	0.0896984	0.869652	-1.21361	-0.261434
AT2G37300	not assigned.unknown	unknown protein | chr2:15662599-15663445 REVERSE	0.264306	0.421399	1.98777	0.694217
AT3G54366	not assigned.unknown	Unknown gene | chr3:20132886-20133750 FORWARD	-0.31318	-0.0287621	1.12172	-0.473086
AT2G02410	not assigned.unknown	unknown protein | chr2:632640-634899 FORWARD	-0.0607955	0.246749	1.39832	0.766389
AT5G57270	not assigned.unknown	unknown protein | chr5:23200614-23203792 REVERSE	-0.0668637	-0.414643	0.97329	-0.359213
AT2G35075	not assigned.unknown	unknown protein | chr2:14786682-14789023 FORWARD	-0.305532	0.2929	0.879057	-1.11441
AT1G19330	not assigned.unknown	unknown protein | chr1:6680563-6683529 REVERSE	0.58901	0.732034	1.30926	-0.462131
AT2G40960	not assigned.unknown	nucleic acid binding | chr2:17095522-17097454 FORWARD	-0.454307	-0.286434	0.996179	0.519932
AT5G10110	not assigned.unknown	unknown protein | chr5:3166439-3168297 REVERSE	-0.292489	-0.753599	1.0719	0.512307
AT1G49840	not assigned.unknown	unknown protein | chr1:18452070-18454358 FORWARD	-0.736496	-0.680097	-0.841617	0.417465
AT1G47900	not assigned.unknown	unknown protein | chr1:17647144-17651035 REVERSE	0.378005	0.433984	0.84267	0.47066
AT1G80190	not assigned.unknown	Symbols: PSF1 | PSF1 (PARTNER OF SLD FIVE 1) | chr1:30159077-30161654 FORWARD	-0.126435	-0.728295	-1.08108	-0.495392
AT5G60030	not assigned.unknown	unknown protein | chr5:24172082-24172975 REVERSE	0.661394	0.850283	-0.844644	0.664749
AT1G50730	not assigned.unknown	unknown protein | chr1:18795275-18803263 FORWARD	0.120884	-0.0656143	1.24763	0.394665
AT2G32240	not assigned.unknown	FUNCTIONS IN: molecular_function unknown; INVOLVED IN: response to cadmium ion; LOCATED IN: plasma membrane; EXPRESSED IN: 25 plant structures; EXPRESSED DURING: 13 growth stages; CONTAINS InterPro DOMAIN/s: Prefoldin (InterPro:IPR009053); BEST Arabidopsis thaliana protein match is: unknown protein (TAIR:AT1G05320.3); Has 221693 Blast hits to 95553 proteins in 2574 species: Archae - 2848; Bacteri…	0.480927	0.549797	-1.64865	-0.290629
AT1G20890	not assigned.unknown	unknown protein | chr1:7265823-7267323 REVERSE	-0.229142	0.440132	0.76397	-0.950926
AT2G20835	not assigned.unknown	unknown protein | chr2:8970886-8971303 REVERSE	-0.677839	-0.917597	1.59639	-1.29398
AT2G01620	not assigned.unknown	Symbols: MEE11 | MEE11 (maternal effect embryo arrest 11) | chr2:278127-279296 FORWARD	-0.0795473	-0.0340416	0.755848	-0.168652
AT3G22270	not assigned.unknown	unknown protein | chr3:7874145-7878468 FORWARD	0.554496	0.478899	0.801102	0.396244
AT1G15400	not assigned.unknown	unknown protein | chr1:5295773-5296824 REVERSE	-0.624111	-0.00681013	0.874317	-0.28981
AT5G62950	not assigned.unknown	catalytic/ nucleotide binding | chr5:25262225-25263867 REVERSE	0.462549	0.722462	0.970096	0.5648
AT2G30432	not assigned.unknown	Symbols: TCL1 | TCL1 (TRICHOMELESS1); DNA binding | chr2:12968615-12970209 REVERSE	1.76447	-0.155246	-1.57638	-0.634909
AT3G12940	not assigned.unknown	unknown protein | chr3:4130007-4132467 REVERSE	0.255329	0.203963	1.10073	0.338629
AT5G37550	not assigned.unknown	unknown protein | chr5:14918901-14919868 REVERSE	0.480834	2.65904	1.49443	-0.468
AT1G26945	not assigned.unknown	Symbols: KDR | KDR (KIDARI); transcription regulator | chr1:9351454-9352761 FORWARD	0.53521	0.46295	1.02035	0.361314
AT3G24630	not assigned.unknown	unknown protein | chr3:8988398-8990873 FORWARD	0.245111	0.137474	2.05154	0.918615
AT1G11240	not assigned.unknown	unknown protein | chr1:3766754-3768294 REVERSE	-0.316916	-0.608986	-0.949884	-0.154005
AT5G27330	not assigned.unknown	LOCATED IN: endoplasmic reticulum; EXPRESSED IN: 22 plant structures; EXPRESSED DURING: 12 growth stages; CONTAINS InterPro DOMAIN/s: Prefoldin (InterPro:IPR009053); BEST Arabidopsis thaliana protein match is: unknown protein (TAIR:AT3G05130.1); Has 110457 Blast hits to 56483 proteins in 2051 species: Archae - 1653; Bacteria - 15111; Metazoa - 52441; Fungi - 7858; Plants - 4309; Viruses - 584; Ot…	0.564842	-0.233278	-1.45013	-0.264981
AT2G36220	not assigned.unknown	unknown protein | chr2:15192480-15193698 FORWARD	-0.841907	-1.70227	2.23279	-0.589874
AT5G14550	not assigned.unknown	unknown protein | chr5:4691006-4694055 REVERSE	0.0383436	0.554235	1.49938	-0.55354
AT5G17190	not assigned.unknown	unknown protein | chr5:5652218-5652983 FORWARD	1.07641e-05	0.0225182	1.32878	0.493542
AT2G23700	not assigned.unknown	unknown protein | chr2:10076369-10080232 REVERSE	0.262049	0.42793	0.826479	0.383176
AT4G27020	not assigned.unknown	unknown protein | chr4:13568432-13571474 REVERSE	-0.552386	-0.19192	0.81686	0.203219
AT4G18600	not assigned.unknown	Symbols: WAVE5, ATSCAR-LIKE, SCARL | WAVE5; protein binding | chr4:10239881-10247372 REVERSE	0.23254	-0.0359126	0.801014	0.198524
AT3G14060	not assigned.unknown	unknown protein | chr3:4657046-4657601 REVERSE	-1.35668	-0.856131	3.01313	1.17381
AT4G24840	not assigned.unknown	FUNCTIONS IN: molecular_function unknown; INVOLVED IN: protein transport, Golgi organization; LOCATED IN: vacuole; EXPRESSED IN: 23 plant structures; EXPRESSED DURING: 13 growth stages; CONTAINS InterPro DOMAIN/s: COG complex component, COG2 (InterPro:IPR009316); Has 214 Blast hits to 204 proteins in 99 species: Archae - 0; Bacteria - 0; Metazoa - 105; Fungi - 56; Plants - 22; Viruses - 0; Other …	-0.277696	-0.496736	0.788612	0.486444
AT5G04090	not assigned.unknown	unknown protein | chr5:1105410-1108265 REVERSE	0.46919	0.40513	1.44028	0.170307
AT1G80310	not assigned.unknown	sulfate transmembrane transporter | chr1:30194618-30196554 FORWARD	0.194625	0.403402	1.98609	-0.348211
AT5G17360	not assigned.unknown	FUNCTIONS IN: molecular_function unknown; INVOLVED IN: biological_process unknown; LOCATED IN: cellular_component unknown; EXPRESSED IN: 9 plant structures; EXPRESSED DURING: M germinated pollen stage, 4 anthesis, F mature embryo stage, petal differentiation and expansion stage, D bilateral stage; BEST Arabidopsis thaliana protein match is: ATP dependent DNA ligase family protein (TAIR:AT1G66730.…	-0.455166	0.369249	1.23585	-0.850247
AT5G24310	not assigned.unknown	Symbols: ABIL3 | ABIL3 (ABL INTERACTOR-LIKE PROTEIN 3) | chr5:8273546-8276526 FORWARD	-0.356681	-0.134909	0.963384	0.414618
AT4G32290	not assigned.unknown	unknown protein | chr4:15589674-15591164 REVERSE	0.259477	0.229682	1.29409	-0.403358
AT5G51720	not assigned.unknown	unknown protein | chr5:21009592-21010345 FORWARD	-1.29719	-1.46966	-4.8352	0.543645
AT1G47330	not assigned.unknown	FUNCTIONS IN: molecular_function unknown; INVOLVED IN: biological_process unknown; LOCATED IN: plasma membrane; EXPRESSED IN: 22 plant structures; EXPRESSED DURING: 13 growth stages; CONTAINS InterPro DOMAIN/s: Protein of unknown function DUF21 (InterPro:IPR002550), Cystathionine beta-synthase, core (InterPro:IPR000644); BEST Arabidopsis thaliana protein match is: CBS domain-containing protein (T…	0.71069	0.532776	1.07502	0.365307
AT3G25400	not assigned.unknown	FUNCTIONS IN: molecular_function unknown; INVOLVED IN: biological_process unknown; LOCATED IN: cellular_component unknown; EXPRESSED IN: 11 plant structures; EXPRESSED DURING: 6 growth stages; CONTAINS InterPro DOMAIN/s: NTP Pyrophosphohydrolase MazG-related, RS21-C6 (InterPro:IPR011394), EAR (InterPro:IPR009039), NTP pyrophosphohydrolase MazG, putative catalytic core (InterPro:IPR004518); Has 57…	-0.0886541	0.441388	1.62259	-0.617395
AT5G19875	not assigned.unknown	unknown protein | chr5:6718341-6718995 FORWARD	-0.148471	1.38349	2.24267	-0.518061
AT4G29310	not assigned.unknown	unknown protein | chr4:14437561-14439723 REVERSE	0.00518483	0.428729	-2.10954	-0.347682
AT5G13660	not assigned.unknown	unknown protein | chr5:4404604-4407166 FORWARD	0.109685	0.240469	1.58828	-0.42916
AT1G11880	not assigned.unknown	transferase, transferring hexosyl groups | chr1:4007705-4010433 REVERSE	-0.0368947	0.640487	1.13612	0.43528
AT5G03190	not assigned.unknown	Symbols: CPUORF47 | CPUORF47 (CONSERVED PEPTIDE UPSTREAM OPEN READING FRAME 47) | chr5:758374-760382 FORWARD	-0.071332	0.309252	1.84942	-0.147742
AT5G65960	not assigned.unknown	unknown protein | chr5:26385348-26387447 FORWARD	0.0783871	-0.0608838	0.974365	-0.253629
AT1G74640	not assigned.unknown	unknown protein | chr1:28032763-28034773 FORWARD	0.06618	-0.311347	-0.883233	-0.105562
AT3G23760	not assigned.unknown	FUNCTIONS IN: molecular_function unknown; INVOLVED IN: biological_process unknown; LOCATED IN: vacuole; EXPRESSED IN: 20 plant structures; EXPRESSED DURING: 13 growth stages; BEST Arabidopsis thaliana protein match is: transferase, transferring glycosyl groups (TAIR:AT4G14100.1); Has 63 Blast hits to 60 proteins in 11 species: Archae - 0; Bacteria - 0; Metazoa - 10; Fungi - 0; Plants - 51; Viruse…	-0.176841	-0.35661	0.859624	0.533603
AT3G14430	not assigned.unknown	unknown protein | chr3:4824196-4824837 REVERSE	0.0152144	-0.437445	1.404	0.392315
AT5G06830	not assigned.unknown	unknown protein | chr5:2116783-2119629 REVERSE	0.435545	0.12147	1.22799	0.359057
AT5G03830	not assigned.unknown	FUNCTIONS IN: molecular_function unknown; INVOLVED IN: biological_process unknown; LOCATED IN: mitochondrion; BEST Arabidopsis thaliana protein match is: p21Cip1-binding protein-related (TAIR:AT2G44510.1); Has 225 Blast hits to 225 proteins in 104 species: Archae - 0; Bacteria - 0; Metazoa - 94; Fungi - 68; Plants - 27; Viruses - 0; Other Eukaryotes - 36 (source: NCBI BLink). | chr5:1018666-10202…	-0.194041	0.315453	1.15886	-0.30047
AT1G63240	not assigned.unknown	unknown protein | chr1:23456021-23458661 REVERSE	0.376611	0.37074	2.13845	0.381776
AT5G37300	not assigned.unknown	Symbols: WSD1 | WSD1; diacylglycerol O-acyltransferase/ long-chain-alcohol O-fatty-acyltransferase | chr5:14767499-14770249 FORWARD	2.01437	2.65625	2.64472	-0.676007
AT3G50340	not assigned.unknown	unknown protein | chr3:18665094-18666672 REVERSE	0.434784	0.38501	1.26281	0.491898
AT2G24530	not assigned.unknown	unknown protein | chr2:10422569-10424113 FORWARD	0.54995	-0.00581519	1.36093	0.37451
AT3G53540	not assigned.unknown	unknown protein | chr3:19846647-19850968 REVERSE	0.352149	0.410819	1.47761	0.30462
AT2G44080	not assigned.unknown	Symbols: ARL | ARL (ARGOS-LIKE) | chr2:18237152-18238173 FORWARD	-0.196939	-0.318828	1.98797	-0.61825
AT1G09520	not assigned.unknown	protein binding / zinc ion binding | chr1:3070946-3072050 REVERSE	-0.45685	-0.458449	1.23008	0.309565
AT1G12380	not assigned.unknown	unknown protein | chr1:4214262-4217132 REVERSE	0.269673	0.845197	1.07311	0.527429
AT1G44000	not assigned.unknown	unknown protein | chr1:16708068-16709713 REVERSE	-0.256728	-0.0219591	-0.770424	-0.0829659
AT3G27310	not assigned.unknown	Symbols: PUX1 | PUX1 (PLANT UBX DOMAIN-CONTAINING PROTEIN 1) | chr3:10087201-10089101 REVERSE	-0.301421	-0.177213	0.899515	0.187064
AT5G24920	not assigned.unknown	Symbols: AtGDU5 | AtGDU5 (Arabidopsis thaliana GLUTAMINE DUMPER 5) | chr5:8584665-8585275 FORWARD	-1.66764	-0.49061	1.82222	-1.07016
AT4G03820	not assigned.unknown	unknown protein | chr4:1771887-1774422 REVERSE	1.13725	1.43952	0.888448	-0.33395
AT5G11890	not assigned.unknown	FUNCTIONS IN: molecular_function unknown; LOCATED IN: plasma membrane; EXPRESSED IN: 12 plant structures; EXPRESSED DURING: 6 growth stages; CONTAINS InterPro DOMAIN/s: Harpin-induced 1 (InterPro:IPR010847); BEST Arabidopsis thaliana protein match is: unknown protein (TAIR:AT1G17620.1); Has 455 Blast hits to 454 proteins in 19 species: Archae - 0; Bacteria - 0; Metazoa - 0; Fungi - 0; Plants - 45…	0.00285587	0.118204	1.15817	-0.282182
AT5G43403	not assigned.unknown	other RNA | chr5:17430539-17431765 REVERSE	0.449744	0.559693	1.63263	0.345803
AT1G51100	not assigned.unknown	unknown protein | chr1:18934308-18935193 FORWARD	-0.310581	-0.596821	-0.752179	0.0945685
AT3G61690	not assigned.unknown	unknown protein | chr3:22827884-22834048 FORWARD	0.482323	0.247037	0.873592	0.193218
AT5G22120	not assigned.unknown	unknown protein | chr5:7334378-7336814 REVERSE	0.0970683	0.294441	1.34134	-0.127816
AT2G21820	not assigned.unknown	unknown protein | chr2:9302885-9303247 REVERSE	0.12073	1.78597	5.4254	0.651247
AT4G35190	not assigned.unknown	unknown protein | chr4:16746599-16748266 FORWARD	-0.602284	1.4831	3.54363	0.151247
AT4G36280	not assigned.unknown	ATP-binding region, ATPase-like domain-containing protein | chr4:17165331-17169375 REVERSE	0.324784	1.3816	1.5654	-0.521156
AT1G12845	not assigned.unknown	unknown protein | chr1:4378939-4379516 REVERSE	-0.05327	-0.353584	3.1032	-0.679994
AT3G01160	not assigned.unknown	unknown protein | chr3:54541-57462 REVERSE	0.297099	-0.195324	-0.981403	-0.10833
AT4G27900	not assigned.unknown	FUNCTIONS IN: molecular_function unknown; INVOLVED IN: biological_process unknown; LOCATED IN: cellular_component unknown; EXPRESSED IN: 23 plant structures; EXPRESSED DURING: 13 growth stages; CONTAINS InterPro DOMAIN/s: CCT domain (InterPro:IPR010402); BEST Arabidopsis thaliana protein match is: unknown protein (TAIR:AT5G53420.1); Has 876 Blast hits to 876 proteins in 63 species: Archae - 0; Ba…	0.309222	0.572689	2.50841	0.331293
AT1G65000	not assigned.unknown	unknown protein | chr1:24147044-24148689 FORWARD	0.144448	0.523104	1.85157	0.331293
AT4G38550	not assigned.unknown	LOCATED IN: chloroplast; EXPRESSED IN: 21 plant structures; EXPRESSED DURING: 13 growth stages; CONTAINS InterPro DOMAIN/s: Phospholipase-like, arabidopsis (InterPro:IPR007942); BEST Arabidopsis thaliana protein match is: unknown protein (TAIR:AT2G20950.1); Has 2527 Blast hits to 1973 proteins in 273 species: Archae - 3; Bacteria - 103; Metazoa - 1039; Fungi - 619; Plants - 503; Viruses - 44; Oth…	0.512547	-0.0492021	1.15575	-0.463259
AT5G56520	not assigned.unknown	unknown protein | chr5:22885192-22886541 FORWARD	0.481637	0.628739	2.88006	0.448471
AT5G57785	not assigned.unknown	unknown protein | chr5:23408896-23409422 REVERSE	-0.691463	-0.742709	2.24742	0.239301
AT5G02550	not assigned.unknown	unknown protein | chr5:573054-573558 REVERSE	0.0658127	-0.304518	4.31861	0.597875
AT4G01915	not assigned.unknown	unknown protein | chr4:827237-828607 FORWARD	0.184873	0.339601	0.849956	-0.188201
AT1G50290	not assigned.unknown	unknown protein | chr1:18627559-18628434 REVERSE	0.163986	0.462592	0.909095	0.215732
AT1G79060	not assigned.unknown	unknown protein | chr1:29741748-29743600 FORWARD	-0.456447	-0.525898	-0.758319	0.279036
AT5G57345	not assigned.unknown	unknown protein | chr5:23229407-23230638 REVERSE	0.0708489	0.116504	-0.756045	0.0819477
AT5G06280	not assigned.unknown	unknown protein | chr5:1917641-1918887 REVERSE	0.846239	0.747813	0.830819	-0.115464
AT5G48500	not assigned.unknown	unknown protein | chr5:19652991-19654244 FORWARD	-0.0987787	0.45251	1.00189	0.422792
AT3G12150	not assigned.unknown	unknown protein | chr3:3876407-3878900 REVERSE	-0.25683	-0.226118	-1.64182	-0.448381
AT5G40790	not assigned.unknown	unknown protein | chr5:16330115-16331026 REVERSE	0.787516	1.20816	5.28577	-0.781075
AT5G48412	not assigned.unknown		0.10758	0.451009	1.97911	-0.489826
AT3G45160	not assigned.unknown	unknown protein | chr3:16533451-16534082 REVERSE	-1.19241	-0.332662	1.91541	-0.427909
AT1G73380	not assigned.unknown	unknown protein | chr1:27589032-27590879 FORWARD	-0.0298533	-0.299574	1.09153	-0.428984
AT5G63350	not assigned.unknown	unknown protein | chr5:25380000-25381183 REVERSE	-0.8162	0.969768	4.76929	0.921393
AT5G10060	not assigned.unknown	FUNCTIONS IN: molecular_function unknown; INVOLVED IN: biological_process unknown; LOCATED IN: endomembrane system; CONTAINS InterPro DOMAIN/s: Protein of unknown function DUF618 (InterPro:IPR006903), Regulation of nuclear pre-mRNA protein (InterPro:IPR006569), ENTH/VHS (InterPro:IPR008942); BEST Arabidopsis thaliana protein match is: unknown protein (TAIR:AT5G65180.1); Has 4531 Blast hits to 416…	0.324576	0.301076	1.19722	0.133669
AT5G02680	not assigned.unknown	ATP binding / aminoacyl-tRNA ligase/ nucleotide binding | chr5:605712-606765 FORWARD	0.0368108	0.561505	1.03931	-0.329995
AT1G67920	not assigned.unknown	unknown protein | chr1:25473544-25474140 FORWARD	0.583399	0.363771	3.72261	-0.645787
AT3G57280	not assigned.unknown	unknown protein | chr3:21193780-21195716 FORWARD	0.0331328	-0.822814	-1.6112	-0.162142
AT5G42090	not assigned.unknown	LOCATED IN: endomembrane system, integral to membrane; EXPRESSED IN: 24 plant structures; EXPRESSED DURING: 14 growth stages; CONTAINS InterPro DOMAIN/s: Transmembrane receptor, eukaryota (InterPro:IPR009637); BEST Arabidopsis thaliana protein match is: unknown protein (TAIR:AT3G09570.1); Has 303 Blast hits to 300 proteins in 77 species: Archae - 0; Bacteria - 0; Metazoa - 180; Fungi - 10; Plants…	0.0730408	0.128842	0.855201	-0.10865
AT1G53785	not assigned.unknown	unknown protein | chr1:20077798-20079002 REVERSE	0.252021	0.41109	0.954046	-0.196022
AT4G24200	not assigned.unknown	LOCATED IN: mitochondrion; EXPRESSED IN: 24 plant structures; EXPRESSED DURING: 14 growth stages; CONTAINS InterPro DOMAIN/s: TFIIS N-terminal (InterPro:IPR017923); BEST Arabidopsis thaliana protein match is: DNA binding / protein binding / transcription regulator (TAIR:AT3G48050.2); Has 1007 Blast hits to 471 proteins in 129 species: Archae - 0; Bacteria - 216; Metazoa - 191; Fungi - 150; Plants…	0.166877	0.192176	0.754281	0.257809
AT2G30010	not assigned.unknown	INVOLVED IN: biological_process unknown; EXPRESSED IN: 22 plant structures; EXPRESSED DURING: 13 growth stages; CONTAINS InterPro DOMAIN/s: Protein of unknown function DUF231, plant (InterPro:IPR004253); BEST Arabidopsis thaliana protein match is: PMR5 (POWDERY MILDEW RESISTANT 5) (TAIR:AT5G58600.1); Has 709 Blast hits to 698 proteins in 16 species: Archae - 0; Bacteria - 0; Metazoa - 0; Fungi - …	0.167719	0.262183	-1.24396	0.167902
AT1G64080	not assigned.unknown	unknown protein | chr1:23785021-23786800 REVERSE	0.269279	-0.203925	1.35074	-0.424041
AT5G18250	not assigned.unknown	unknown protein | chr5:6033702-6035380 FORWARD	-0.501001	-0.773255	-1.22068	-0.186352
AT3G49580	not assigned.unknown	Symbols: LSU1 | LSU1 (RESPONSE TO LOW SULFUR 1) | chr3:18375269-18375777 REVERSE	0.162019	1.01142	3.72644	-0.843859
AT5G23410	not assigned.unknown	FUNCTIONS IN: molecular_function unknown; INVOLVED IN: biological_process unknown; LOCATED IN: cellular_component unknown; BEST Arabidopsis thaliana protein match is: FKF1 (FLAVIN-BINDING, KELCH REPEAT, F BOX 1); signal transducer/ two-component sensor/ ubiquitin-protein ligase (TAIR:AT1G68050.1); Has 53 Blast hits to 53 proteins in 8 species: Archae - 0; Bacteria - 0; Metazoa - 0; Fungi - 0; Pla…	0.0940179	0.0317208	0.974967	-0.229485
AT3G03160	not assigned.unknown	unknown protein | chr3:729768-730467 FORWARD	-0.401082	-0.268016	0.828728	0.192829
AT2G17710	not assigned.unknown	unknown protein | chr2:7693596-7694746 FORWARD	0.170941	0.588003	2.16704	0.461836
AT1G17940	not assigned.unknown	FUNCTIONS IN: molecular_function unknown; INVOLVED IN: N-terminal protein myristoylation; LOCATED IN: cellular_component unknown; CONTAINS InterPro DOMAIN/s: BRO1 (InterPro:IPR004328); BEST Arabidopsis thaliana protein match is: unknown protein (TAIR:AT1G73390.3); Has 75 Blast hits to 75 proteins in 21 species: Archae - 0; Bacteria - 0; Metazoa - 0; Fungi - 22; Plants - 53; Viruses - 0; Other Euk…	0.0279831	0.0832124	2.64275	0.33221
AT1G67140	not assigned.unknown	Symbols: SWEETIE | SWEETIE (SWEETIE); binding | chr1:25100908-25117372 REVERSE	0.0033334	0.214241	0.818502	0.16293
AT4G16060	not assigned.unknown	unknown protein | chr4:9094403-9096353 FORWARD	0.413577	0.0426322	0.879284	0.233196
AT4G10470	not assigned.unknown	unknown protein | chr4:6476014-6477883 FORWARD	0.214576	0.135568	0.829575	0.136489
AT4G28020	not assigned.unknown	unknown protein | chr4:13933232-13935315 REVERSE	-0.481167	0.381038	1.2658	-0.301117
AT2G34340	not assigned.unknown	unknown protein | chr2:14488786-14489602 REVERSE	-1.91902	-0.55211	-1.94597	-0.35595
AT4G31410	not assigned.unknown	unknown protein | chr4:15243723-15245838 FORWARD	-0.0227295	0.185097	0.782908	0.26576
AT2G42670	not assigned.unknown	unknown protein | chr2:17771776-17774647 REVERSE	0.205424	-0.237989	1.14564	0.192689
AT5G46400	not assigned.unknown	Symbols: AT PRP39-2, PRP39-2 | PRP39-2 | chr5:18820032-18824650 FORWARD	0.475978	0.572111	0.808231	-0.13368
AT2G39580	not assigned.unknown	unknown protein | chr2:16510425-16517073 FORWARD	0.232313	0.379208	1.2412	0.0649381
AT5G43950	not assigned.unknown	unknown protein | chr5:17686500-17688668 REVERSE	0.648633	0.70734	1.67235	0.553385
AT4G36210	not assigned.unknown	unknown protein | chr4:17130246-17134656 FORWARD	0.288787	0.356295	0.834935	-0.0922306
AT2G45380	not assigned.unknown	FUNCTIONS IN: molecular_function unknown; INVOLVED IN: biological_process unknown; LOCATED IN: cellular_component unknown; EXPRESSED IN: inflorescence meristem, flower, cultured cell; EXPRESSED DURING: petal differentiation and expansion stage; BEST Arabidopsis thaliana protein match is: calcium ion binding (TAIR:AT4G34070.1); Has 72 Blast hits to 71 proteins in 18 species: Archae - 0; Bacteria -…	0.140214	0.544429	1.28225	-0.22912
AT3G05830	not assigned.unknown	Encodes alpha-helical IF (intermediate filament)-like protein. | chr3:1736680-1738664 FORWARD	0.323459	0.501687	0.959409	-0.225479
AT4G20170	not assigned.unknown	unknown protein | chr4:10896679-10899141 FORWARD	0.79354	0.627048	0.897481	0.139535
AT5G39410	not assigned.unknown	binding / catalytic | chr5:15768193-15770410 REVERSE	0.74895	-0.440132	2.57274	0.467568
AT2G04340	not assigned.unknown	unknown protein | chr2:1513512-1515540 FORWARD	-0.474027	-0.121979	0.894229	-0.271379
AT5G06270	not assigned.unknown	unknown protein | chr5:1912550-1913674 FORWARD	-0.343905	-0.28774	1.93038	-0.364769
AT1G13970	not assigned.unknown	unknown protein | chr1:4779523-4782542 REVERSE	-0.147555	0.549542	3.81057	0.214657
AT3G57780	not assigned.unknown	EXPRESSED IN: 20 plant structures; EXPRESSED DURING: 13 growth stages; BEST Arabidopsis thaliana protein match is: nucleolar protein gar2-related (TAIR:AT2G42320.2); Has 3024 Blast hits to 2177 proteins in 255 species: Archae - 2; Bacteria - 181; Metazoa - 988; Fungi - 289; Plants - 172; Viruses - 72; Other Eukaryotes - 1320 (source: NCBI BLink). | chr3:21399766-21402326 REVERSE	0.253062	0.550731	2.02807	0.577237
AT4G03200	not assigned.unknown	catalytic | chr4:1408159-1412756 FORWARD	0.593697	0.680829	0.778449	-0.141237
AT5G15190	not assigned.unknown	unknown protein | chr5:4932850-4933577 REVERSE	0.347155	0.319246	2.25924	-0.400259
AT4G37190	not assigned.unknown	INVOLVED IN: protein polymerization; LOCATED IN: cytosol, plasma membrane; EXPRESSED IN: 20 plant structures; EXPRESSED DURING: 13 growth stages; CONTAINS InterPro DOMAIN/s: Beta tubulin, autoregulation binding site (InterPro:IPR013838), Tubulin/FtsZ, GTPase (InterPro:IPR003008); Has 251 Blast hits to 250 proteins in 111 species: Archae - 0; Bacteria - 0; Metazoa - 122; Fungi - 89; Plants - 28; V…	-0.147223	-0.132376	-0.969287	-0.350303
AT3G24750	not assigned.unknown	unknown protein | chr3:9036268-9037757 FORWARD	0.12073	0.870292	5.87441	-0.482205
AT1G27200	not assigned.unknown	unknown protein | chr1:9449549-9451750 REVERSE	0.149861	0.672674	1.96173	0.253307
AT2G29525	not assigned.unknown	FUNCTIONS IN: molecular_function unknown; INVOLVED IN: biological_process unknown; LOCATED IN: cellular_component unknown; BEST Arabidopsis thaliana protein match is: phosphatidic acid phosphatase-related / PAP2-related (TAIR:AT3G54020.1); Has 352 Blast hits to 352 proteins in 78 species: Archae - 0; Bacteria - 4; Metazoa - 245; Fungi - 0; Plants - 50; Viruses - 0; Other Eukaryotes - 53 (source: …	-0.577273	0.0687327	0.897228	-0.214627
AT5G38380	not assigned.unknown	FUNCTIONS IN: molecular_function unknown; INVOLVED IN: biological_process unknown; LOCATED IN: cellular_component unknown; EXPRESSED IN: 22 plant structures; EXPRESSED DURING: 14 growth stages; BEST Arabidopsis thaliana protein match is: cation efflux family protein (TAIR:AT2G04620.1); Has 90 Blast hits to 90 proteins in 28 species: Archae - 0; Bacteria - 0; Metazoa - 66; Fungi - 0; Plants - 18; …	0.0290257	-0.181414	1.00327	0.212163
AT1G54920	not assigned.unknown	unknown protein | chr1:20470753-20475158 FORWARD	0.000159109	0.397999	0.753906	-0.182713
AT5G25470	not assigned.unknown	DNA binding | chr5:8865651-8867637 REVERSE	-1.04341	0.742558	2.19083	0.628189
AT4G25990	not assigned.unknown	Symbols: CIL | CIL | chr4:13191690-13193543 REVERSE	0.0448786	-0.534917	2.58567	-0.216478
AT1G24575	not assigned.unknown	unknown protein | chr1:8711036-8711528 REVERSE	-0.486203	0.627631	0.956081	0.174465
AT5G11730	not assigned.unknown	unknown protein | chr5:3780311-3782713 FORWARD	0.146407	-0.343483	0.853762	-0.223208
AT1G48440	not assigned.unknown	unknown protein | chr1:17906987-17908534 FORWARD	-0.337083	-0.306264	0.901753	0.131852
AT5G45410	not assigned.unknown	unknown protein | chr5:18401908-18403800 REVERSE	-0.809179	-0.997513	-2.74114	0.135947
AT1G22060	not assigned.unknown	LOCATED IN: vacuole; EXPRESSED IN: 23 plant structures; EXPRESSED DURING: 13 growth stages; BEST Arabidopsis thaliana protein match is: F-box family protein (TAIR:AT1G22000.1); Has 67094 Blast hits to 30189 proteins in 1408 species: Archae - 880; Bacteria - 6261; Metazoa - 35085; Fungi - 5326; Plants - 2622; Viruses - 293; Other Eukaryotes - 16627 (source: NCBI BLink). | chr1:7773063-7780586 REVE…	0.584367	0.640513	0.959784	0.125476
AT1G68390	not assigned.unknown	unknown protein | chr1:25642734-25645607 FORWARD	-0.575807	1.70559	1.73838	-0.575021
AT2G23093	not assigned.unknown	FUNCTIONS IN: molecular_function unknown; INVOLVED IN: biological_process unknown; LOCATED IN: endomembrane system; CONTAINS InterPro DOMAIN/s: Protein of unknown function DUF791 (InterPro:IPR008509), Major facilitator superfamily, general substrate transporter (InterPro:IPR016196); BEST Arabidopsis thaliana protein match is: unknown protein (TAIR:AT3G49310.1); Has 251 Blast hits to 248 proteins …	0.326152	-0.0460581	1.84588	0.543435
AT4G12590	not assigned.unknown	unknown protein | chr4:7451004-7453088 REVERSE	0.154434	-0.0115734	0.954391	-0.111519
AT2G46490	not assigned.unknown	unknown protein | chr2:19079406-19080053 FORWARD	-0.149935	0.0547448	1.58073	-0.336448
AT1G75810	not assigned.unknown	unknown protein | chr1:28461664-28462366 FORWARD	-0.632992	-0.0820375	1.50781	-0.170998
AT4G29110	not assigned.unknown	unknown protein | chr4:14348801-14349701 FORWARD	-0.240547	0.278087	2.2592	-0.342164
AT2G03350	not assigned.unknown	unknown protein | chr2:1019579-1021186 REVERSE	-0.0797554	0.194846	-0.792035	-0.094345
AT4G37080	not assigned.unknown	unknown protein | chr4:17473272-17476952 FORWARD	0.264865	0.311665	-0.912862	0.0849218
AT1G27930	not assigned.unknown	unknown protein | chr1:9731260-9732719 REVERSE	-0.0117725	-0.598299	1.02025	0.148984
AT4G23720	not assigned.unknown	unknown protein | chr4:12358675-12359857 FORWARD	1.43657	0.370292	2.45571	0.946628
AT1G30757	not assigned.unknown	unknown protein | chr1:10909150-10909784 FORWARD	1.7522	1.95344	2.2667	-0.676101
AT5G15600	not assigned.unknown	Symbols: SP1L4 | SP1L4 (SPIRAL1-LIKE4) | chr5:5078200-5079091 FORWARD	-0.502092	-0.648532	-3.25486	-0.136659
AT1G16515	not assigned.unknown	unknown protein | chr1:5647549-5647813 REVERSE	0.9537	1.7214	2.77175	-0.389229
AT5G11550	not assigned.unknown	binding | chr5:3708009-3709246 REVERSE	0.230672	0.142065	1.19468	0.194051
AT2G46000	not assigned.unknown	unknown protein | chr2:18921024-18922179 REVERSE	0.217158	0.382494	1.61985	0.42032
AT3G21610	not assigned.unknown	FUNCTIONS IN: molecular_function unknown; INVOLVED IN: biological_process unknown; LOCATED IN: cellular_component unknown; EXPRESSED IN: 23 plant structures; EXPRESSED DURING: 15 growth stages; CONTAINS InterPro DOMAIN/s: Acid phosphatase/vanadium-dependent haloperoxidase related (InterPro:IPR003832); BEST Arabidopsis thaliana protein match is: unknown protein (TAIR:AT1G67600.1); Has 626 Blast hi…	-0.083198	0.365141	0.878004	-0.123987
AT2G36420	not assigned.unknown	unknown protein | chr2:15286498-15288990 FORWARD	0.383373	-0.0847932	1.59658	-0.451084
AT5G58510	not assigned.unknown	unknown protein | chr5:23648153-23654552 REVERSE	0.00174939	0.190796	1.20246	-0.127552
AT3G52105	not assigned.unknown	unknown protein | chr3:19323332-19323827 FORWARD	-0.101999	0.278165	1.04646	-0.121397
AT4G35920	not assigned.unknown	Symbols: MCA1 | MCA1 (mid1-complementing activity 1) | chr4:17011788-17015256 REVERSE	0.13212	0.313185	0.751023	0.0873943
AT4G15710	not assigned.unknown	unknown protein | chr4:8940292-8940858 FORWARD	0	0	-2.79535	-0.291735
AT5G10730	not assigned.unknown	binding / catalytic/ coenzyme binding | chr5:3390614-3393178 REVERSE	-0.108048	0.362345	1.30924	0.21471
AT3G13845	not assigned.unknown	unknown protein | chr3:4557321-4558579 REVERSE	-0.354835	0.0674716	-0.817308	-0.113573
AT4G36980	not assigned.unknown	unknown protein | chr4:17433643-17437069 REVERSE	0.294562	0.566451	1.01812	0.0570154
AT5G62440	not assigned.unknown	Encodes a protein DOMINO1 that belongs to a plant-specific gene family sharing a common motif present in the tomato DEFECTIVE CHLOROPLASTS AND LEAVES (LeDCL) protein. DOMINO1 is located in the nucleus. Arabidopsis embryos carrying the domino1 mutation grow slowly in comparison with wild type embryos and reach only the globular stage at desiccation. The primary defect of the mutation at the cellul…	-0.279975	-0.921206	-0.976285	-0.197378
AT3G06070	not assigned.unknown	unknown protein | chr3:1831057-1831923 REVERSE	-0.427883	-0.550909	-2.6342	-0.621158
AT3G05320	not assigned.unknown	unknown protein | chr3:1513450-1514895 REVERSE	0.375452	0.202507	-3.07674	-0.338319
AT5G42030	not assigned.unknown	Symbols: ABIL4 | ABIL4 (ABL INTERACTOR-LIKE PROTEIN 4) | chr5:16811384-16813183 REVERSE	0.222097	0.426477	0.782402	-0.154177
AT1G07985	not assigned.unknown	Expressed protein | chr1:2475405-2476155 FORWARD	0.554136	1.72622	4.91328	0.396744
AT3G26440	not assigned.unknown	unknown protein | chr3:9676982-9679900 FORWARD	0.0688327	1.99809	2.23839	-0.211902
AT4G23790	not assigned.unknown	unknown protein | chr4:12387840-12389791 FORWARD	0.531936	0.411631	1.13479	-0.114334
AT4G14200	not assigned.unknown	unknown protein | chr4:8185370-8188783 REVERSE	0.261983	0.111218	1.5734	0.290729
AT3G10250	not assigned.unknown	unknown protein | chr3:3167951-3170931 REVERSE	-0.177368	0.409643	1.11875	-0.155113
AT1G80120	not assigned.unknown	unknown protein | chr1:30139101-30140204 FORWARD	1.55199	0.99889	1.74178	-0.187422
AT1G13390	not assigned.unknown	unknown protein | chr1:4592829-4593683 REVERSE	0.322747	-0.13788	1.01957	-0.13059
AT5G54530	not assigned.unknown	unknown protein | chr5:22152725-22154429 FORWARD	0.340135	-0.0458087	1.54691	0.280551
AT1G61240	not assigned.unknown	unknown protein | chr1:22582178-22585203 FORWARD	0.150221	0.575348	1.47619	0.330707
AT1G11210	not assigned.unknown	unknown protein | chr1:3755677-3756998 REVERSE	0.161636	0.063461	3.40335	-0.22742
AT1G62330	not assigned.unknown	unknown protein | chr1:23046893-23050193 FORWARD	-0.176412	-0.181852	1.04082	0.106252
AT1G29240	not assigned.unknown	unknown protein | chr1:10216779-10219846 REVERSE	-0.249868	-0.499125	2.86496	-0.255741
AT1G16840	not assigned.unknown	unknown protein | chr1:5762713-5764034 REVERSE	0.0742841	-0.257319	1.14064	0.183347
AT5G03545	not assigned.unknown	unknown protein | chr5:894706-895400 FORWARD	-0.345117	-0.424845	4.20832	0.899178
AT2G03800	not assigned.unknown	Symbols: GEK1 | GEK1 (GEKO1); D-aminoacyl-tRNA deacylase | chr2:1156713-1158934 FORWARD	-0.0722955	0.0711641	-0.837767	-0.108311
AT1G50890	not assigned.unknown	binding | chr1:18862171-18866039 REVERSE	-0.823527	-0.236911	-1.03101	0.109344
AT1G08580	not assigned.unknown	unknown protein | chr1:2715079-2716404 REVERSE	-0.418073	-0.631751	-1.03136	0.132587
AT5G56220	not assigned.unknown	nucleoside-triphosphatase/ nucleotide binding | chr5:22754818-22757920 FORWARD	0.845604	0.73256	1.8926	0.46261
AT1G35210	not assigned.unknown	unknown protein | chr1:12896652-12897402 REVERSE	0.296783	-1.1922	-2.54842	-0.256586
AT4G30097	not assigned.unknown	unknown protein | chr4:14713518-14713661 REVERSE	0.235982	0.785969	1.98403	0.73911
AT5G26760	not assigned.unknown	unknown protein | chr5:9403680-9407301 REVERSE	-0.18317	-0.0711679	0.816909	0.15056
AT4G01883	not assigned.unknown	LOCATED IN: chloroplast; CONTAINS InterPro DOMAIN/s: Streptomyces cyclase/dehydrase (InterPro:IPR005031); BEST Arabidopsis thaliana protein match is: unknown protein (TAIR:AT1G02475.1); Has 320 Blast hits to 320 proteins in 96 species: Archae - 0; Bacteria - 186; Metazoa - 0; Fungi - 0; Plants - 29; Viruses - 0; Other Eukaryotes - 105 (source: NCBI BLink). | chr4:813068-815170 FORWARD	-0.272444	-0.261184	-1.21196	0.0550247
AT2G40400	not assigned.unknown	unknown protein | chr2:16869334-16872757 FORWARD	-0.272633	-0.429337	-1.1928	-0.0296647
AT4G37420	not assigned.unknown	unknown protein | chr4:17593123-17594889 FORWARD	1.58814	3.32182	5.67622	-0.517595
AT3G51980	not assigned.unknown	binding | chr3:19285572-19287552 REVERSE	-0.095854	0.215946	0.768101	-0.100236
AT5G41810	not assigned.unknown	unknown protein | chr5:16738067-16739663 FORWARD	0.00447291	-0.0229933	1.52504	0.126467
AT5G53160	not assigned.unknown	unknown protein | chr5:21560718-21562260 FORWARD	-0.547141	-0.571824	-0.90614	-0.0464714
AT1G70160	not assigned.unknown	unknown protein | chr1:26419949-26422529 FORWARD	0.101968	0.15728	0.930451	-0.158944
AT3G13510	not assigned.unknown	unknown protein | chr3:4403500-4406091 FORWARD	-0.133017	0.319309	0.887435	0.143893
AT3G21700	not assigned.unknown	Symbols: SGP2 | SGP2; GTP binding | chr3:7644350-7646355 FORWARD	0.240185	0.392917	1.72698	-0.152261
AT3G55990	not assigned.unknown	Symbols: ESK1 | ESK1 (ESKIMO 1) | chr3:20780315-20783233 FORWARD	0.749306	0.981454	0.79517	0.243996
AT2G27340	not assigned.unknown	FUNCTIONS IN: molecular_function unknown; INVOLVED IN: biological_process unknown; LOCATED IN: endomembrane system; CONTAINS InterPro DOMAIN/s: N-acetylglucosaminyl phosphatidylinositol deacetylase (InterPro:IPR003737); BEST Arabidopsis thaliana protein match is: N-acetylglucosaminyl-phosphatidylinositol de-N-acetylase-related (TAIR:AT3G58130.2); Has 332 Blast hits to 330 proteins in 157 species:…	-0.10599	0.568397	1.28192	-0.10605
AT4G02005	not assigned.unknown	other RNA | chr4:876908-879181 REVERSE	-0.0571869	0.119263	1.36674	0.174504
AT1G56230	not assigned.unknown	unknown protein | chr1:21046009-21049045 REVERSE	0.056489	0.138197	1.24691	-0.146813
AT2G02370	not assigned.unknown	FUNCTIONS IN: molecular_function unknown; INVOLVED IN: biological_process unknown; LOCATED IN: cellular_component unknown; EXPRESSED IN: 22 plant structures; EXPRESSED DURING: 13 growth stages; CONTAINS InterPro DOMAIN/s: SNARE associated Golgi protein (InterPro:IPR015414); BEST Arabidopsis thaliana protein match is: unknown protein (TAIR:AT1G12450.1); Has 1745 Blast hits to 1745 proteins in 446 …	-0.18519	0.028384	1.1433	-0.116537
AT2G43540	not assigned.unknown	unknown protein | chr2:18072371-18072963 FORWARD	0.184172	-0.146981	1.67164	0.333674
AT1G02290	not assigned.unknown	unknown protein | chr1:450527-452737 REVERSE	0.53181	0.375769	1.4541	0.265651
AT3G50430	not assigned.unknown	unknown protein | chr3:18713697-18717409 FORWARD	0.217475	-0.0814478	1.62051	0.400265
AT5G64880	not assigned.unknown	unknown protein | chr5:25932290-25934156 FORWARD	-0.313306	-0.0779647	1.19351	0.107449
AT3G15095	not assigned.unknown	unknown protein | chr3:5081780-5084081 FORWARD	0.679139	0.687741	1.12827	-0.193998
AT3G58670	not assigned.unknown	unknown protein | chr3:21703390-21706079 REVERSE	-0.252858	-0.116675	1.02667	0.100416
AT2G12461	not assigned.unknown	unknown protein | chr2:5049953-5050087 REVERSE	0.513797	0.284211	2.48131	0.223689
AT5G27830	not assigned.unknown	FUNCTIONS IN: molecular_function unknown; INVOLVED IN: response to oxidative stress; LOCATED IN: endomembrane system; EXPRESSED IN: 22 plant structures; EXPRESSED DURING: 13 growth stages; CONTAINS InterPro DOMAIN/s: Folate receptor, conserved region (InterPro:IPR018143); Has 46 Blast hits to 46 proteins in 18 species: Archae - 0; Bacteria - 0; Metazoa - 16; Fungi - 0; Plants - 14; Viruses - 0; O…	0.0707858	-0.0217376	1.16363	0.13336
AT1G70100	not assigned.unknown	unknown protein | chr1:26403083-26406119 FORWARD	-0.117325	0.113414	0.934554	0.164978
AT5G52870	not assigned.unknown	unknown protein | chr5:21427947-21429447 REVERSE	0.107647	0.147269	1.20224	0.145384
AT1G69360	not assigned.unknown	unknown protein | chr1:26072284-26076254 REVERSE	-0.0950436	0.0691657	1.22383	-0.366279
AT3G61280	not assigned.unknown	FUNCTIONS IN: molecular_function unknown; INVOLVED IN: biological_process unknown; LOCATED IN: cellular_component unknown; CONTAINS InterPro DOMAIN/s: Lipopolysaccharide-modifying protein (InterPro:IPR006598), Protein of unknown function DUF821, CAP10-like (InterPro:IPR008539); BEST Arabidopsis thaliana protein match is: unknown protein (TAIR:AT3G61290.1); Has 467 Blast hits to 463 proteins in 98…	-0.362137	-0.8162	4.72118	-0.377232
AT5G54145	not assigned.unknown	unknown protein | chr5:21972465-21973083 FORWARD	-0.0065838	-0.048846	1.31649	-0.229158
AT1G15830	not assigned.unknown	unknown protein | chr1:5448726-5450177 FORWARD	-0.0196123	0.714504	-2.05558	-0.144769
AT1G76020	not assigned.unknown	INVOLVED IN: biological_process unknown; LOCATED IN: cell wall, vacuole; EXPRESSED IN: 22 plant structures; EXPRESSED DURING: 13 growth stages; CONTAINS InterPro DOMAIN/s: Thioredoxin fold (InterPro:IPR012335), Thioredoxin-like fold (InterPro:IPR012336); BEST Arabidopsis thaliana protein match is: unknown protein (TAIR:AT1G20225.1); Has 118 Blast hits to 116 proteins in 37 species: Archae - 0; Ba…	0.505987	0.480334	0.882952	0.0896498
AT2G32320	not assigned.unknown	FUNCTIONS IN: molecular_function unknown; INVOLVED IN: biological_process unknown; LOCATED IN: cellular_component unknown; CONTAINS InterPro DOMAIN/s: tRNAHis guanylyltransferase (InterPro:IPR007537); BEST Arabidopsis thaliana protein match is: unknown protein (TAIR:AT2G31580.1). | chr2:13726819-13731767 FORWARD	0.353329	0.60766	0.808604	0.0717754
AT1G60640	not assigned.unknown	unknown protein | chr1:22337375-22339672 REVERSE	0.172268	-0.287953	-1.06443	0.150662
AT3G48115	not assigned.unknown	other RNA | chr3:17771184-17772926 REVERSE	-0.310003	0.272167	1.20786	-0.105994
AT3G06020	not assigned.unknown	unknown protein | chr3:1813267-1814169 FORWARD	-0.455166	-0.118296	-1.7792	0.103554
AT4G04925	not assigned.unknown	unknown protein | chr4:2506163-2506786 FORWARD	-0.025704	-0.699575	1.2987	0.205346
AT4G35560	not assigned.unknown	FUNCTIONS IN: molecular_function unknown; LOCATED IN: CUL4 RING ubiquitin ligase complex; EXPRESSED IN: 20 plant structures; EXPRESSED DURING: 7 growth stages; CONTAINS InterPro DOMAIN/s: WD40 repeat-like (InterPro:IPR011046), WD40 repeat (InterPro:IPR001680), WD40/YVTN repeat-like (InterPro:IPR015943), Lethal giant larvae (Lgl) like, C-terminal (InterPro:IPR013905); BEST Arabidopsis thaliana pro…	0.457962	0.612	1.13164	-0.0644645
AT1G71360	not assigned.unknown	FUNCTIONS IN: molecular_function unknown; INVOLVED IN: biological_process unknown; LOCATED IN: mitochondrion; CONTAINS InterPro DOMAIN/s: Sad1/UNC-like, C-terminal (InterPro:IPR012919), Galactose-binding like (InterPro:IPR008979); BEST Arabidopsis thaliana protein match is: unknown protein (TAIR:AT1G22882.1); Has 9785 Blast hits to 6992 proteins in 496 species: Archae - 108; Bacteria - 691; Metaz…	0.533851	0.670877	0.86697	0.127365
AT1G05870	not assigned.unknown	unknown protein | chr1:1772211-1773293 REVERSE	0.16233	0.493066	1.16705	-0.0844416
AT3G29575	not assigned.unknown	Symbols: AFP3 | AFP3 (ABI FIVE BINDING PROTEIN 3) | chr3:11382214-11384004 REVERSE	-0.545071	0.570009	1.97016	-0.0632634
AT1G32583	not assigned.unknown	FUNCTIONS IN: molecular_function unknown; INVOLVED IN: biological_process unknown; LOCATED IN: endomembrane system; BEST Arabidopsis thaliana protein match is: TPD1 (TAPETUM DETERMINANT 1) (TAIR:AT4G24972.1); Has 78 Blast hits to 76 proteins in 9 species: Archae - 0; Bacteria - 0; Metazoa - 0; Fungi - 0; Plants - 78; Viruses - 0; Other Eukaryotes - 0 (source: NCBI BLink). | chr1:11785806-11788286…	-1.24663	0.729756	1.42244	0.122028
AT5G48040	not assigned.unknown	ubiquitin thiolesterase | chr5:19470139-19472445 FORWARD	-0.0659661	0.303988	0.949558	-0.0965147
AT5G66420	not assigned.unknown	LOCATED IN: cellular_component unknown; EXPRESSED IN: 23 plant structures; EXPRESSED DURING: 13 growth stages; CONTAINS InterPro DOMAIN/s: Uncharacterised conserved protein UCP033271 (InterPro:IPR008322), TIM-barrel signal transduction protein, predicted (InterPro:IPR009215); Has 820 Blast hits to 818 proteins in 200 species: Archae - 4; Bacteria - 603; Metazoa - 0; Fungi - 61; Plants - 24; Virus…	0.450362	0.483911	1.20868	-0.0550224
AT1G34630	not assigned.unknown	unknown protein | chr1:12685200-12687641 FORWARD	-0.35639	-0.0501188	1.0613	0.218024
AT3G61480	not assigned.unknown	FUNCTIONS IN: molecular_function unknown; INVOLVED IN: biological_process unknown; LOCATED IN: cellular_component unknown; EXPRESSED IN: male gametophyte, cultured cell, pollen tube; EXPRESSED DURING: L mature pollen stage, M germinated pollen stage; CONTAINS InterPro DOMAIN/s: Protein of unknown function DUF1339 (InterPro:IPR009771), WD40/YVTN repeat-like (InterPro:IPR015943), Quinoprotein amine…	0.648518	0.650889	1.36541	-0.0859969
AT3G63500	not assigned.unknown	unknown protein | chr3:23446236-23450198 REVERSE	0.415277	0.539818	0.919452	0.0605172
AT4G10620	not assigned.unknown	INVOLVED IN: biological_process unknown; LOCATED IN: chloroplast; EXPRESSED IN: 23 plant structures; EXPRESSED DURING: 13 growth stages; BEST Arabidopsis thaliana protein match is: GTP binding (TAIR:AT3G57180.1); Has 777 Blast hits to 699 proteins in 334 species: Archae - 15; Bacteria - 397; Metazoa - 157; Fungi - 74; Plants - 61; Viruses - 0; Other Eukaryotes - 73 (source: NCBI BLink). | chr4:65…	0.294329	-0.0166574	-1.14225	-0.072092
AT1G01430	not assigned.unknown	unknown protein | chr1:156801-158655 REVERSE	-0.50371	-0.266826	-1.25305	-0.0973318
AT2G18876	not assigned.unknown	unknown protein | chr2:8169572-8172523 FORWARD	0.529997	0.0725807	0.914695	-0.0875141
AT2G46420	not assigned.unknown	unknown protein | chr2:19053686-19057096 FORWARD	0.0812999	0.433447	0.927919	0.132374
AT1G33265	not assigned.unknown	unknown protein | chr1:12066595-12068075 FORWARD	-0.0911635	-0.260716	1.58757	0.256516
AT1G67600	not assigned.unknown	FUNCTIONS IN: molecular_function unknown; INVOLVED IN: biological_process unknown; LOCATED IN: endomembrane system; EXPRESSED IN: 9 plant structures; EXPRESSED DURING: 4 anthesis, C globular stage, petal differentiation and expansion stage, D bilateral stage; CONTAINS InterPro DOMAIN/s: Acid phosphatase/vanadium-dependent haloperoxidase related (InterPro:IPR003832); BEST Arabidopsis thaliana prot…	0.985477	0.710785	1.92001	-0.129926
AT4G27610	not assigned.unknown	unknown protein | chr4:13785432-13788350 REVERSE	-0.471207	-0.468133	-0.993183	-0.044563
AT5G10745	not assigned.unknown	unknown protein | chr5:3396475-3398063 FORWARD	0.157891	0.387172	1.67959	-0.0766262
AT1G34640	not assigned.unknown	unknown protein | chr1:12687552-12688543 REVERSE	-0.329173	-0.0289373	1.18793	0.217959
AT3G27570	not assigned.unknown	FUNCTIONS IN: molecular_function unknown; INVOLVED IN: biological_process unknown; LOCATED IN: endomembrane system; EXPRESSED IN: 22 plant structures; EXPRESSED DURING: 13 growth stages; CONTAINS InterPro DOMAIN/s: Thioredoxin fold (InterPro:IPR012335), Sucraseferredoxin-like (InterPro:IPR009737), Thioredoxin-like fold (InterPro:IPR012336); BEST Arabidopsis thaliana protein match is: unknown prot…	0.382099	0.699012	1.03096	0.0601504
AT3G48510	not assigned.unknown	unknown protein | chr3:17967354-17968538 REVERSE	1.19936	1.96977	5.18784	0.069554
AT5G66930	not assigned.unknown	unknown protein | chr5:26725839-26727752 FORWARD	0.114028	0.204004	0.811213	-0.0655158
AT3G06080	not assigned.unknown	unknown protein | chr3:1834707-1837984 REVERSE	-0.245929	-0.248936	-2.01992	-0.210853
AT5G54300	not assigned.unknown	unknown protein | chr5:22053969-22055430 REVERSE	-0.505353	-0.229474	-1.85934	0.0924828
AT1G71190	not assigned.unknown	Symbols: SAG18 | SAG18 (SENESCENCE ASSOCIATED GENE 18) | chr1:26833406-26835032 REVERSE	0.119418	-0.395979	1.64223	0.174665
AT5G65740	not assigned.unknown	protein binding / zinc ion binding | chr5:26301323-26303471 REVERSE	-0.24775	0.0957223	0.962638	-0.0473491
AT5G66950	not assigned.unknown	catalytic/ pyridoxal phosphate binding | chr5:26732889-26736146 FORWARD	0.11674	0.253574	1.12698	-0.0502398
AT5G46790	not assigned.unknown	unknown protein | chr5:18983870-18984759 REVERSE	-0.265356	-0.100751	-1.07938	-0.0869819
AT4G09890	not assigned.unknown	unknown protein | chr4:6218396-6218927 FORWARD	0.0523646	0.616537	1.02099	-0.056703
AT4G18120	not assigned.unknown	Symbols: AML3 | AML3 (ARABIDOPSIS MEI2-LIKE 3); RNA binding / nucleic acid binding / nucleotide binding | chr4:10038126-10042248 FORWARD	0.460454	0.530957	1.66196	-0.0334598
AT2G17780	not assigned.unknown	Symbols: MCA2 | MCA2 (mid1-complementing activity 2) | chr2:7724885-7727404 REVERSE	0.333171	0.103341	0.952021	-0.127855
AT5G66052	not assigned.unknown	unknown protein | chr5:26416232-26416466 FORWARD	-0.543568	-0.51751	2.03481	0.0691602
AT5G13590	not assigned.unknown	unknown protein | chr5:4373239-4379356 REVERSE	0.213015	0.604985	1.28773	0.0606819
AT1G17830	not assigned.unknown	unknown protein | chr1:6135803-6138432 REVERSE	-1.51536	0.505932	2.63554	-0.848798
AT4G38730	not assigned.unknown	unknown protein | chr4:18080233-18082537 REVERSE	-0.141841	0.0701342	1.45616	0.047402
AT5G59830	not assigned.unknown	unknown protein | chr5:24105090-24107233 FORWARD	-0.0652573	0.18019	0.948105	-0.0653193
AT4G11211	not assigned.unknown	unknown protein | chr4:6836106-6836588 FORWARD	-0.24719	0.437624	2.23926	-0.111212
AT5G25460	not assigned.unknown	unknown protein | chr5:8863363-8865677 FORWARD	0.126409	0.0842462	-1.01022	-0.101196
AT2G40475	not assigned.unknown	unknown protein | chr2:16906911-16908128 REVERSE	0.148578	0.319352	1.54458	-0.295243
AT1G64690	not assigned.unknown	unknown protein | chr1:24038034-24039177 FORWARD	-1.43565	-0.194183	1.40352	-0.109061
AT3G11760	not assigned.unknown	unknown protein | chr3:3718416-3721251 FORWARD	-0.02445	-0.464263	-1.01744	0.0555839
AT4G27652	not assigned.unknown	unknown protein | chr4:13809833-13810356 FORWARD	-1.63661	0.256906	1.25225	-0.0735558
AT3G08670	not assigned.unknown	unknown protein | chr3:2633728-2636715 FORWARD	0.109457	0.569129	0.993103	-0.0490609
AT5G02670	not assigned.unknown	FUNCTIONS IN: molecular_function unknown; INVOLVED IN: biological_process unknown; LOCATED IN: cellular_component unknown; EXPRESSED IN: 21 plant structures; EXPRESSED DURING: 13 growth stages; BEST Arabidopsis thaliana protein match is: polynucleotide adenylyltransferase/ protein binding (TAIR:AT3G06560.1); Has 13 Blast hits to 7 proteins in 2 species: Archae - 0; Bacteria - 0; Metazoa - 0; Fung…	-0.292741	0.112436	1.55152	0.0113079
AT4G26255	not assigned.unknown	other RNA | chr4:13293941-13296465 FORWARD	-0.0284634	0.574002	3.60019	0.0965036
AT2G16990	not assigned.unknown	tetracycline transporter | chr2:7383035-7387854 FORWARD	-0.147851	1.01169	1.27073	-0.238557
AT5G50150	not assigned.unknown	unknown protein | chr5:20402257-20406731 REVERSE	0.384049	0.644831	0.794973	0.043343
AT5G11000	not assigned.unknown	unknown protein | chr5:3479029-3480425 REVERSE	-0.296299	-0.233027	-0.840471	-0.0640034
AT1G55340	not assigned.unknown	unknown protein | chr1:20651831-20653648 FORWARD	-0.0834375	0.0539418	0.939274	0.104457
AT4G12680	not assigned.unknown	unknown protein | chr4:7475104-7478356 FORWARD	0.193913	0.347483	1.40926	0.255981
AT4G19390	not assigned.unknown	FUNCTIONS IN: molecular_function unknown; INVOLVED IN: biological_process unknown; LOCATED IN: chloroplast; EXPRESSED IN: 23 plant structures; EXPRESSED DURING: 13 growth stages; CONTAINS InterPro DOMAIN/s: Uncharacterised conserved protein UCP022348 (InterPro:IPR016804), Uncharacterised protein family UPF0114 (InterPro:IPR005134); BEST Arabidopsis thaliana protein match is: unknown protein (TAIR…	0.937373	0.257761	2.14423	-0.0285109
AT3G17330	not assigned.unknown	Symbols: ECT6 | ECT6 (evolutionarily conserved C-terminal region 6) | chr3:5916940-5920188 REVERSE	0.247975	0.216758	-1.08987	-0.0228518
AT4G30130	not assigned.unknown	unknown protein | chr4:14734819-14737978 FORWARD	0.0519871	0.196319	2.21239	0.0286958
AT4G34560	not assigned.unknown	unknown protein | chr4:16507635-16508754 FORWARD	-0.0951383	-0.157212	1.07908	-0.111014
AT3G09470	not assigned.unknown	FUNCTIONS IN: molecular_function unknown; INVOLVED IN: biological_process unknown; LOCATED IN: cellular_component unknown; EXPRESSED IN: 23 plant structures; EXPRESSED DURING: 13 growth stages; CONTAINS InterPro DOMAIN/s: Protein of unknown function DUF895, eukaryotic (InterPro:IPR010291), Major facilitator superfamily, general substrate transporter (InterPro:IPR016196); Has 638 Blast hits to 624…	-0.443212	-0.143283	0.939313	0.0261666
AT3G59090	not assigned.unknown	EXPRESSED IN: 24 plant structures; EXPRESSED DURING: 15 growth stages; BEST Arabidopsis thaliana protein match is: TOM1 (TOBAMOVIRUS MULTIPLICATION 1); protein binding (TAIR:AT4G21790.1); Has 115 Blast hits to 115 proteins in 19 species: Archae - 0; Bacteria - 0; Metazoa - 0; Fungi - 2; Plants - 108; Viruses - 0; Other Eukaryotes - 5 (source: NCBI BLink). | chr3:21839197-21842727 FORWARD	-0.271747	-0.0925901	0.812681	0.0563607
AT2G18100	not assigned.unknown	unknown protein | chr2:7867828-7871642 FORWARD	0.782916	-0.439098	1.70753	-0.442983
AT1G16750	not assigned.unknown	FUNCTIONS IN: molecular_function unknown; INVOLVED IN: biological_process unknown; LOCATED IN: cellular_component unknown; EXPRESSED IN: 23 plant structures; EXPRESSED DURING: 13 growth stages; CONTAINS InterPro DOMAIN/s: Protein of unknown function DUF547 (InterPro:IPR006869); BEST Arabidopsis thaliana protein match is: transcription factor (TAIR:AT3G13000.2); Has 420 Blast hits to 403 proteins …	0.163066	0.435931	0.905201	-0.0969477
AT4G30710	not assigned.unknown	unknown protein | chr4:14965200-14969763 REVERSE	-0.27434	0.0758325	1.1693	0.0191028
AT4G08540	not assigned.unknown	unknown protein | chr4:5433645-5436524 FORWARD	-0.184885	0.0957712	0.750513	0.0510786
AT5G65400	not assigned.unknown	unknown protein | chr5:26131426-26133259 FORWARD	-0.576396	0.126711	0.807244	0.114168
AT5G40800	not assigned.unknown	unknown protein | chr5:16334810-16335628 REVERSE	0.31881	1.44475	4.55546	-0.0417041
AT1G80610	not assigned.unknown	unknown protein | chr1:30300733-30304033 REVERSE	-0.0818125	0.0746437	1.5884	-0.0247491
AT5G58200	not assigned.unknown	unknown protein | chr5:23549634-23552052 FORWARD	0.177651	0.509174	1.03531	0.0350762
AT3G55070	not assigned.unknown	FUNCTIONS IN: molecular_function unknown; INVOLVED IN: biological_process unknown; LOCATED IN: chloroplast; EXPRESSED IN: 24 plant structures; EXPRESSED DURING: 15 growth stages; CONTAINS InterPro DOMAIN/s: CTLH, C-terminal to LisH motif (InterPro:IPR006595), LisH dimerisation motif (InterPro:IPR006594), CT11-RanBPM (InterPro:IPR013144); BEST Arabidopsis thaliana protein match is: protein binding…	0.0799231	0.295555	0.943661	-0.0488812
AT4G19950	not assigned.unknown	unknown protein | chr4:10809877-10811084 FORWARD	-0.26895	-0.858871	2.18135	-0.120111
AT5G41100	not assigned.unknown	FUNCTIONS IN: molecular_function unknown; INVOLVED IN: biological_process unknown; LOCATED IN: plasma membrane; EXPRESSED IN: 23 plant structures; EXPRESSED DURING: 13 growth stages; BEST Arabidopsis thaliana protein match is: hydroxyproline-rich glycoprotein family protein (TAIR:AT3G26910.2); Has 1264 Blast hits to 964 proteins in 165 species: Archae - 2; Bacteria - 75; Metazoa - 445; Fungi - 22…	0.268959	0.214376	0.801039	0.0160839
AT2G44850	not assigned.unknown	unknown protein | chr2:18498672-18500823 FORWARD	0.333608	-0.173569	1.47393	-0.0169142
AT5G19660	not assigned.unknown	Symbols: ATSBT6.1, S1P, ATS1P | S1P (SITE-1 PROTEASE); endopeptidase/ serine-type endopeptidase | chr5:6642004-6646530 REVERSE	-0.211297	-0.0129534	0.894571	0.0107139
AT4G14819	not assigned.unknown	unknown protein | chr4:8507263-8507789 FORWARD	-0.529047	-1.02672	3.77892	0.661345
AT2G31130	not assigned.unknown	unknown protein | chr2:13263579-13266560 REVERSE	0.426168	0.538739	1.06117	0.155243
AT3G13230	not assigned.unknown	RNA binding | chr3:4269978-4271204 FORWARD	-0.202055	-0.626383	-1.02105	-0.0444046
AT2G12400	not assigned.unknown	unknown protein | chr2:5004943-5008322 REVERSE	-0.0208097	0.460614	1.92895	0.134678
AT4G21930	not assigned.unknown	unknown protein | chr4:11639757-11640583 FORWARD	0.842809	3.15905	2.45573	0.0998549
AT4G16840	not assigned.unknown	unknown protein | chr4:9474885-9475523 FORWARD	0.118989	0.538556	-1.78238	0.0433713
AT4G31510	not assigned.unknown	unknown protein | chr4:15276180-15277219 REVERSE	-0.41152	-0.444347	0.998958	-0.0225646
AT2G35070	not assigned.unknown	unknown protein | chr2:14783291-14784710 FORWARD	-0.621213	-0.205536	4.52308	-0.184262
AT2G43110	not assigned.unknown	unknown protein | chr2:17922060-17924355 FORWARD	-0.208812	-0.371649	-1.34177	0.0234569
AT1G15800	not assigned.unknown	unknown protein | chr1:5441082-5443684 REVERSE	-0.622088	-0.288063	1.78829	0.0960978
AT5G45630	not assigned.unknown	unknown protein | chr5:18505809-18506323 REVERSE	-0.407296	-0.663883	4.89898	0.0626031
AT3G57450	not assigned.unknown	unknown protein | chr3:21261934-21262622 FORWARD	-0.706515	-0.678892	-1.09767	-0.0431844
AT3G05940	not assigned.unknown	unknown protein | chr3:1777364-1780254 REVERSE	0.00687556	0.204206	0.95507	-0.029088
AT4G30390	not assigned.unknown	unknown protein | chr4:14862009-14863185 REVERSE	0.207909	0.064672	0.911585	-0.0456002
AT3G27906	not assigned.unknown	unknown protein | chr3:10355513-10356437 REVERSE	-0.526579	-0.449646	1.14629	-0.000694618
AT5G11070	not assigned.unknown	unknown protein | chr5:3516217-3516995 REVERSE	-0.558735	-0.401617	-1.32725	-0.111983
AT1G65500	not assigned.unknown	unknown protein | chr1:24357867-24358616 FORWARD	0.0278379	0.249079	1.88437	-0.434039
AT4G14290	not assigned.unknown	LOCATED IN: plasma membrane; EXPRESSED IN: 14 plant structures; EXPRESSED DURING: 6 growth stages; CONTAINS InterPro DOMAIN/s: Alpha/beta hydrolase fold-1 (InterPro:IPR000073); BEST Arabidopsis thaliana protein match is: unknown protein (TAIR:AT3G23540.1); Has 2977 Blast hits to 1894 proteins in 536 species: Archae - 16; Bacteria - 950; Metazoa - 424; Fungi - 111; Plants - 88; Viruses - 19; Other…	-0.0193565	0.193556	1.9471	-0.16236
AT1G24160	not assigned.unknown	unknown protein | chr1:8553420-8556290 REVERSE	-0.0244728	0.268761	1.05603	-0.0422119
AT2G24140	not assigned.unknown	unknown protein | chr2:10262554-10264033 REVERSE	0.444302	0.827621	-1.6005	-0.0365454
AT5G27710	not assigned.unknown	unknown protein | chr5:9812988-9815420 FORWARD	-0.00215904	0.189684	1.14258	-0.00335349
AT1G71110	not assigned.unknown	unknown protein | chr1:26818083-26821004 FORWARD	-0.482851	-0.576171	1.2177	-0.21091
AT2G21180	not assigned.unknown	unknown protein | chr2:9074660-9075380 REVERSE	0.4266	0.402478	1.87821	-0.00149609
AT2G20740	not assigned.unknown	FUNCTIONS IN: molecular_function unknown; INVOLVED IN: biological_process unknown; LOCATED IN: endomembrane system, integral to membrane; EXPRESSED IN: 23 plant structures; EXPRESSED DURING: 15 growth stages; CONTAINS InterPro DOMAIN/s: Tetraspanin (InterPro:IPR018499); BEST Arabidopsis thaliana protein match is: unknown protein (TAIR:AT2G20230.1); Has 91 Blast hits to 91 proteins in 11 species: …	0.0303992	0.53095	0.810867	-0.0329608
AT4G09550	not assigned.unknown	unknown protein | chr4:6039118-6040215 FORWARD	-0.237046	-0.548307	0.786777	0.0075748
AT4G12070	not assigned.unknown	unknown protein | chr4:7231822-7234501 FORWARD	0.787356	0.993415	1.71339	-0.000302294
AT5G19190	not assigned.unknown	unknown protein | chr5:6457260-6458031 FORWARD	-0.353471	-0.301705	-1.43068	-0.110736
AT1G67660	not assigned.unknown	DNA binding / nuclease | chr1:25363535-25365229 FORWARD	-0.0848223	-0.589641	1.0719	0.00229592
AT1G11175	not assigned.unknown	other RNA | chr1:3744858-3745655 FORWARD	-0.622327	-0.241489	1.47679	-0.0509017
AT1G65486	not assigned.unknown	unknown protein | chr1:24349523-24350180 FORWARD	1.26814	0.659412	3.07166	-0.106835
AT3G54880	not assigned.unknown	unknown protein | chr3:20336856-20338522 REVERSE	-1.23125	-1.71246	0.256625	0.749122
AT4G32620	not assigned.unknown	nucleic acid binding | chr4:15731508-15737272 FORWARD	0.843304	0.834759	0.567936	0.34449
AT5G67370	not assigned.unknown	unknown protein | chr5:26877553-26879542 REVERSE	1.31436	2.04021	0.639568	-0.337994
AT3G61100	not assigned.unknown	unknown protein | chr3:22610437-22611321 REVERSE	-0.919088	-1.66063	-0.527534	-0.752445
AT5G42530	not assigned.unknown	unknown protein | chr5:17004738-17005393 REVERSE	1.67585	1.54555	-0.234445	-2.68363
AT5G66800	not assigned.unknown	unknown protein | chr5:26671423-26672514 FORWARD	-1.2352	-0.993632	1.38367	1.81336
AT2G07738	not assigned.unknown	unknown protein | chr2:3492339-3492786 REVERSE	1.62071	1.40081	2.39149	3.28956
AT3G56360	not assigned.unknown	unknown protein | chr3:20896481-20897593 FORWARD	0.816751	1.41867	-0.140279	-0.425726
AT1G11380	not assigned.unknown	unknown protein | chr1:3832623-3834191 FORWARD	-0.997719	-0.85246	0.375411	-0.766164
AT1G32460	not assigned.unknown	unknown protein | chr1:11738118-11739326 FORWARD	-0.867551	-1.01815	-0.649662	-0.300152
AT5G01790	not assigned.unknown	unknown protein | chr5:304897-305696 REVERSE	2.20284	2.64653	0.21795	0.578205
AT5G42210	not assigned.unknown	FUNCTIONS IN: molecular_function unknown; INVOLVED IN: biological_process unknown; LOCATED IN: endomembrane system; CONTAINS InterPro DOMAIN/s: Major facilitator superfamily MFS-1 (InterPro:IPR011701), Major facilitator superfamily, general substrate transporter (InterPro:IPR016196); BEST Arabidopsis thaliana protein match is: tetracycline transporter (TAIR:AT2G16990.2); Has 985 Blast hits to 984…	1.39891	1.60203	0.413901	-0.591491
AT2G01422	not assigned.unknown		-5.55535	-6.79693	-0.783449	-0.783449
AT3G05727	not assigned.unknown	Encodes a defensin-like (DEFL) family protein. | chr3:1693552-1694138 FORWARD	-1.3583	-1.33916	0.8264	1.43597
AT3G01670	not assigned.unknown	unknown protein | chr3:247234-250470 FORWARD	0.820418	1.01939	0.411218	0.0856602
AT4G12690	not assigned.unknown	unknown protein | chr4:7480807-7481870 FORWARD	-1.07462	-0.897421	-0.403609	-0.300363
AT3G45730	not assigned.unknown	unknown protein | chr3:16789980-16790582 FORWARD	-1.65043	-1.9677	-1.85072	-0.232799
AT5G41110	not assigned.unknown	unknown protein | chr5:16451470-16454989 FORWARD	1.97633	2.27379	0.193464	-0.614044
AT3G18295	not assigned.unknown	unknown protein | chr3:6281204-6282081 FORWARD	1.06624	1.32912	0.242104	0.0839554
AT3G07350	not assigned.unknown	unknown protein | chr3:2347468-2348791 FORWARD	-1.17999	-1.35857	-0.348015	-0.433735
AT2G23370	not assigned.unknown	unknown protein | chr2:9952867-9955091 REVERSE	-0.850153	-1.04537	-0.273889	-0.116034
AT2G44930	not assigned.unknown	unknown protein | chr2:18529523-18531752 REVERSE	1.54483	1.61825	0.966735	-0.152218
AT3G19370	not assigned.unknown	LOCATED IN: plasma membrane; EXPRESSED IN: 23 plant structures; EXPRESSED DURING: 13 growth stages; CONTAINS InterPro DOMAIN/s: Protein of unknown function DUF869, plant (InterPro:IPR008587); BEST Arabidopsis thaliana protein match is: transport protein-related (TAIR:AT2G23360.1); Has 35914 Blast hits to 20425 proteins in 933 species: Archae - 357; Bacteria - 2527; Metazoa - 19254; Fungi - 2459; …	0.763882	1.14009	0.446558	-0.0325772
AT5G50335	not assigned.unknown	unknown protein | chr5:20489094-20489727 REVERSE	1.74728	2.05273	0.98403	0.0322886
AT5G62240	not assigned.unknown	unknown protein | chr5:25002358-25004766 REVERSE	-1.9343	-1.25157	-1.75459	0.295578
AT1G22890	not assigned.unknown	unknown protein | chr1:8102818-8103532 FORWARD	-0.976965	-1.37697	-0.640204	-0.00969083
AT1G29270	not assigned.unknown	unknown protein | chr1:10230319-10231142 FORWARD	-1.45181	-3.4542	0	0
AT5G38980	not assigned.unknown	unknown protein | chr5:15606771-15607350 FORWARD	0.395548	1.05328	0.524537	-0.576811
AT1G09310	not assigned.unknown	unknown protein | chr1:3009055-3009880 FORWARD	0.564642	0.939542	0.187656	-0.130019
AT5G39570	not assigned.unknown	unknown protein | chr5:15843959-15846178 FORWARD	0.505845	0.833682	0.713091	-0.252772
AT1G28520	not assigned.unknown	Symbols: VOZ1, ATVOZ1 | VOZ1 (VASCULAR PLANT ONE ZINC FINGER PROTEIN); transcription activator | chr1:10029150-10031990 FORWARD	0.313203	0.878086	0.525961	-0.459303
AT1G48300	not assigned.unknown	unknown protein | chr1:17847356-17848564 FORWARD	0.403838	0.927729	0.566672	-0.416839
AT1G27435	not assigned.unknown	unknown protein | chr1:9527574-9528878 REVERSE	-0.606181	-0.950642	-0.57344	-0.60439
AT1G48460	not assigned.unknown	unknown protein | chr1:17911346-17913300 FORWARD	-0.30342	-1.46878	-0.648395	-0.544883
AT5G26800	not assigned.unknown	unknown protein | chr5:9425224-9426417 FORWARD	-0.533321	-1.31308	-0.246001	-0.730224
AT4G34630	not assigned.unknown	unknown protein | chr4:16536865-16537746 REVERSE	0.672447	1.26131	0.289058	-0.562715
AT1G79190	not assigned.unknown	binding | chr1:29788639-29794175 FORWARD	-0.145222	-0.834956	-0.0838717	-0.748781
AT1G04280	not assigned.unknown	unknown protein | chr1:1143436-1146654 REVERSE	-0.467328	-0.775774	-0.353276	-0.628702
AT1G45229	not assigned.unknown	unknown protein | chr1:17154921-17159397 REVERSE	0.588674	0.90549	0.733713	-0.737185
AT5G20600	not assigned.unknown	FUNCTIONS IN: molecular_function unknown; INVOLVED IN: rRNA processing; LOCATED IN: preribosome, small subunit precursor; EXPRESSED IN: 22 plant structures; EXPRESSED DURING: 13 growth stages; CONTAINS InterPro DOMAIN/s: Nucleolar, Nop52 (InterPro:IPR010301); Has 444 Blast hits to 431 proteins in 151 species: Archae - 0; Bacteria - 10; Metazoa - 196; Fungi - 114; Plants - 27; Viruses - 0; Other E…	-0.261253	-0.770382	-0.0903283	0.662706
AT1G05205	not assigned.unknown	unknown protein | chr1:1509103-1510281 REVERSE	-0.386278	-0.896058	-0.440411	-0.562614
AT4G37090	not assigned.unknown	unknown protein | chr4:17477232-17478729 FORWARD	-0.487453	-0.8158	-0.617782	-0.41794
AT4G30630	not assigned.unknown	unknown protein | chr4:14950638-14952376 FORWARD	0.254595	0.75991	0.781281	-0.619099
AT5G21970	not assigned.unknown	ubiquitin thiolesterase | chr5:7261600-7263513 FORWARD	0.670342	0.879764	-0.549352	-0.80146
AT3G07860	not assigned.unknown	unknown protein | chr3:2507880-2509509 FORWARD	-0.656152	-1.49875	-0.63222	-0.797226
AT1G05540	not assigned.unknown	unknown protein | chr1:1639286-1640811 FORWARD	1.59086	1.67583	-0.275283	-0.439081
AT1G31335	not assigned.unknown	unknown protein | chr1:11216914-11217393 REVERSE	-0.540596	-1.32829	-0.692358	1.06419
AT3G02170	not assigned.unknown	Symbols: LNG2 | LNG2 (LONGIFOLIA2) | chr3:396012-399779 REVERSE	0.356693	0.809638	-0.27275	-0.98752
AT5G56990	not assigned.unknown	FUNCTIONS IN: molecular_function unknown; INVOLVED IN: biological_process unknown; LOCATED IN: cellular_component unknown; CONTAINS InterPro DOMAIN/s: Cystatin-related, plant (InterPro:IPR006525); BEST Arabidopsis thaliana protein match is: unknown protein (TAIR:AT5G56910.1); Has 18 Blast hits to 18 proteins in 1 species: Archae - 0; Bacteria - 0; Metazoa - 0; Fungi - 0; Plants - 18; Viruses - 0;…	-0.301131	-1.25403	0.296835	-0.801551
AT5G44565	not assigned.unknown	unknown protein | chr5:17951512-17953133 FORWARD	1.69545	2.50672	0.694639	-1.36091
AT5G64680	not assigned.unknown	unknown protein | chr5:25854140-25855484 FORWARD	-0.693546	-1.34333	-0.247077	-0.584899
AT3G19990	not assigned.unknown	unknown protein | chr3:6965647-6967248 FORWARD	0.392548	0.763715	0.459675	-0.579732
AT1G14300	not assigned.unknown	binding | chr1:4882376-4884791 REVERSE	-0.632427	-0.931086	-0.198819	-0.567429
AT3G52630	not assigned.unknown	FUNCTIONS IN: molecular_function unknown; INVOLVED IN: biological_process unknown; LOCATED IN: cellular_component unknown; CONTAINS InterPro DOMAIN/s: Replication factor A protein 3 (InterPro:IPR013970), Nucleic acid-binding, OB-fold-like (InterPro:IPR016027); BEST Arabidopsis thaliana protein match is: unknown protein (TAIR:AT4G18590.1); Has 58 Blast hits to 58 proteins in 25 species: Archae - 0…	-0.0499731	-1.5141	-1.17255	1.05273
AT3G04560	not assigned.unknown	unknown protein | chr3:1227360-1229408 REVERSE	-0.537655	-0.754759	-0.378852	-0.398149
AT4G14510	not assigned.unknown	RNA binding | chr4:8337276-8341159 REVERSE	0.60304	0.858733	-0.00830262	0.278579
AT5G25010	not assigned.unknown	unknown protein | chr5:8616009-8616869 FORWARD	-0.907214	-2.32691	0.98403	2.49585
AT1G68870	not assigned.unknown	unknown protein | chr1:25889081-25889734 FORWARD	0.664	1.10384	0.181788	-0.311702
AT3G52110	not assigned.unknown	unknown protein | chr3:19323772-19325668 REVERSE	-0.195515	-1.02964	0.14047	-0.479291
AT1G16960	not assigned.unknown	unknown protein | chr1:5799888-5800845 FORWARD	0.619944	0.882377	0.696332	-0.350081
AT3G56260	not assigned.unknown	unknown protein | chr3:20867971-20869024 REVERSE	1.07441	1.40935	0.931599	-0.737462
AT2G31751	not assigned.unknown	unknown gene | chr2:13499341-13502114 REVERSE	0.675606	2.20284	-0.127076	-0.652648
AT3G14170	not assigned.unknown	unknown protein | chr3:4695965-4698120 REVERSE	1.06804	1.3044	1.13737	-1.26737
AT2G16270	not assigned.unknown	unknown protein | chr2:7045538-7048326 REVERSE	-0.398622	-0.92353	0.105081	0.473163
AT4G23760	not assigned.unknown	unknown protein | chr4:12379374-12383034 FORWARD	-1.04681	-1.21832	-0.382865	-0.455348
[truncated: 1,808 more rows]
